# Supplementary material for: Molecular signatures of cortical expansion in the human foetal brain
Source: Nat Commun. 2024 Nov 8;15:9685. doi: 10.1038/s41467-024-54034-2 (PMC11549424; doi:10.1038/s41467-024-54034-2)
Supplement: Supplementary file 3 — Supplemental Data S1-S12 [file 41467_2024_54034_MOESM3_ESM.xlsx]

## Sheet: SupplementalDataTables
Supplemental Data S1: Reference atlas section numbers and approximate positions
Supplemental Data S2: Anatomical groupings for each label set
Supplemental Data S3: In situ hybridisation data available for volumetric reconstruction
Supplemental Data S4: Anatomical groupings for LMD microarray data
Supplemental Data S5: Cell cluster enrichment of genes increasing (up) or decreasing (down) between 15 and 21PCW
Supplemental Data S6: Effects of age, region and tissue layer for each gene (n=8771)
Supplemental Data S7: ZRT cell type and cell cluster enrichment
Supplemental Data S8: ZRT geneset enrichment from WebGestalt
Supplemental Data S9: ZRT gene identities
Supplemental Data S10: ZRT associations with cortical and neocortical scaling
Supplemental Data S11: Cell type enrichment of ZRT_neo genes at 15 and 21PCW
Supplemental Data S12: Enrichment of ZRT genes near to open chromatin regions (OCR)

## Sheet: Supplemental Data S1
Supplemental Data S1: Reference atlas section numbers and approximate positions
Section	Position / mm	Tissue slab	Included
26	0.5	1	Yes
77	1.52	1	Yes
128	2.54	1	Yes
204	4.06	1	Yes
255	5.08	1	Yes
306	6.1	1	Yes
357	7.12	1	Yes
408	8.14	1	Yes
459	9.16	1	Yes
510	10.18	1	Yes
536	10.7	1	Yes
612	12.22	1	Yes
638	12.74	1	Yes
715	14.28	2	Yes
740	14.78	2	Yes
765	15.28	2	Yes
791	15.8	2	Yes
817	16.32	2	Yes
868	17.34	2	Yes
893	17.84	2	Yes
918	18.34	2	Yes
944	18.86	2	Yes
969	19.36	2	Yes
995	19.88	2	Yes
1020	20.38	2	Yes
1046	20.9	2	Yes
1071	21.4	2	Yes
1097	21.92	2	Yes
1122	22.42	2	Yes
1148	22.94	2	Yes
1174	23.46	2	Yes
1199	23.96	2	Yes
1224	24.46	2	Yes
1250	24.98	2	Yes
1276	25.5	2	Yes
1301	26	2	Yes
1326	26.5	2	Yes
1352	27.02	2	Yes
1377	27.52	2	Yes
1403	28.04	2	Yes
1429	28.56	2	Yes
1454	29.06	2	Yes
1479	29.56	2	Yes
1505	30.08	2	Yes
1530	30.58	2	Yes
1576	31.5	3	Yes
1601	32	3	Yes
1627	32.52	3	Yes
1652	33.02	3	Yes
1678	33.54	3	Yes
1703	34.04	3	Yes
1729	34.56	3	Yes
1754	35.06	3	Yes
1780	35.58	3	Yes
1805	36.08	3	Yes
1831	36.6	3	Yes
1856	37.1	3	Yes
1882	37.62	3	Yes
1907	38.12	3	Yes
1933	38.64	3	Yes
1958	39.14	3	Yes
2009	40.16	3	Yes
2035	40.68	3	Yes
2060	41.18	3	Yes
2086	41.7	3	Yes
2137	42.72	3	Yes
2188	43.74	3	Yes
2265	45.28	4	No
2316	46.3	4	No
2367	47.32	4	Yes
2418	48.34	4	Yes
2469	49.36	4	Yes
2520	50.38	4	Yes
2545	50.88	4	Yes
2596	51.9	4	Yes
2647	52.92	4	Yes
2698	53.94	4	Yes
2750	54.98	4	Yes
2851	57	4	Yes
2903	58.04	4	Yes
2953	59.04	4	Yes

## Sheet: Supplemental Data S2
Supplemental Data S2: Anatomical groupings for each label set
BrainSpan reference labelᵃ		brain-labels	cortex-labels
CP in frontal polar cortex		frontal cortex	frontal pole
CP in dorsolateral prefrontal cortex		frontal cortex	dorsolateral pfc
CP in ventrolateral prefrontal cortex		frontal cortex	ventrolateral pfc
CP in orbital frontal cortex		frontal cortex	orbitofrontal
CP in posterior frontal cortex (motor cortex)		primary motor cortex	premotor / motorᵇ
CP in subgenual (subcallosal) cingulate cortex		cingulate cortex	subcallosal cingulate
CP in rostral cingulate		cingulate cortex	rostral cingulate
CP in midcingulate cortex		cingulate cortex	midcingulate
CP in caudal cingulate cortex		cingulate cortex	caudal cingulate
CP in retrosplenial cortex		cingulate cortex	retrosplenial
CP in primary somatosensory cortex		primary sensory cortex	sensory
CP in dysgranular insular cortex		insula	dysgranular insula
CP in granular insular cortex		insula	granular insula
CP in agranular insular cortex		insula	agranular insula
layer II of the piriform cortex		hippocampal & paleocortex	paleocortex
layer III of the piriform cortex		hippocampal & paleocortex	paleocortex
layer II of the lateral olfactory area		hippocampal & paleocortex	paleocortex
layer III of the lateral olfactory area		hippocampal & paleocortex	paleocortex
layer I olfactory tubercle		hippocampal & paleocortex	paleocortex
layer II olfactory tubercle		hippocampal & paleocortex	paleocortex
periallocortex		entorhinal & perirhinal	entorhinal
CP in olfactory entorhinal cortex		entorhinal & perirhinal	entorhinal
CP in caudal entorhinal cortex		entorhinal & perirhinal	entorhinal
CP in entorhinal cortex		entorhinal & perirhinal	entorhinal
CP in perirhinal cortex		entorhinal & perirhinal	perirhinal
CP in parasubicular cortex		entorhinal & perirhinal	entorhinal
amygdalohippocampal transition area		entorhinal & perirhinal	entorhinal
superficial layers of the rostral presubiculum		entorhinal & perirhinal	entorhinal
deep layers of the rostral presubiculum		entorhinal & perirhinal	entorhinal
superficial layers of the caudal presubiculum		entorhinal & perirhinal	entorhinal
deep layers of the caudal presubiculum		entorhinal & perirhinal	entorhinal
polymorphic layer of rostral subiculum		hippocampal & paleocortex	hippocampus
pyramidal layer of rostral subiculum		hippocampal & paleocortex	hippocampus
deep layers of rostral subiculum		hippocampal & paleocortex	hippocampus
stratum pyramidale of rostral CA1		hippocampal & paleocortex	hippocampus
stratum pyramidale of rostral prosubiculum		hippocampal & paleocortex	hippocampus
stratum pyrimidale of rostral CA2		hippocampal & paleocortex	hippocampus
stratum pyrimidale of caudal CA1		hippocampal & paleocortex	hippocampus
stratum pyrimidale of rostral CA3		hippocampal & paleocortex	hippocampus
stratum pyrimidale of rostral CA4		hippocampal & paleocortex	hippocampus
subgranular zones of rostral dentate gyrus		hippocampal & paleocortex	hippocampus
granular layer of rostral dentate gyrus		hippocampal & paleocortex	hippocampus
pyramidal cells of caudal CA4		hippocampal & paleocortex	hippocampus
polyform layer of caudal dentate gyrus		hippocampal & paleocortex	hippocampus
subgranular zones of caudal dentate gyrus		hippocampal & paleocortex	hippocampus
granular layer of caudal dentate gyrus		hippocampal & paleocortex	hippocampus
stratum pyrimidale of caudal CA2		hippocampal & paleocortex	hippocampus
pyramidal layer of caudal subiculum		hippocampal & paleocortex	hippocampus
polymorphic layer of caudal subiculum		hippocampal & paleocortex	hippocampus
stratum pyrimidale of caudal CA3		hippocampal & paleocortex	hippocampus
stratum pyramidale of caudal prosubiculum		hippocampal & paleocortex	hippocampus
CP in posterior parahippocampal cortex		temporal cortex	parahippocampal
CP in dorsolateral temporal neocortex		temporal cortex	dorsolateral temporal
CP in primary auditory cortex		temporal cortex	auditory
CP in parainsular temporal cortex		temporal cortex	ventrolateral temporal
CP in ventrolateral temporal neocortex		temporal cortex	ventrolateral temporal
CP in medial temporal-occipital cortex		temporal cortex	medial temporal-occipital
CP in lateral temporal-occipital cortex		temporal cortex	lateral temporal-occipital
CP in posteroinferior (ventral) parietal cortex		parietal cortex	ventral parietal
CP in posterosuperior (dorsal) parietal cortex		parietal cortex	dorsal parietal
CP in extrastriate cortex		occipital cortex	extrastriate
CP in area prostriata		occipital cortex	primary visual
CP in primary visual cortex		occipital cortex	primary visual
subplate zone		subplate zone	brain tissue
intermediate zone		intermediate zone	brain tissue
transient cell zone of the extreme capsule		intermediate zone	brain tissue
subventricular zone		subventricular zone	brain tissue
dorsal claustrum		subventricular zone	brain tissue
ventral claustrum		subventricular zone	brain tissue
ventricular zone		ventricular zone	brain tissue
lateral ganglionic eminence		ventricular zone	brain tissue
medial ganglionic eminence		ventricular zone	brain tissue
caudal ganglionic eminence		ventricular zone	brain tissue
rostral migratory stream		ventricular zone	brain tissue
caudate nucleus		basal ganglia	brain tissue
putamen		basal ganglia	brain tissue
nucleus accumbens		basal ganglia	brain tissue
external segment of the globus pallidus		basal ganglia	brain tissue
ventral pallidus		basal ganglia	brain tissue
internal segment of the globus pallidus		basal ganglia	brain tissue
bed of the stria terminalis		amygdaloid	brain tissue
amygdaloid complex		amygdaloid	brain tissue
hypothalamus and associate nuclei		thalamus & hypothalamus	brain tissue
thalamus and associated nuclei		thalamus & hypothalamus	brain tissue
subthalamus		thalamus & hypothalamus	brain tissue
corpus callosum		white matter	brain tissue
cingulum bundle		white matter	brain tissue
internal capsule		white matter	brain tissue
fornix		white matter	brain tissue
anterior commisure		white matter	brain tissue
optic chiasm		white matter	brain tissue
optic tract		white matter	brain tissue
hippocampal commisure		white matter	brain tissue
white matter of the forebrain		white matter	brain tissue
lateral ventricles		csf	brain tissue
subcallosal gray zone		other	brain tissue
indiseum griseum		other	brain tissue
septal nuclei		other	brain tissue
callosal sling		other	brain tissue
nucleus of the diagonal band		other	brain tissue
olfactory peduncle		other	brain tissue
substantia innominata		other	brain tissue
basal nucleus of Meynert		other	brain tissue
interpallidal transient cell zone		other	brain tissue
pretectal nucelar complex		other	brain tissue
dentatohippocampal transient zone		other	brain tissue
all midbrain structures		other	brain tissue
ᵃsubpial granular zone and marginal zone structures were not included in the present study
ᵇanterior part of the motor cortex labelled as 'premotor' for surface registration

## Sheet: Supplemental Data S3
Supplemental Data S3: In situ hybridisation data available for volumetric reconstruction
gene	number of available ISH sectionsᵃ
CALB2	38
CDH4	46
CNTNAP2	40
DCX	42
DLX1	45
DLX2	27
DLX5	43
ENC1	44
EOMES	42
ERBB4	43
ETV1	45
FABP7	43
FADS2	44
FEZF2	41
FOXG1	40
FOXP1	43
GAP43	38
GFAP	43
GRIK2	49
HOXA4	24
LBX1	31
LHX2	43
LMO4	46
MECP2	34
NES	37
NKX2-1	39
NPY	37
NRGN	33
PAX6	42
PLXNA2	48
RELN	43
SATB2	47
SHANK3	46
SOX10	47
SOX2	37
SST	46
SYNGAP1	49
TBR1	47
TPP1	23
VIM	47
ZIC1	46
ᵃafter quality control and inspection of alignment to adjacent Nissl sections

## Sheet: Supplemental Data S4
Supplemental Data S4: Anatomical groupings for LMD microarray data
Structure ID	Structure nameᵃ	brain-label	cortex-label
11693	inner CP in primary auditory cortex	cortical_plate	auditory
11692	outer CP in primary auditory cortex	cortical_plate	auditory
11724	inner CP in caudal cingulate cortex	cortical_plate	caudal_cingulate
11723	outer CP in caudal cingulate cortex	cortical_plate	caudal_cingulate
11684	inner CP in posterosuperior (dorsal) parietal cortex	cortical_plate	dorsal_parietal
11683	outer CP in posterosuperior (dorsal) parietal cortex	cortical_plate	dorsal_parietal
11690	inner CP in dorsomedial parietal cortex (area 7m)	cortical_plate	dorsal_parietal
11689	outer CP in dorsomedial parietal cortex (area 7m)	cortical_plate	dorsal_parietal
11660	inner CP in dorsolateral prefrontal cortex	cortical_plate	dorsolateral_pfc
11659	outer CP in dorsolateral prefrontal cortex	cortical_plate	dorsolateral_pfc
11651	inner CP in dorsomedial frontal cortex	cortical_plate	dorsolateral_pfc
11650	outer CP in dorsomedial frontal cortex	cortical_plate	dorsolateral_pfc
11696	inner CP in superolateral temporal cortex	cortical_plate	dorsolateral_temporal
11695	outer CP in superolateral temporal cortex	cortical_plate	dorsolateral_temporal
11731	inner CP in dysgranular insular cortex	cortical_plate	dysgranular_insula
11730	outer CP in dysgranular insular cortex	cortical_plate	dysgranular_insula
11425	layer I of caudal entorhinal cortex	cortical_plate	entorhinal
11426	layer II of caudal entorhinal cortex	cortical_plate	entorhinal
11384	layer II of rostral entorhinal cortex	cortical_plate	entorhinal
11427	layer III of caudal entorhinal cortex	cortical_plate	entorhinal
11385	layer III of rostral entorhinal cortex	cortical_plate	entorhinal
11428	layer IIIa of caudal entorhinal cortex	cortical_plate	entorhinal
11429	layer IIIb of caudal entorhinal cortex	cortical_plate	entorhinal
11432	layer V of caudal entorhinal cortex	cortical_plate	entorhinal
11433	layer VI of caudal entorhinal cortex	cortical_plate	entorhinal
11672	inner CP in dorsomedial extrastriate cortex	cortical_plate	extrastriate
11678	inner CP in midlateral extrastriate cortex	cortical_plate	extrastriate
11675	inner CP in ventromedial extrastriate cortex	cortical_plate	extrastriate
11671	outer CP in dorsomedial extrastriate cortex	cortical_plate	extrastriate
11677	outer CP in midlateral extrastriate cortex	cortical_plate	extrastriate
11674	outer CP in ventromedial extrastriate cortex	cortical_plate	extrastriate
11666	inner CP in frontal polar cortex	cortical_plate	frontal_pole
11665	outer CP in frontal polar cortex	cortical_plate	frontal_pole
11734	inner CP in granular insular cortex	cortical_plate	granular_insula
11733	outer CP in granular insular cortex	cortical_plate	granular_insula
11737	CP in caudal hippocampus	cortical_plate	hippocampus
11740	CP in caudal subicular cortex	cortical_plate	hippocampus
11736	CP in rostral hippocampus	cortical_plate	hippocampus
11315	pyramidal layer of caudal subiculum	cortical_plate	hippocampus
11311	pyramidal layer of rostral subiculum	cortical_plate	hippocampus
11283	stratum pyramidale of caudal CA1	cortical_plate	hippocampus
11293	stratum pyramidale of caudal CA2	cortical_plate	hippocampus
11305	stratum pyramidale of caudal CA3	cortical_plate	hippocampus
11278	stratum pyramidale of rostral CA1	cortical_plate	hippocampus
11288	stratum pyramidale of rostral CA2	cortical_plate	hippocampus
11299	stratum pyramidale of rostral CA3	cortical_plate	hippocampus
11711	inner CP in lateral temporal-occipital cortex	cortical_plate	lateral_temporal-occipital
11710	outer CP in lateral temporal-occipital cortex	cortical_plate	lateral_temporal-occipital
11708	inner CP in medial temporal-occipital cortex	cortical_plate	medial_temporal-occipital
11707	outer CP in medial temporal-occipital cortex	cortical_plate	medial_temporal-occipital
11721	inner CP in midcingulate cortex	cortical_plate	midcingulate
11720	outer CP in midcingulate cortex	cortical_plate	midcingulate
11657	inner CP in posteror frontal cortex (motor cortex)	cortical_plate	motor
11656	outer CP in posteror frontal cortex (motor cortex)	cortical_plate	motor
11654	inner CP in orbital frontal cortex	cortical_plate	orbitofrontal
11653	outer CP in orbital frontal cortex	cortical_plate	orbitofrontal
11335	layer I of piriform cortex	cortical_plate	paleocortex
11336	layer II of piriform cortex	cortical_plate	paleocortex
11337	layer III of piriform cortex	cortical_plate	paleocortex
11705	inner CP in posterior parahippocampal cortex	cortical_plate	parahippocampal
11704	outer CP in posterior parahippocampal cortex	cortical_plate	parahippocampal
11752	inner CP in caudal perirhinal cortex	cortical_plate	perirhinal
11749	inner CP in rostral perirhinal cortex	cortical_plate	perirhinal
11751	outer CP in caudal perirhinal cortex	cortical_plate	perirhinal
11748	outer CP in rostral perirhinal cortex	cortical_plate	perirhinal
11464	layer II of area 35c	cortical_plate	perirhinal
11465	layer III of area 35c	cortical_plate	perirhinal
11468	layer IIIu of area 35c	cortical_plate	perirhinal
11460	layer IIIu of area 35r	cortical_plate	perirhinal
11469	layer V of area 35c	cortical_plate	perirhinal
11470	layer VI of area 35c	cortical_plate	perirhinal
11669	inner CP in primary visual cortex	cortical_plate	primary_visual
11668	outer CP in primary visual cortex	cortical_plate	primary_visual
11753	CP in retrosplenial cortex	cortical_plate	retrosplenial
11718	inner CP in rostral cingulate cortex	cortical_plate	rostral_cingulate
11717	outer CP in rostral cingulate cortex	cortical_plate	rostral_cingulate
11681	inner CP in primary somatosensory cortex	cortical_plate	sensory
11680	outer CP in primary somatosensory cortex	cortical_plate	sensory
11727	inner CP in subgenual (subcallosal) cingulate cortex	cortical_plate	subcallosal_cingulate
11726	outer CP in subgenual (subcallosal) cingulate cortex	cortical_plate	subcallosal_cingulate
11687	inner CP in posteroinferior (ventral) parietal cortex	cortical_plate	ventral_parietal
11686	outer CP in posteroinferior (ventral) parietal cortex	cortical_plate	ventral_parietal
11663	inner CP in ventrolateral prefrontal cortex	cortical_plate	ventrolateral_pfc
11662	outer CP in ventrolateral prefrontal cortex	cortical_plate	ventrolateral_pfc
11699	inner CP in inferolateral temporal cortex	cortical_plate	ventrolateral_temporal
11698	outer CP in inferolateral temporal cortex	cortical_plate	ventrolateral_temporal
13101	inner CP in (rostral) midinferior temporal cortex (area 36)	cortical_plate	ventrolateral_temporal
13104	inner CP in caudal midinferior temporal cortex (area TF)	cortical_plate	ventrolateral_temporal
11702	inner CP in midinferior temporal cortex	cortical_plate	ventrolateral_temporal
13100	outer CP in (rostral) midinferior temporal cortex (area 36)	cortical_plate	ventrolateral_temporal
13103	outer CP in caudal midinferior temporal cortex (area TF)	cortical_plate	ventrolateral_temporal
11701	outer CP in midinferior temporal cortex	cortical_plate	ventrolateral_temporal
13098	CP in midlateral temporal cortex	cortical_plate	ventrolateral_temporal
11834	IZ in primary auditory cortex	intermediate	auditory
11865	IZ in caudal cingulate cortex	intermediate	caudal_cingulate
11872	IZ in dysgranular insular cortex	intermediate	dorsal_parietal
11825	IZ in posterosuperior (dorsal) parietal cortex	intermediate	dorsal_parietal
11831	IZ in dorsomedial parietal cortex (area 7m)	intermediate	dorsal_parietal
11801	IZ in dorsolateral prefrontal cortex	intermediate	dorsolateral_pfc
11792	IZ in dorsomedial frontal cortex	intermediate	dorsolateral_pfc
11837	IZ in superolateral temporal cortex	intermediate	dorsolateral_temporal
11813	IZ in dorsomedial extrastriate cortex (V2)	intermediate	extrastriate
11819	IZ in midlateral extrastriate cortex (area 19)	intermediate	extrastriate
11807	IZ in frontal polar cortex	intermediate	frontal_pole
11873	IZ in granular insular cortex	intermediate	granular_insula
11852	IZ in lateral temporal-occipital cortex	intermediate	lateral_temporal-occipital
11849	IZ in medial temporal-occipital cortex	intermediate	medial_temporal-occipital
11862	IZ in midcingulate cortex	intermediate	midcingulate
11798	IZ in posteror frontal cortex (motor cortex)	intermediate	motor
11795	IZ in orbital frontal cortex	intermediate	orbitofrontal
11846	IZ in posterior parahippocampal cortex	intermediate	parahippocampal
13143	IZ in caudal perirhinal cortex	intermediate	perirhinal
11810	IZ in primary visual cortex	intermediate	primary_visual
11859	IZ in rostral cingulate cortex	intermediate	rostral_cingulate
11822	IZ in primary somatosensory cortex	intermediate	sensory
11868	IZ in subgenual (subcallosal) cingulate cortex	intermediate	subcallosal_cingulate
11828	IZ in posteroinferior (ventral) parietal cortex	intermediate	ventral_parietal
11804	IZ in ventrolateral prefrontal cortex	intermediate	ventrolateral_pfc
11840	IZ in inferolateral temporal cortex	intermediate	ventrolateral_temporal
13132	IZ in caudal midinferior temporal cortex (area TF)	intermediate	ventrolateral_temporal
13130	IZ in midlateral temporal cortex	intermediate	ventrolateral_temporal
11770	SP in primary auditory cortex	subplate	auditory
11781	SP in caudal cingulate cortex	subplate	caudal_cingulate
11767	SP in posterosuperior (dorsal) parietal cortex	subplate	dorsal_parietal
11769	SP in dorsomedial parietal cortex (area 7m)	subplate	dorsal_parietal
11759	SP in dorsolateral prefrontal cortex	subplate	dorsolateral_pfc
11756	SP in dorsomedial frontal cortex	subplate	dorsolateral_pfc
11771	SP in superolateral temporal cortex	subplate	dorsolateral_temporal
11784	SP in dysgranular insular cortex	subplate	dysgranular_insula
11789	SP in entorhinal cortex	subplate	entorhinal
11763	SP in dorsomedial extrastriate cortex (V2)	subplate	extrastriate
11765	SP in midlateral extrastriate cortex (area 19)	subplate	extrastriate
11764	SP in ventromedial extrastriate cortex (VP)	subplate	extrastriate
11761	SP in frontal polar cortex	subplate	frontal_pole
11785	SP in granular insular cortex	subplate	granular_insula
13118	SP in caudal hippocampal proper	subplate	hippocampus
13120	SP in caudal subicular cortex	subplate	hippocampus
11776	SP in lateral temporal-occipital cortex	subplate	lateral_temporal-occipital
11775	SP in medial temporal-occipital cortex	subplate	medial_temporal-occipital
11780	SP in midcingulate cortex	subplate	midcingulate
11758	SP in posteror frontal cortex (motor cortex)	subplate	motor
11757	SP in orbital frontal cortex	subplate	orbitofrontal
11774	SP in posterior parahippocampal cortex	subplate	parahippocampal
13126	SP in caudal perirhinal cortex	subplate	perirhinal
11790	SP in perirhinal cortex	subplate	perirhinal
13125	SP in rostral perirhinal cortex	subplate	perirhinal
11762	SP in primary visual cortex	subplate	primary_visual
11779	SP in rostral cingulate cortex	subplate	rostral_cingulate
11766	SP in primary somatosensory cortex	subplate	sensory
11782	SP in subgenual (subcallosal) cingulate cortex	subplate	subcallosal_cingulate
11768	SP in posteroinferior (ventral) parietal cortex	subplate	ventral_parietal
11760	SP in ventrolateral prefrontal cortex	subplate	ventrolateral_pfc
11772	SP in inferolateral temporal cortex	subplate	ventrolateral_temporal
13115	SP in caudal midinferior temporal cortex (area TF)	subplate	ventrolateral_temporal
11773	SP in midinferior temporal cortex	subplate	ventrolateral_temporal
13113	SP in midlateral temporal cortex	subplate	ventrolateral_temporal
13114	SP in rostral midinferior temporal cortex (area 36)	subplate	ventrolateral_temporal
11987	SZ in caudal cingulate cortex	subventricular	caudal_cingulate
11936	inner SZ in posterosuperior (dorsal) parietal cortex	subventricular	dorsal_parietal
11934	outer SZ in posterosuperior (dorsal) parietal cortex	subventricular	dorsal_parietal
11946	inner SZ in dorsomedial parietal cortex (area 7m)	subventricular	dorsal_parietal
11944	outer SZ in dorsomedial parietal cortex (area 7m)	subventricular	dorsal_parietal
11898	inner SZ in dorsolateral prefrontal cortex	subventricular	dorsolateral_pfc
11896	outer SZ in dorsolateral prefrontal cortex	subventricular	dorsolateral_pfc
11883	inner SZ in dorsomedial frontal cortex	subventricular	dorsolateral_pfc
11881	outer SZ in dorsomedial frontal cortex	subventricular	dorsolateral_pfc
11956	inner SZ in superolateral temporal cortex	subventricular	dorsolateral_temporal
11954	outer SZ in superolateral temporal cortex	subventricular	dorsolateral_temporal
11924	outer SZ in midlateral extrastriate cortex	subventricular	extrastriate
11916	inner SZ in dorsomedial extrastriate cortex	subventricular	extrastriate
11926	inner SZ in midlateral extrastriate cortex	subventricular	extrastriate
11921	inner SZ in ventromedial extrastriate cortex	subventricular	extrastriate
11914	outer SZ in dorsomedial extrastriate cortex	subventricular	extrastriate
11919	outer SZ in ventromedial extrastriate cortex	subventricular	extrastriate
13146	outer plexiform zone in extrastriate cortex	subventricular	extrastriate
11907	inner SZ in frontal polar cortex	subventricular	frontal_pole
11906	outer SZ in frontal polar cortex	subventricular	frontal_pole
11981	inner SZ in lateral temporal-occipital cortex	subventricular	lateral_temporal-occipital
11979	outer SZ in lateral temporal-occipital cortex	subventricular	lateral_temporal-occipital
11976	inner SZ in medial temporal-occipital cortex	subventricular	medial_temporal-occipital
11974	outer SZ in medial temporal-occipital cortex	subventricular	medial_temporal-occipital
11973	SZ in medial temporal-occipital cortex	subventricular	medial_temporal-occipital
11986	SZ in midcingulate cortex	subventricular	midcingulate
11893	inner SZ in posteror frontal cortex (motor cortex)	subventricular	motor
11891	outer SZ in posteror frontal cortex (motor cortex)	subventricular	motor
11888	inner SZ in orbital frontal cortex	subventricular	orbitofrontal
11886	outer SZ in orbital frontal cortex	subventricular	orbitofrontal
11971	inner SZ in posterior parahippocampal cortex	subventricular	parahippocampal
11969	outer SZ in posterior parahippocampal cortex	subventricular	parahippocampal
11968	SZ in posterior parahippocampal cortex	subventricular	parahippocampal
11911	inner SZ in primary visual cortex	subventricular	primary_visual
11909	outer SZ in primary visual cortex	subventricular	primary_visual
11985	SZ in rostral cingulate cortex	subventricular	rostral_cingulate
11931	inner SZ in primary somatosensory cortex	subventricular	sensory
11929	outer SZ in primary somatosensory cortex	subventricular	sensory
13288	SZ in subgenual cingulate cortex	subventricular	subcallosal_cingulate
11941	inner SZ in posteroinferior (ventral) parietal cortex	subventricular	ventral_parietal
11939	outer SZ in posteroinferior (ventral) parietal cortex	subventricular	ventral_parietal
11903	inner SZ in ventrolateral prefrontal cortex	subventricular	ventrolateral_pfc
11901	outer SZ in ventrolateral prefrontal cortex	subventricular	ventrolateral_pfc
11961	inner SZ in inferolateral temporal cortex	subventricular	ventrolateral_temporal
11959	outer SZ in inferolateral temporal cortex	subventricular	ventrolateral_temporal
13172	inner SZ in caudal midinferior temporal cortex (area TF)	subventricular	ventrolateral_temporal
13162	inner SZ in midlateral temporal cortex	subventricular	ventrolateral_temporal
13170	outer SZ in caudal midinferior temporal cortex (area TF)	subventricular	ventrolateral_temporal
13160	outer SZ in midlateral temporal cortex	subventricular	ventrolateral_temporal
12013	VZ in caudal cingulate neocortex	ventricular	caudal_cingulate
11999	VZ in posterosuperior (dorsal) parietal cortex	ventricular	dorsal_parietal
12001	VZ in dorsomedial parietal cortex (area 7m)	ventricular	dorsal_parietal
11991	VZ in dorsolateral prefrontal cortex	ventricular	dorsolateral_pfc
11988	VZ in dorsomedial frontal cortex	ventricular	dorsolateral_pfc
12003	VZ in superolateral temporal cortex	ventricular	dorsolateral_temporal
12018	VZ in caudal entorhinal cortex	ventricular	entorhinal
11995	VZ in dorsomedial extrastriate cortex (V2)	ventricular	extrastriate
11997	VZ in midlateral extrastriate cortex (area 19)	ventricular	extrastriate
11996	VZ in ventromedial extrastriate cortex (VP)	ventricular	extrastriate
11993	VZ in frontal polar cortex	ventricular	frontal_pole
13187	VZ in caudal hippocampal proper	ventricular	hippocampus
13189	VZ in caudal subicular cortex	ventricular	hippocampus
12008	VZ in lateral temporal-occipital cortex	ventricular	lateral_temporal-occipital
12007	VZ in medial temporal-occipital cortex	ventricular	medial_temporal-occipital
12012	VZ in midcingulate neocortex	ventricular	midcingulate
11990	VZ in posteror frontal cortex (motor cortex)	ventricular	motor
11989	VZ in orbital frontal cortex	ventricular	orbitofrontal
12006	VZ in posterior parahippocampal cortex	ventricular	parahippocampal
11994	VZ in primary visual cortex	ventricular	primary_visual
12011	VZ in rostral cingulate neocortex	ventricular	rostral_cingulate
11998	VZ in primary somatosensory cortex	ventricular	sensory
13314	VZ in subcallosal region	ventricular	subcallosal_cingulate
12014	VZ in subgenual cingulate neocortex	ventricular	subcallosal_cingulate
12000	VZ in posteroinferior (ventral) parietal cortex	ventricular	ventral_parietal
11992	VZ in ventrolateral prefrontal cortex	ventricular	ventrolateral_pfc
12004	VZ in inferolateral temporal cortex	ventricular	ventrolateral_temporal
13184	VZ in caudal midinferior temporal cortex (area TF)	ventricular	ventrolateral_temporal
13182	VZ in midlateral temporal cortex	ventricular	ventrolateral_temporal
ᵃsubpial granular zone, marginal zone and subcortical structures and those with no clear tissue assignment were not included in the present study

## Sheet: Supplemental Data S5
Supplemental Data S5: Cell cluster enrichment of genes increasing (up) or decreasing (down) between 15 and 21PCW
cell clustersᵃ	tissue	up enrichment	up p	down enrichment	down p
ExN	cortical_plate	1.45598	0.501525	0	1
PgG2M	cortical_plate	3.14679	0.00081959	0	1
OPC	cortical_plate	3.49355	9.76069e-05	0	1
End	cortical_plate	0.480545	0.924008	0.826403	0.710698
ExDp2	cortical_plate	0	1	0	1
Per	cortical_plate	0.518886	0.93343	0.594251	0.824501
Mic	cortical_plate	1.12385	0.46187	4.66069	0.00148548
ExM	cortical_plate	0	1	0	1
IP	cortical_plate	1.02685	0.584043	0	1
ExDp1	cortical_plate	0	1	0	1
ExM-U	cortical_plate	0	1	0	1
InMGE	cortical_plate	0	1	0	1
InCGE	cortical_plate	0.886823	0.679949	0	1
oRG	cortical_plate	5.67154	1.49127e-12	0.740851	0.750186
PgS	cortical_plate	2.33934	0.0109564	0	1
vRG	cortical_plate	4.53724	5.30884e-07	0	1
ExN	subplate	0	1	0	1
PgG2M	subplate	7.22904	7.96109e-31	0	1
OPC	subplate	2.49844	5.80927e-05	0	1
End	subplate	0.639667	0.922281	0	1
ExDp2	subplate	0.126576	0.999998	0	1
Per	subplate	0.792298	0.831659	0	1
Mic	subplate	0.422163	0.992228	0	1
ExM	subplate	0	1	0	1
IP	subplate	0.191852	0.994632	0	1
ExDp1	subplate	0.0850204	0.999993	0	1
ExM-U	subplate	0.180511	0.996143	0	1
InMGE	subplate	0.916094	0.639275	0	1
InCGE	subplate	1.01788	0.569487	0	1
oRG	subplate	4.02188	7.06509e-15	0	1
PgS	subplate	4.75012	7.10469e-19	0	1
vRG	subplate	3.575	1.37575e-09	0	1
ExN	subventricular	0	1	0	1
PgG2M	subventricular	0	1	0	1
OPC	subventricular	2.02458	0.101892	0	1
End	subventricular	0	1	0	1
ExDp2	subventricular	3.98121	3.57615e-06	1.16154	0.590006
Per	subventricular	0.265414	0.979538	1.19027	0.580794
Mic	subventricular	0.342977	0.949618	0	1
ExM	subventricular	0	1	0	1
IP	subventricular	0	1	0	1
ExDp1	subventricular	4.66089	3.47063e-06	1.56309	0.481626
ExM-U	subventricular	1.48737	0.392248	6.67022	0.0354765
InMGE	subventricular	1.23135	0.560365	0	1
InCGE	subventricular	1.36567	0.52342	0	1
oRG	subventricular	0	1	0	1
PgS	subventricular	0	1	0	1
vRG	subventricular	0	1	0	1
ExN	ventricular	0.913124	0.642216	0	1
PgG2M	ventricular	0	1	0.577076	0.865611
OPC	ventricular	1.22954	0.197507	1.36103	0.308494
End	ventricular	0.807525	0.83608	0.49748	0.91464
ExDp2	ventricular	2.53547	2.44627e-11	1.9489	0.0259293
Per	ventricular	0.760937	0.919844	1.08009	0.484852
Mic	ventricular	3.43846	1.09815e-16	0.230567	0.98818
ExM	ventricular	2.528	0.000109833	1.00486	0.595861
IP	ventricular	0.314037	0.995841	0	1
ExDp1	ventricular	2.76668	1.7351e-10	0.943817	0.618015
ExM-U	ventricular	3.95687	1.4065e-10	3.58842	0.00377899
InMGE	ventricular	5.04703	5.93487e-10	0	1
InCGE	ventricular	4.89052	1.06619e-08	0	1
oRG	ventricular	0.0873482	1	1.34951	0.287447
PgS	ventricular	0	1	0.475239	0.927097
vRG	ventricular	0.222296	0.999982	1.1347	0.472696
ᵃcell type clusters and markers from Polioudakis et al. Neuron. 2019
One-sided hypergeometric test with background set = 8771 genes included in analysis (uncorr. p values shown)

## Sheet: Supplemental Data S6
Supplemental Data S6: Effects of age, region and tissue layer for each gene (n=8771)
gene	C_age	F_layer	F_region	F_age	eta2_layer	eta2_region	eta2_age	logp_layer	logp_region	logp_age
A1BG	0.0568653	124.472	2.53183	0.537922	0.554903	0.0733656	0.000599519	147.627	9.37701	0.768277
A2M	0.102275	115.122	1.58102	1.84674	0.546611	0.0487946	0.00219213	140.835	3.27789	1.74259
AAAS	0.0517025	42.2925	2.43075	1.19786	0.295459	0.110379	0.00209208	64.5658	8.68094	1.2927
AACS	-0.25367	149.647	2.77082	45.0678	0.567545	0.0683052	0.0427306	167.741	11.1196	23.246
AADAT	0.0362413	86.6946	2.91541	0.711848	0.454916	0.0994379	0.000933828	114.959	12.1834	0.917727
AAGAB	-0.0212078	60.9784	2.39533	0.180657	0.377942	0.0965002	0.000279926	87.6	8.43325	0.398868
AAMDC	0.62842	433.13	1.83615	100.746	0.780412	0.0215044	0.0453811	301.84	4.75307	46.5159
AASDHPPT	0.0191611	165.434	1.90953	0.2709	0.629832	0.0472541	0.000257839	178.754	5.20565	0.505725
AATK	0.371611	284.408	1.76148	52.4201	0.722375	0.0290811	0.0332857	244.543	4.30453	26.5234
ABAT	0.37595	33.189	2.15792	100.53	0.211263	0.0892848	0.15998	52.1277	6.81197	46.4318
ABCA1	-0.157412	41.2531	7.60346	3.35595	0.234041	0.280388	0.00475982	63.1897	47.6731	2.69061
ABCA2	-0.0385844	83.3471	1.89326	0.66166	0.481584	0.0711057	0.000955777	108.674	5.06589	0.875627
ABCA3	0.168105	163.985	3.87802	10.2758	0.59305	0.0911616	0.00929064	177.772	19.4924	6.5184
ABCA5	1.0582	38.6013	4.46993	187.033	0.193816	0.145883	0.234772	59.6287	24.0679	77.0998
ABCB1	-0.0208816	31.8175	1.55317	0.0702383	0.264747	0.0840036	0.00014611	49.5616	3.11226	0.234249
ABCB10	0.185197	24.7647	2.14761	11.6684	0.195937	0.110447	0.0230799	39.7798	6.7433	7.24611
ABCB6	-0.0137469	48.7047	1.86476	0.0954877	0.334511	0.0832485	0.000163956	72.8216	4.9282	0.277728
ABCB7	0.0427279	51.1125	3.67872	1.15222	0.319329	0.14939	0.00179965	75.8226	17.9587	1.25932
ABCC10	-0.149266	30.4024	1.46867	6.93688	0.240463	0.0755053	0.0137165	48.1371	2.68639	4.72952
ABCC8	-0.219745	67.0928	1.37535	5.55948	0.415635	0.0553811	0.00861015	94.3035	2.22669	3.96577
ABCD4	0.0783064	313.453	2.50362	6.68486	0.753225	0.0391052	0.00401592	257.359	9.19472	4.59123
ABCG2	-0.209166	113.066	1.59944	10.7853	0.536089	0.0492931	0.0127844	139.09	3.37856	6.78569
ABCG4	0.00606589	212.308	1.65591	0.00574696	0.690831	0.0350232	4.67501e-06	207.249	3.69194	0.0622837
ABHD10	0.0172509	29.0533	1.65397	0.163677	0.233182	0.0862858	0.000328418	46.1725	3.68238	0.376806
ABHD12	-0.168547	38.5772	4.11293	23.5983	0.247352	0.171415	0.0378273	59.5961	21.3062	13.2185
ABHD14A	0.0952836	303.595	1.75565	6.69285	0.756284	0.0284277	0.00416813	253.117	4.27008	4.59562
ABHD16A	0.000711047	67.2856	0.751309	0.000329424	0.428791	0.0311212	5.24831e-07	94.7264	0.213758	0.0145759
ABHD17A	-0.0320042	47.6006	1.47652	1.21975	0.334619	0.0674669	0.00214363	71.4279	2.72637	1.30862
ABHD17B	-0.0338738	40.2173	1.59546	1.39339	0.296399	0.07643	0.0025673	61.8074	3.35675	1.43271
ABHD17C	-0.220032	32.1579	1.60843	27.7683	0.239439	0.0778439	0.051689	50.6615	3.42811	15.227
ABHD2	0.174135	46.9344	2.65885	18.65	0.305504	0.112495	0.0303489	70.5815	10.3058	10.7878
ABHD4	0.572766	258.77	3.6362	80.0689	0.669656	0.0611644	0.0518014	231.398	17.6096	38.2314
ABHD6	-0.181967	67.2912	8.66353	14.9257	0.317283	0.26552	0.0175939	94.7326	55.2127	8.91784
ABHD8	-0.000274144	124.342	1.72027	3.42104e-05	0.565129	0.0508207	3.88714e-08	148.294	4.06176	0.00467423
ABI2	-0.101867	45	1.54417	4.13669	0.319554	0.0712755	0.00734386	68.0999	3.07948	3.15258
ABITRAM	-0.0642981	86.3097	2.95074	1.03662	0.454265	0.100947	0.00136398	114.385	12.4363	1.17331
ABL1	0.164109	31.1183	2.62253	12.4192	0.228778	0.125324	0.0228261	49.1709	10.044	7.63495
ABL2	0.0483924	132.218	1.21573	3.10159	0.585954	0.0350207	0.00343635	154.69	1.52253	2.53682
ABLIM1	0.777204	481.633	2.67354	155.266	0.773611	0.027913	0.0623483	316.998	10.4121	66.481
ABLIM2	0.384298	320.566	2.59011	29.9236	0.746574	0.039209	0.0174224	259.97	9.80797	16.2504
ABLIM3	0.654979	432.601	3.48668	104.506	0.764122	0.0400315	0.0461484	301.667	16.4879	47.9726
ABR	0.16484	250.385	2.64508	17.8931	0.701749	0.0481865	0.0125372	228.184	10.2064	10.4109
ABRACL	0.187652	87.0191	1.21896	9.73516	0.477796	0.0435042	0.0133632	115.278	1.5357	6.23332
ABRAXAS1	0.197176	68.1943	2.50242	13.9956	0.394851	0.0941799	0.0202589	95.7291	9.18617	8.44435
ABT1	-0.0406507	110.668	1.61869	0.346669	0.545764	0.0518871	0.000427405	135.263	3.47608	0.586245
ABTB1	0.00953616	19.0596	11.2569	0.045913	0.107687	0.41341	6.48523e-05	30.914	72.5845	0.185772
ABTB2	0.887068	383.489	2.92672	114.701	0.743646	0.0368899	0.0556059	284.338	12.2628	51.8396
ACAA1	0.0305755	67.6906	1.33152	0.727145	0.419716	0.0536645	0.00112717	95.174	2.02346	0.930358
ACAA2	0.257935	496.861	3.00147	39.437	0.81322	0.0319315	0.0161368	321.491	12.8226	20.686
ACAD8	0.000165274	79.3292	1.48432	4.247e-05	0.456631	0.0555358	6.11159e-08	107.561	2.76633	0.00520941
ACADM	0.155485	116.906	2.7605	15.9939	0.52284	0.0802478	0.0178825	142.334	11.0442	9.45828
ACADSB	0.102381	33.9048	0.974848	1.56691	0.277038	0.0517761	0.00320083	52.835	0.688593	1.55329
ACADVL	0.162091	192.8	2.44053	16.3007	0.648092	0.0533247	0.0136986	196.3	8.74961	9.61284
ACAP2	0.0364811	54.9421	1.46419	0.274473	0.374321	0.0648409	0.000467498	79.9584	2.65932	0.509661
ACAT1	-0.0394738	217.567	2.572	1.72426	0.681033	0.0523311	0.00134933	210.753	9.68153	1.66055
ACAT2	-0.282756	36.8132	2.11401	22.2473	0.261335	0.0975469	0.0394831	57.186	6.52055	12.5603
ACBD6	0.0191581	24.907	2.60177	0.367463	0.196644	0.133519	0.000725293	39.9956	9.89478	0.607344
ACER3	0.0678633	36.1235	2.81635	3.37345	0.257983	0.130737	0.00602302	56.2345	11.4531	2.70112
ACHE	-0.235199	116.559	1.65981	30.1257	0.535585	0.0495741	0.0346068	140.897	3.70951	16.3327
ACKR1	0.289596	25.6044	2.02797	18.4476	0.199803	0.102864	0.0359888	41.0494	5.95842	10.6871
ACKR3	0.0847505	23.5657	6.48546	0.628128	0.156449	0.279865	0.00104251	37.9515	39.4518	0.847238
ACLY	-0.29541	87.8291	2.06172	44.4721	0.445611	0.0679925	0.0564085	116.071	6.17749	22.9773
ACO1	0.029365	24.7286	2.08301	0.909243	0.200645	0.109859	0.00184437	39.7251	6.31664	1.07589
ACOT13	0.0106698	67.7989	3.1471	0.0703252	0.39185	0.118228	0.000101613	95.2936	13.9128	0.234426
ACOT2	0.0848469	41.9074	4.00574	9.3604	0.270309	0.167945	0.015094	64.0572	20.478	6.03481
ACOT4	0.351171	194.883	3.73117	21.8583	0.648313	0.0806807	0.0181789	188.481	18.0556	12.3295
ACOT7	-0.139984	269.886	1.74584	6.17635	0.734328	0.0308764	0.00420128	237.752	4.21222	4.31037
ACOT8	-0.107133	49.129	1.29953	7.27789	0.340829	0.0586001	0.0126225	73.3543	1.87932	4.91578
ACOT9	-0.050215	115.665	1.14094	1.36922	0.555618	0.0356247	0.00164433	141.292	1.23143	1.41565
ACOX1	-0.0105527	30.1337	1.40253	0.0880621	0.24297	0.0735067	0.000177513	47.7475	2.35798	0.265481
ACP1	0.0035325	124.164	2.39979	0.0133386	0.553029	0.0694768	1.48526e-05	148.303	8.46435	0.0963755
ACP6	-0.0517038	73.5099	0.963507	0.505532	0.473039	0.0403014	0.000813281	98.3378	0.656892	0.738923
ACSF2	0.60706	228.351	1.83484	38.7035	0.701102	0.0366176	0.0297076	205.83	4.70311	20.2306
ACSF3	0.17029	46.7118	2.32934	15.7025	0.310319	0.100584	0.0260791	70.2977	7.97548	9.3112
ACSL1	0.220846	218.651	1.1248	13.8709	0.697052	0.0233078	0.011055	210.807	1.17206	8.37975
ACSL3	-0.0704656	76.9775	2.08875	1.9116	0.437914	0.0772369	0.00271871	105.129	6.35428	1.78561
ACSL4	0.186018	360.5	1.91757	10.7392	0.783016	0.0270726	0.00583145	276.26	5.25594	6.76152
ACSS1	1.06178	221.941	3.46111	112.885	0.622277	0.0630776	0.0791267	212.341	16.2725	51.1157
ACTA1	-0.107204	150.057	4.33757	1.25206	0.571505	0.10738	0.00119214	167.469	23.0098	1.33196
ACTA2	0.0124836	41.9767	3.24816	0.0127767	0.289309	0.145514	2.20147e-05	63.7586	14.6101	0.0942308
ACTC1	0.72808	80.0864	2.30314	38.3598	0.431391	0.0806393	0.051657	106.973	7.7603	20.1454
ACTG1	0.0384683	22.652	3.47024	1.01876	0.173961	0.173228	0.00195594	36.5459	16.3624	1.15985
ACTL10	0.00924028	17.9456	2.62832	0.0164977	0.150445	0.143222	3.45765e-05	29.1167	10.079	0.107725
ACTL6A	0.22841	376.352	3.74201	24.3332	0.765708	0.0494866	0.0123768	282.182	18.4451	13.5749
ACTL6B	0.480838	91.686	0.820677	24.7334	0.487812	0.0283815	0.0328982	119.797	0.328313	13.7686
ACTN1	0.453544	181.99	2.89213	44.2023	0.614645	0.0634905	0.0373218	189.122	12.0027	22.8478
ACTN2	-0.515506	275.064	3.17569	17.1043	0.730617	0.0548286	0.011358	228.547	13.9333	9.9922
ACTN4	0.233776	20.3379	2.28021	12.3828	0.165342	0.120494	0.0251672	32.9374	7.63807	7.61616
ACTR10	0.0206723	94.7708	2.35628	0.278951	0.486238	0.0785804	0.000357801	122.719	8.16176	0.514607
ACTR1A	0.0848469	123.554	1.88547	4.58869	0.557287	0.055278	0.00517427	147.81	5.05602	3.41441
ACTR3	0.00654045	50.6466	2.46427	0.0268004	0.334475	0.105783	4.42481e-05	75.246	8.91663	0.139195
ACTR3B	-0.10892	181.2	4.03988	4.46446	0.617745	0.0895224	0.00380503	189.083	20.7417	3.34281
ACTR3BP2	-0.281837	51.3619	1.98812	19.9902	0.353532	0.0889494	0.034399	74.3456	5.64837	11.4173
ACTR3C	0.409862	216.078	3.43775	14.7238	0.666179	0.068892	0.0113486	207.158	16.0471	8.81012
ACTR5	0.0473167	25.572	2.37679	0.828414	0.205022	0.123862	0.00166044	40.9232	8.29167	1.01228
ACVR1	-0.0570505	62.7639	4.4678	1.44146	0.354769	0.164151	0.00203693	89.6477	24.0514	1.46646
ACVR1C	-0.0524491	9.11157	3.5593	0.203966	0.0824218	0.20928	0.000461261	14.3859	16.8443	0.427939
ACVR2A	-0.166618	8.50501	3.59023	7.66975	0.0717668	0.196918	0.0161797	13.4088	17.2799	5.12866
ACVR2B	0.0850698	63.3133	3.88325	5.09074	0.362667	0.144584	0.0072901	90.2728	19.5327	3.70133
ACVRL1	0.0526992	79.4315	1.9281	0.483595	0.449184	0.070872	0.000683682	107.666	5.32195	0.718927
ACYP1	0.130777	24.8675	1.86886	11.1372	0.19966	0.0975324	0.022355	39.9358	4.95346	6.96958
ACYP2	-0.0131999	3.86097	6.80993	0.115237	0.0290508	0.333056	0.000216767	5.42472	41.8651	0.308607
ADA	0.161451	67.3527	1.80293	4.23189	0.409739	0.0712927	0.00643615	94.6606	4.55	3.20793
ADAL	-0.171775	26.4284	1.22111	5.8749	0.224284	0.0673589	0.0124643	42.1039	1.54268	4.14152
ADAM10	0.0945549	47.2349	1.51932	1.85649	0.333051	0.0696325	0.00327251	70.8804	2.94707	1.74904
ADAM11	0.0722388	400.166	2.90897	1.41509	0.802454	0.0379168	0.000709419	280.401	12.0351	1.44773
ADAM17	0.0541249	146.271	1.25571	2.51588	0.609941	0.0340355	0.00262276	165.29	1.6889	2.17475
ADAM19	0.169832	165.214	3.08897	8.23033	0.607182	0.0737902	0.00756186	178.605	13.4764	5.4312
ADAM22	0.435713	142.857	1.59327	78.7001	0.554487	0.040197	0.0763667	162.775	3.34477	37.7026
ADAM23	-0.175362	246.055	1.36428	13.1475	0.717446	0.0258568	0.00958389	225.984	2.17537	8.01006
ADAM9	0.390371	145.482	1.05069	31.9419	0.598576	0.0280993	0.0328557	163.238	0.917458	17.1881
ADAMTS13	-0.0716718	33.1364	1.60024	2.29326	0.257148	0.0807193	0.00444909	52.0531	3.383	2.03356
ADAMTS3	-0.271278	81.0362	8.02167	5.20493	0.371763	0.239202	0.00596955	108.852	50.4905	3.76568
ADAMTS4	0.151258	22.3174	1.97195	2.56414	0.188291	0.108142	0.00540839	35.93	5.58806	2.20486
ADAMTS5	0.487581	55.1809	6.98045	14.2344	0.29295	0.240881	0.0188922	80.6721	43.0665	8.56522
ADAMTS6	0.027358	38.5948	1.92103	0.0765847	0.298951	0.0967206	0.000148304	58.7479	5.24149	0.245691
ADAMTS9	0.437308	53.9433	3.87063	20.95	0.319968	0.149232	0.0310665	79.1835	19.4179	11.9226
ADAP2	0.441808	63.0925	1.68859	16.2214	0.388564	0.0675963	0.0249754	89.8941	3.87797	9.57167
ADAR	0.0674936	0.518493	4.18905	7.91067	0.00452931	0.237858	0.017276	0.325456	21.8948	5.25895
ADARB1	0.243215	219.359	1.17255	16.0894	0.695267	0.0241569	0.012749	211.476	1.35104	9.50581
ADAT2	-0.0725829	79.078	1.66197	1.15758	0.455991	0.0622928	0.00166875	106.776	3.72326	1.2632
ADCK2	0.0041189	257.104	1.46028	0.0195563	0.731759	0.0270152	1.39151e-05	231.542	2.64387	0.117808
ADCK5	-0.126285	88.9968	1.75881	8.1791	0.47535	0.061062	0.0109216	117.208	4.28874	5.40364
ADCY3	-0.19671	62.2164	3.35109	33.5795	0.351221	0.122963	0.0473903	89.0223	15.4551	17.9733
ADCY4	-0.0135676	30.9836	1.79852	0.0271319	0.245064	0.0924646	5.36498e-05	48.8914	4.52148	0.140107
ADCY6-DT	0.16421	71.7713	1.65529	7.12339	0.425787	0.0638305	0.010565	99.4671	3.6884	4.83124
ADCY7	0.612667	18.1215	3.68565	45.4563	0.131848	0.174304	0.0826826	29.3902	17.9884	23.409
ADCY9	-0.0138516	112.754	3.50731	0.121484	0.511746	0.103469	0.000137842	138.823	16.6455	0.317939
ADCYAP1	-0.241502	34.3208	3.41922	3.42005	0.244014	0.158015	0.00607897	53.5705	15.9338	2.72884
ADD2	-0.0526508	296.429	3.66027	0.969462	0.731539	0.0587141	0.000598119	249.965	17.817	1.12234
ADD3	0.310618	154.483	8.85328	28.677	0.508254	0.189329	0.023587	171.191	56.5352	15.6603
ADGRA2	0.113361	48.2625	2.05647	2.5319	0.328288	0.0909244	0.00430558	72.2648	6.14323	2.18482
ADGRA3	0.0381362	203.073	1.73227	1.10096	0.678362	0.0376129	0.000919433	202.445	4.13261	1.22145
ADGRB1	-0.217	96.5028	2.14824	10.3894	0.487847	0.0705896	0.0131303	124.338	6.74752	6.57808
ADGRB2	-0.141637	110.401	3.82044	8.49915	0.497059	0.111805	0.00956642	136.801	19.0487	5.57551
ADGRB3	-0.177064	141.19	4.57952	14.707	0.544329	0.11476	0.014175	161.533	24.9156	8.80679
ADGRE5	0.646063	55.0652	1.66573	75.5293	0.331669	0.0652145	0.113732	79.8845	3.73833	36.2534
ADGRF5	-0.0730267	169.996	2.15254	1.51485	0.631683	0.0519905	0.00140724	181.808	6.77611	1.51753
ADGRG1	0.311776	155.948	2.32849	27.6879	0.593511	0.0576017	0.0263438	172.223	7.96961	15.1885
ADGRG5	-0.0257895	18.4235	5.16882	0.0855117	0.136428	0.248791	0.000158306	29.8382	29.3458	0.261176
ADGRG6	0.381897	83.6039	2.98384	11.857	0.438951	0.101831	0.0155634	111.8	12.6867	7.34366
ADGRL1	0.134232	260.816	2.61323	7.3703	0.715752	0.0466142	0.00505653	233.369	9.97707	4.96609
ADGRL2	-0.177792	4.58301	5.09831	6.99964	0.0368937	0.266773	0.014087	6.65508	28.9191	4.76388
ADGRL3	0.667689	175.321	1.50674	59.6958	0.615617	0.0343898	0.0524036	185.304	2.88228	29.6987
ADGRL4	-0.0570872	59.602	1.57352	0.483549	0.39354	0.0675328	0.000798195	85.2211	3.2294	0.718845
ADGRV1	0.424885	360.829	7.87261	23.3423	0.717944	0.101817	0.0116111	276.385	49.6116	13.094
ADH5	0.26062	295.359	2.28513	50.3452	0.724721	0.0364456	0.0308829	249.489	7.67174	25.6056
ADHFE1	0.361368	224.221	2.37986	16.4966	0.697282	0.0481058	0.0128252	206.23	8.25104	9.69242
ADI1	-0.153462	17.0484	2.615	16.5949	0.138667	0.138253	0.0337447	27.6869	9.9898	9.76081
ADIPOR1	0.147226	27.8373	1.4199	18.3657	0.220218	0.0730125	0.0363223	44.3829	2.44273	10.6464
ADIPOR2	0.026294	56.6894	2.81344	0.572657	0.354597	0.114389	0.000895505	82.5788	11.4318	0.799107
ADK	0.153143	128.759	1.8739	10.4308	0.563998	0.0533531	0.0114224	151.977	4.98453	6.59983
ADM	0.194839	136.965	2.0722	3.93466	0.579947	0.0570329	0.00416512	158.345	6.2459	3.03433
ADM2	-0.142766	85.7341	2.01872	9.18697	0.461178	0.0705836	0.0123546	114.013	5.89869	5.94268
ADO	-0.0839939	47.9393	2.28284	4.58124	0.322448	0.099806	0.00770355	71.8567	7.65608	3.41013
ADORA2B	0.303852	84.0895	1.93395	9.92521	0.461671	0.0690161	0.0136229	111.711	5.34966	6.33193
ADPGK	-0.0160708	68.1845	1.95741	0.328441	0.411395	0.0767659	0.000495416	95.7183	5.50683	0.567469
ADPRM	0.0372788	17.5794	4.73856	0.644251	0.131887	0.231078	0.00120835	28.5442	26.1449	0.861002
ADRA1B	0.0538533	36.8535	4.44684	0.200534	0.244779	0.191982	0.000332985	57.2414	23.8892	0.423768
ADRA2A	0.0728922	475.132	7.52092	0.773972	0.780233	0.0802777	0.000317743	315.044	47.0755	0.9686
ADRA2C	-0.216629	67.3106	3.04966	6.87401	0.38773	0.114185	0.0098991	94.7541	13.1822	4.69508
ADRB2	0.0121565	139.217	2.05717	0.0160764	0.59155	0.0568176	1.70777e-05	158.648	6.135	0.10627
ADRM1	-0.127594	40.8161	1.43346	7.36933	0.298525	0.0681474	0.0134746	62.6078	2.50964	4.96556
ADSL	0.301218	105.113	2.80888	40.4757	0.481641	0.0836589	0.046366	132.166	11.3983	21.1617
ADSS1	0.715269	64.2952	4.06794	60.0755	0.350372	0.144091	0.0818442	89.4435	20.6658	29.6653
AEBP1	0.59435	118.141	1.74719	49.8957	0.52807	0.0507629	0.0557566	141.605	4.20926	25.3479
AEN	0.0842782	41.2683	0.833479	1.66041	0.313587	0.0411669	0.00315424	63.1762	0.352708	1.61732
AFAP1	0.324779	91.3695	1.32314	24.4734	0.47878	0.0450666	0.0320604	119.494	1.98532	13.6428
AFAP1L1	-0.0185798	103.269	1.72452	0.0676081	0.52026	0.0564718	8.51507e-05	130.151	4.08484	0.229399
AFAP1L2	0.457635	98.8025	1.29534	44.9516	0.489824	0.0417417	0.0557131	125.763	1.85941	23.1699
AFDN	0.128406	19.9628	3.33024	8.4857	0.155376	0.168481	0.0165116	32.3459	15.2967	5.5683
AFF2	0.152934	105.346	2.29567	9.33718	0.508054	0.0719638	0.0112576	132.373	7.74397	6.02249
AFTPH	0.0105141	144.53	1.8208	0.139105	0.599337	0.0490782	0.00014421	164.012	4.65987	0.343328
AGA	0.320833	205.836	2.43222	26.6126	0.660687	0.0507446	0.0213551	202.488	8.67521	14.6645
AGAP1	-0.0400963	498.065	5.9167	0.527011	0.801514	0.0618897	0.000212024	321.841	35.1719	0.758503
AGAP2	0.234248	382.201	1.99907	15.3022	0.790046	0.0268598	0.00790778	284.315	5.77239	9.10873
AGAP2-AS1	-0.151744	13.255	5.92298	9.69775	0.0954088	0.277116	0.0174509	21.4557	35.2194	6.21354
AGAP3	-0.12235	265.636	1.90142	10.9967	0.726785	0.0338152	0.00752178	235.713	5.15514	6.8962
AGBL3	0.0329374	56.9153	1.09495	0.182989	0.39096	0.0488891	0.000314245	82.114	1.06534	0.401822
AGBL5	0.0157624	35.4899	1.94487	0.149199	0.267004	0.095108	0.000280621	55.3559	5.42753	0.357326
AGFG1	-0.0810319	37.2465	2.84097	8.39073	0.261268	0.129533	0.0147143	57.781	11.6341	5.51737
AGFG2	0.0391754	36.8037	1.75267	0.306832	0.278768	0.0862908	0.000581022	57.0595	4.24886	0.544727
AGGF1	0.0214578	53.9132	1.50537	0.302063	0.362994	0.065881	0.000508443	79.2488	2.87513	0.539648
AGK	-0.0644006	84.3687	1.16732	3.69771	0.474967	0.0427155	0.00520422	112.657	1.33102	2.89454
AGO1	0.0348519	222.821	3.31373	1.20604	0.676421	0.065387	0.0009153	213.667	15.1715	1.29866
AGO3	-0.11555	120.633	2.12836	5.95693	0.546576	0.062682	0.00674758	145.426	6.61545	4.18838
AGO4	0.0613326	190.842	3.42162	3.07249	0.639121	0.0744825	0.00257241	195.103	15.9916	2.51911
AGPAT1	0.00820697	40.6471	1.15046	0.0579674	0.305871	0.0562723	0.000109052	62.3824	1.26699	0.210865
AGPAT3	-0.0249628	105.768	2.05894	0.52004	0.518392	0.0655933	0.000637205	132.747	6.15933	0.752214
AGPAT4	0.0804883	151.217	2.16818	8.37321	0.599702	0.0558913	0.0083017	168.869	6.88049	5.50796
AGPAT5	0.0608654	38.346	1.66656	0.891829	0.286374	0.0808999	0.00166508	59.252	3.75296	1.06231
AGPS	0.0224569	53.6134	2.14749	0.310836	0.351794	0.0915926	0.000509902	78.8853	6.7425	0.548985
AGTPBP1	-0.115312	165.496	1.05446	3.84051	0.641308	0.0265597	0.00372056	178.796	0.930077	2.97893
AHCY	-0.0374878	51.2336	1.58744	1.4023	0.349353	0.0703592	0.00239051	75.9721	3.31286	1.43898
AHCYL1	-0.113937	93.7213	2.88275	12.3236	0.467928	0.0935537	0.0153822	121.73	11.942	7.58561
AHCYL2	0.0515584	10.0167	1.803	1.85821	0.0936568	0.109579	0.00434361	15.9952	4.55241	1.75022
AHDC1	0.262981	40.7657	1.66557	14.8473	0.291072	0.0773004	0.0265029	62.5407	3.74808	8.87805
AHI1	0.600856	42.9936	1.73874	53.7279	0.286667	0.0753569	0.08956	65.1206	4.16167	27.0439
AHNAK	-0.0670827	289.716	2.29308	0.847619	0.743657	0.0382589	0.000543927	246.958	7.72616	1.02755
AHNAK2	0.131339	484.27	1.30077	4.67955	0.83799	0.0146307	0.0020244	316.208	1.88413	3.46643
AHR	0.181689	307.548	1.95676	6.72578	0.757138	0.0313122	0.00413947	254.085	5.50007	4.61347
AHSA1	0.0962424	49.1682	2.58606	3.98347	0.324065	0.11079	0.0065637	73.4035	9.78213	3.06297
AIDA	0.154653	88.3286	2.50687	12.3128	0.458966	0.0846689	0.0159946	116.558	9.21774	7.57998
AIF1	0.262491	89.0214	1.38287	4.835	0.483894	0.0488596	0.00657041	117.231	2.26341	3.55565
AIF1L	-0.0268897	174.436	1.55775	0.104257	0.647648	0.0375937	9.67723e-05	184.728	3.1521	0.291719
AIFM1	-0.145572	70.5208	1.52292	17.5754	0.415896	0.0583793	0.0259127	98.2698	2.96699	10.2522
AIG1	0.0190111	106.385	2.94931	0.382186	0.50563	0.0911141	0.000454116	133.293	12.4347	0.622035
AIM2	-0.33351	63.6425	4.95387	39.8876	0.333968	0.168972	0.0523282	90.6463	27.8067	20.8926
AIMP1	0.0467843	74.1347	2.33056	1.3827	0.425135	0.0868718	0.00198231	102.143	7.98389	1.42517
AIMP2	-0.0331164	48.6112	2.89626	0.464838	0.319174	0.123607	0.000763014	72.7041	12.0418	0.701507
AJUBA	0.385787	395.038	1.52782	11.6978	0.805143	0.0202404	0.00596042	285.252	2.98863	7.25865
AK1	0.260965	112.718	1.88791	32.1799	0.517568	0.0563466	0.03694	138.793	5.07119	17.3171
AK2	0.143841	293.661	0.985197	14.5707	0.755967	0.0164851	0.0093773	248.732	0.718099	8.73748
AK3	0.0696532	56.7222	1.52835	2.16474	0.373301	0.0653797	0.00356166	82.6178	2.9956	1.95097
AK4	0.643102	50.0797	3.1835	68.8359	0.289928	0.119797	0.0996285	74.5418	14.1868	33.5985
AK5	-0.119676	29.2596	6.146	1.26677	0.193419	0.264082	0.00209349	46.2366	36.6227	1.34247
AKAIN1	-0.0722224	93.6005	10.3591	0.276743	0.389996	0.280555	0.000288269	119.02	65.3761	0.512138
AKAP1	0.0621862	213.918	4.61537	3.81846	0.648979	0.0910129	0.00289608	208.699	25.1928	2.96592
AKAP11	0.0479464	83.7987	2.23926	0.982403	0.457044	0.0793849	0.00133952	112.089	7.35918	1.13223
AKAP12	-0.0156794	45.9297	5.02586	0.0609815	0.281151	0.199972	9.33221e-05	69.2971	28.3614	0.216788
AKAP13	0.197082	141.052	2.40695	29.294	0.566996	0.06289	0.0294387	161.43	8.51436	15.9536
AKAP6	0.571423	120.926	3.43263	142.449	0.458748	0.0846435	0.135099	145.667	16.0755	61.9982
AKAP7	0.128896	214.319	2.17377	3.67563	0.682289	0.0449817	0.00292537	208.926	6.9179	2.88145
AKAP8	0.0991448	34.6001	1.77351	5.41086	0.261665	0.0871795	0.01023	54.1144	4.37593	3.88242
AKAP9	0.201498	87.9596	0.680781	18.9435	0.483638	0.0243309	0.0260398	116.198	0.126827	10.9336
AKIP1	0.119507	44.5094	1.58887	13.9653	0.311084	0.0721816	0.0244015	67.4649	3.32066	8.42889
AKIRIN2	0.0456192	58.0971	2.84652	3.34969	0.358211	0.114081	0.00516331	84.2431	11.6749	2.68684
AKR1A1	0.027588	49.6556	2.1227	0.942595	0.334519	0.0929511	0.00158752	74.013	6.578	1.10171
AKR1C1	0.475584	76.2764	2.7423	33.9876	0.407137	0.0951433	0.0453536	104.398	10.9114	18.164
AKR1C3	0.443019	54.039	3.06801	36.8135	0.321786	0.118749	0.0548034	79.4011	13.3195	19.4776
AKR1C4	0.442411	78.7094	3.10968	30.9605	0.411203	0.105599	0.0404369	106.923	13.6318	16.7427
AKR7A2	0.0892167	343.984	1.27367	7.33408	0.783837	0.018865	0.00417805	269.862	1.76593	4.94638
AKR7A2P1	0.0503418	186.411	0.984197	1.78256	0.670534	0.0230115	0.001603	192.363	0.715241	1.69974
AKR7A3	0.0585057	207.514	1.32415	2.18603	0.68846	0.0285551	0.00181312	205.034	1.9899	1.96471
AKR7L	0.152454	251.356	1.30006	16.9363	0.720651	0.0242276	0.0121393	228.674	1.88166	9.93223
AKT2	-0.0265652	89.4972	4.66829	0.522478	0.437165	0.14822	0.000638034	117.692	25.6019	0.754416
AKT3	-0.162094	110.671	2.57052	8.70691	0.516415	0.077965	0.0101571	137.034	9.67091	5.68672
ALAS1	0.0893087	101.788	2.1522	4.77548	0.504596	0.0693499	0.00591844	129.185	6.77385	3.52161
ALAS2	0.123784	68.0366	1.67816	1.23613	0.414848	0.066511	0.0018843	95.5555	3.81978	1.32048
ALCAM	0.469132	43.1427	3.32895	17.2373	0.289859	0.145378	0.0289527	64.9273	15.1588	10.0687
ALDH16A1	0.137109	53.0622	1.20125	6.88848	0.360128	0.0529932	0.0116879	78.215	1.46409	4.70301
ALDH18A1	-0.0642904	21.8853	2.4657	5.16064	0.176562	0.1293	0.0104085	35.3581	8.92671	3.74099
ALDH1B1	0.105923	9.34968	1.91119	2.65345	0.0874327	0.11617	0.00620336	14.8541	5.21484	2.26089
ALDH2	-0.022887	43.3885	3.16367	0.45547	0.291557	0.138183	0.000765155	66.005	14.0375	0.69273
ALDH3A2	0.0477784	98.2442	1.55702	1.99843	0.507422	0.0522722	0.00258042	125.951	3.14821	1.84276
ALDH4A1	0.0595082	138.756	1.90871	2.01541	0.586914	0.0524778	0.0021312	159.704	5.20058	1.85388
ALDH6A1	0.0640565	222.512	1.97222	1.60688	0.694302	0.0400002	0.00125348	213.497	5.60084	1.58085
ALDH7A1	0.359434	373.467	3.76646	72.2961	0.745781	0.0488884	0.0360923	281.119	18.6331	35.0502
ALDH9A1	0.0123237	127.054	7.63308	0.096379	0.485971	0.189774	9.21607e-05	150.623	47.8873	0.279172
ALDOC	0.708351	86.8156	5.98882	119.496	0.36118	0.16195	0.124285	115.078	35.7179	53.656
ALG10	-0.0662182	20.7323	2.03072	1.44895	0.174156	0.110881	0.00304288	33.5573	5.97619	1.47169
ALG13	-0.00383882	56.233	2.29794	0.00803433	0.360649	0.0957958	1.2882e-05	82.0359	7.75954	0.0740442
ALG14	-0.00829214	101.799	1.85506	0.0343971	0.512544	0.0607096	4.3296e-05	129.196	4.86864	0.159024
ALG2	0.0188025	26.1589	3.59455	0.439089	0.194659	0.173865	0.000816859	41.8831	17.313	0.677249
ALG5	-0.00930232	35.9697	2.9295	0.0810748	0.257328	0.136225	0.000145002	56.0216	12.2878	0.253577
ALG8	0.0904386	136.601	1.25478	6.96239	0.590712	0.0352698	0.00752699	158.067	1.68492	4.74349
ALKBH1	-0.0293962	44.0561	2.48745	0.55773	0.303597	0.111419	0.000960849	66.876	9.0802	0.785934
ALKBH2	0.024414	42.2685	3.50181	0.568473	0.281936	0.151824	0.000947945	64.5341	16.6034	0.795424
ALKBH8	-0.139166	38.3005	0.935712	5.11876	0.293688	0.0466377	0.00981265	59.2202	0.583627	3.71724
ALMS1	-0.00341941	59.4383	3.53365	0.0133019	0.355576	0.137405	1.98939e-05	85.8138	16.8469	0.0962369
ALOX5AP	0.398759	60.0134	1.55611	11.8693	0.380807	0.0641814	0.0188287	86.4237	3.14274	7.35005
ALPK1	0.0311368	72.8144	3.88969	0.213388	0.398109	0.138234	0.000291672	100.738	19.5824	0.439403
ALS2	-0.119588	96.4342	1.66489	5.41986	0.500668	0.0561845	0.00703473	123.936	3.74199	3.88723
ALX3	0.10803	87.7353	2.00769	1.14388	0.473423	0.0704183	0.00154311	115.78	5.82482	1.25317
ALYREF	0.0513413	122.154	1.49534	1.4404	0.562964	0.0447947	0.00165957	146.671	2.82313	1.46572
AMBRA1	0.0944284	40.532	2.43148	5.37831	0.284573	0.110963	0.00944019	62.2286	8.68606	3.86406
AMD1	0.0891641	129.483	2.02611	4.55302	0.566564	0.0576252	0.00498053	152.548	5.94637	3.39388
AMER1	0.0336536	227.64	1.20128	0.809222	0.710485	0.0243705	0.000631415	216.296	1.46419	0.996989
AMER2	0.110863	77.8332	1.7533	4.42515	0.444543	0.0650906	0.00631854	106.018	4.25619	3.32009
AMER3	0.787727	122.707	0.716332	62.0869	0.540239	0.0204995	0.068337	146.821	0.167076	30.7144
AMFR	0.108735	21.3992	3.04474	9.95932	0.166622	0.154098	0.0193867	34.6011	13.1454	6.35169
AMIGO1	-0.0336668	52.6523	1.49798	0.493651	0.35754	0.0661193	0.000838045	77.7147	2.8368	0.728183
AMIGO2	-0.298821	134.487	3.62306	9.25934	0.550383	0.0963769	0.00947337	155.945	17.509	5.98049
AMMECR1	0.0931671	164.351	2.79004	2.97739	0.613867	0.0677369	0.00278021	177.813	11.2564	2.461
AMMECR1L	-0.0601358	25.6193	2.38407	3.68011	0.202067	0.122226	0.00725656	41.0719	8.35481	2.88411
AMN1	-0.00144187	178.135	2.27961	0.000880416	0.641459	0.0533573	7.9259e-07	187.123	7.63397	0.023938
AMOTL1	-0.0991672	79.2352	1.445	3.81015	0.454512	0.0538775	0.00546398	107.464	2.56706	2.96102
AMOTL2	0.187483	68.8846	7.23235	24.2575	0.333244	0.227422	0.0293377	96.4869	44.9739	13.5382
AMPD2	0.0878029	224.439	2.18465	4.3577	0.691691	0.0437633	0.00335747	214.554	6.99079	3.28106
AMPD3	0.517372	54.4808	1.76263	18.8464	0.369613	0.0777281	0.0319648	78.1679	4.27951	10.8574
AMPH	0.540552	94.2701	3.69224	84.8757	0.420401	0.107027	0.0946265	122.248	18.0625	40.2199
AMT	0.318628	86.6447	3.15458	25.5649	0.436958	0.103408	0.0322316	114.91	13.9691	14.1699
AMZ2	0.063184	52.3721	2.36681	5.31784	0.340442	0.100004	0.00864207	77.372	8.23477	3.82993
AMZ2P1	0.0113353	34.9084	3.17888	0.205754	0.248684	0.147199	0.000366442	54.5456	14.152	0.430158
ANAPC10	0.0445591	38.8401	3.36325	0.862823	0.266636	0.150076	0.00148082	59.9524	15.5474	1.03956
ANAPC13	-0.00361599	38.0179	2.03671	0.00492397	0.279527	0.0973373	9.0509e-06	58.8355	6.01495	0.0575243
ANAPC16	0.0058054	108.916	3.43897	0.0326532	0.504176	0.103474	3.77883e-05	135.512	16.1238	0.154656
ANAPC5	-0.0696412	139.239	2.24979	8.09292	0.578629	0.0607707	0.00840786	160.069	7.43066	5.35725
ANAPC7	-0.0425426	26.1868	1.55153	1.08107	0.215899	0.0831459	0.00222824	41.9248	3.11876	1.20665
ANG	0.996389	368.126	2.35372	186.321	0.715495	0.0297358	0.0905341	278.705	8.14166	76.8269
ANGEL1	0.00641575	87.5903	2.21941	0.0276713	0.468966	0.0772389	3.70386e-05	115.838	7.22481	0.141583
ANGEL2	-0.123847	18.3686	1.32337	3.5887	0.169113	0.0791942	0.00825992	29.6693	1.98211	2.82908
ANGPT2	0.289152	104.802	1.51609	9.01886	0.523589	0.0492331	0.0112645	131.135	2.92811	5.85193
ANGPTL2	0.620304	221.215	1.65276	45.1686	0.683289	0.0331829	0.0348792	207.938	3.66295	23.2214
ANGPTL4	0.0587929	61.7387	1.43672	0.326895	0.420967	0.0636762	0.000557236	86.0028	2.51001	0.565778
ANK1	0.146773	76.1124	3.08279	2.22726	0.424125	0.11166	0.00310277	103.556	13.3891	1.99109
ANK3	0.229794	351.59	2.32327	21.8933	0.769487	0.0330505	0.0119789	272.838	7.93369	12.3872
ANKDD1A	0.182914	45.448	1.17449	4.76715	0.332286	0.0558159	0.00871357	68.3184	1.35754	3.51621
ANKH	0.207808	273.473	2.13628	13.7364	0.728207	0.0369754	0.00914433	239.455	6.66802	8.31187
ANKHD1	0.0842595	218.988	2.94775	8.22317	0.673904	0.0589634	0.00632641	211.546	12.4232	5.42735
ANKIB1	0.198331	39.6918	2.18576	42.5451	0.265879	0.0951697	0.0712479	61.102	6.99824	22.1047
ANKMY2	0.100982	148.88	3.25503	4.86972	0.581552	0.0826453	0.00475548	167.187	14.7268	3.57549
ANKRA2	0.0903302	91.0648	2.11743	5.84261	0.476682	0.0720445	0.00764584	119.202	6.54315	4.1246
ANKRD10	0.0167288	45.9748	2.05303	0.258921	0.318972	0.0925853	0.000449097	69.3549	6.12088	0.492342
ANKRD12	0.0627507	80.1033	2.27928	1.40582	0.444969	0.0822982	0.00195231	108.354	7.63173	1.44146
ANKRD13A	-0.0159602	136.257	2.17755	0.202644	0.579294	0.0601761	0.000215385	157.805	6.94319	0.426358
ANKRD13D	0.0112137	198.118	1.59542	0.0467702	0.677906	0.0354843	4.00088e-05	198.501	3.35407	0.18764
ANKRD17	0.00998305	26.6113	1.81994	0.036464	0.216001	0.0960194	7.39934e-05	42.5603	4.65462	0.164079
ANKRD20A12P	0.161794	29.4212	2.64984	3.72585	0.222338	0.130163	0.00703911	46.7104	10.2408	2.9112
ANKRD20A8P	0.107293	16.8499	4.18618	1.67644	0.130388	0.210557	0.00324315	27.3656	21.8726	1.62822
ANKRD27	-0.0571748	84.6562	2.48596	4.31483	0.453571	0.0865752	0.00577951	112.944	9.06967	3.25621
ANKRD28	0.19632	66.3814	1.57562	23.768	0.396745	0.061211	0.0355138	93.7228	3.24854	13.3009
ANKRD33B	0.065746	337.048	4.99146	0.288618	0.752231	0.0724104	0.000161036	256.786	27.6946	0.525114
ANKRD34B	-0.133014	67.8245	1.94195	4.49419	0.407794	0.0758936	0.00675531	95.3218	5.40911	3.35997
ANKRD35	0.859925	209.656	3.733	111.033	0.605192	0.0700419	0.0801272	206.269	18.3758	50.4716
ANKRD36BP1	0.30339	83.7867	2.32824	18.5312	0.444957	0.0803682	0.0246029	112.077	7.96794	10.7287
ANKRD36BP2	0.430562	102.169	2.2035	43.2475	0.481808	0.0675429	0.0509864	129.53	7.11746	22.4233
ANKRD36C	0.185201	89.9121	1.68693	9.41046	0.478307	0.0583311	0.0125153	118.093	3.87	6.06137
ANKRD37	0.122472	39.4828	3.92758	11.765	0.258559	0.167182	0.0192611	60.8206	19.8746	7.29626
ANKRD39	-0.0908623	134.523	2.70763	7.80052	0.563275	0.073693	0.0081656	156.475	10.6592	5.19943
ANKRD45	-0.210547	234.293	3.21301	11.9154	0.683256	0.0609047	0.0086871	219.86	14.4094	7.37432
ANKRD46	0.131728	126.443	1.42516	6.008	0.56967	0.0417353	0.00676702	150.136	2.46858	4.21681
ANKRD54	0.0253378	52.8681	1.66638	0.457263	0.355861	0.0729078	0.000769471	77.9783	3.75269	0.694414
ANKRD9	0.613716	127.47	2.00089	46.3901	0.541105	0.0552092	0.0492311	150.163	5.7768	23.8198
ANKS1A	0.0775757	42.2385	5.25249	6.9937	0.259326	0.209612	0.0107346	64.4945	30.1042	4.76063
ANKS1B	0.428114	111.261	4.13886	50.4281	0.472405	0.114226	0.0535282	137.543	21.5067	25.6424
ANKS6	-0.0928691	36.0245	2.33208	3.55085	0.263297	0.110791	0.00648815	56.0975	7.99441	2.80726
ANO4	-0.0295225	275.45	6.42073	0.172696	0.686518	0.104017	0.000107604	239.366	38.8928	0.388619
ANO6	0.373268	204.288	2.60077	54.3219	0.639352	0.052907	0.0425023	203.157	9.88762	27.3597
ANO8	0.0421485	44.2833	2.09379	0.530064	0.31016	0.0953218	0.000928144	67.1714	6.38734	0.76125
ANOS1	1.21549	76.7705	5.13361	121.279	0.340886	0.148167	0.134629	104.914	29.1907	54.3192
ANP32A	-0.05408	19.4739	3.18604	2.19044	0.155194	0.165039	0.00436409	31.5722	14.206	1.96755
ANP32AP1	-0.160527	67.8137	2.28587	8.0496	0.408678	0.0895426	0.0121277	94.2954	7.64508	5.33142
ANP32B	-0.162191	184.307	2.29836	3.89111	0.646761	0.0524244	0.00341363	191.046	7.76237	3.00873
ANP32E	0.162404	380.9	4.27951	7.37718	0.769011	0.0561603	0.00372351	283.843	22.5945	4.96983
ANTKMT	-0.0789774	74.2948	2.22488	4.1924	0.425625	0.0828492	0.00600442	102.313	7.26176	3.18506
ANTXR1	0.244803	439.377	3.07371	20.5385	0.799972	0.0363759	0.00934859	303.87	13.3621	11.7221
ANTXR2	0.0648629	63.8018	5.77759	0.894449	0.342413	0.201548	0.00120009	90.8268	34.1162	1.06436
ANXA1	-0.129305	197.61	1.59042	2.33594	0.67379	0.0352483	0.0019912	199.205	3.32913	2.06081
ANXA11	0.165263	205.92	1.55413	3.79383	0.683052	0.0335086	0.00314611	203.849	3.13213	2.95134
ANXA2	0.228674	424.648	3.67347	7.10056	0.794402	0.0446684	0.0033208	298.087	17.9029	4.81877
ANXA2P3	-0.0375258	387.104	3.73733	0.181857	0.784497	0.049231	9.21369e-05	281.118	18.3183	0.400385
ANXA3	0.491597	49.2595	1.7552	28.6535	0.326045	0.0755142	0.0474139	73.2487	4.26196	15.6386
ANXA4	0.116257	146.632	2.02137	3.38302	0.597604	0.0535479	0.0034469	165.554	5.91575	2.70687
ANXA5	0.873299	276.994	1.47747	93.9823	0.701529	0.0243225	0.0595062	241.11	2.73125	43.8621
ANXA6	0.327332	381.603	2.8083	25.5658	0.777198	0.0371773	0.0130173	284.098	11.3941	14.1703
ANXA7	0.0912065	78.1214	2.91895	7.53586	0.4252	0.103267	0.0102541	106.316	12.2096	5.05605
AOPEP	0.149809	32.9836	2.12418	5.80765	0.248946	0.104211	0.0109584	51.7893	6.5843	4.10488
AP1AR	-0.0869496	80.9097	2.22034	2.49222	0.44772	0.0798616	0.00344772	109.176	7.23106	2.15984
AP1G1	0.0197081	25.9762	2.14351	0.551243	0.208148	0.111644	0.00110428	41.6088	6.71601	0.780178
AP1M1	0.168096	46.2642	2.07688	11.5509	0.313865	0.0915846	0.0195909	69.7257	6.27648	7.18506
AP1S1	-0.119885	116.945	2.64616	10.3711	0.527998	0.0776569	0.0117062	142.367	10.2142	6.56849
AP2A2	0.149675	155.389	3.14866	14.4489	0.58811	0.0774599	0.0136714	171.83	13.9245	8.67549
AP2B1	0.131754	219.227	2.37198	13.7018	0.679099	0.0477599	0.010611	211.679	8.27071	8.29419
AP2M1	0.0458415	25.8089	1.38273	0.786162	0.215535	0.0750587	0.00164135	41.3573	2.26278	0.978454
AP2S1	0.0304409	48.8126	2.46202	0.706584	0.325977	0.106871	0.00117967	72.9572	8.90075	0.913363
AP3B1	0.05484	165.823	1.39977	1.36801	0.638976	0.03506	0.00131786	178.597	2.34395	1.41477
AP3B2	0.229702	126.418	1.28732	11.6169	0.568324	0.0376172	0.0130563	150.115	1.82541	7.21938
AP3D1	0.307031	23.2778	2.49266	18.97	0.180486	0.125626	0.0367713	37.5097	9.11712	10.9467
AP3M1	0.089131	115.347	1.00617	5.88923	0.554262	0.0314264	0.00707468	141.025	0.779424	4.15063
AP3M2	-0.127815	101.193	3.3069	18.9343	0.47694	0.101309	0.0223102	128.647	15.1197	10.929
AP3S1	0.0167337	103.432	1.85611	0.276271	0.516344	0.0602286	0.000344795	130.666	4.87509	0.511661
AP4B1	0.0297379	34.7031	2.11421	0.4247	0.260335	0.103092	0.000796502	54.2586	6.52191	0.663506
AP4M1	0.117191	32.5731	2.6444	6.48423	0.239275	0.126264	0.0119079	51.2534	10.2015	4.48072
AP4S1	0.0197462	135.717	2.11435	0.313101	0.579273	0.0586596	0.000334098	157.392	6.52279	0.551382
AP5S1	0.218722	36.6279	3.50876	29.4057	0.241711	0.150505	0.0485127	56.9308	16.6566	16.0067
APAF1	0.119518	27.4097	2.18729	14.6539	0.210778	0.10933	0.0281719	43.7492	7.00848	8.7798
APBA2	0.187181	64.6798	1.65774	16.0313	0.393877	0.065618	0.0244062	91.8179	3.70371	9.47709
APBA3	-0.0883101	23.566	1.53017	3.33184	0.197876	0.0835138	0.00699407	37.952	3.00518	2.67611
APBB1	0.0334816	90.8565	2.16479	0.390198	0.478759	0.0741462	0.000514026	119.002	6.85781	0.629955
APBB1IP	0.303407	59.1793	1.50702	5.6418	0.385821	0.0638629	0.00919546	85.0994	2.88032	4.01158
APBB2	0.69555	171.056	1.66533	108.423	0.582842	0.0368829	0.0923576	182.294	3.74599	49.4587
APBB3	0.111273	275.021	0.927316	5.10141	0.749225	0.0164206	0.00347438	240.185	0.562259	3.70739
APC2	0.407917	40.6076	2.02582	38.7642	0.273975	0.0888419	0.0653844	62.3296	5.94451	20.3771
APCDD1	0.26421	346.839	3.75934	31.1232	0.747811	0.0526853	0.016776	270.985	18.5784	16.8195
APEH	-0.025974	58.5855	1.37292	0.374967	0.384537	0.0585743	0.000615293	84.8168	2.21613	0.614855
APEX1	0.0717819	57.9576	3.34453	3.21414	0.350726	0.131554	0.00486252	84.0789	15.4052	2.60509
APEX2	0.165391	98.0288	1.17852	11.5387	0.50707	0.0396247	0.0149215	125.752	1.37434	7.17873
APH1B	-0.00291814	87.245	1.0799	0.00240072	0.487362	0.0392109	3.35269e-06	115.5	1.01461	0.0398325
APIP	0.00162432	19.1014	2.18344	0.00164617	0.161816	0.120229	3.48635e-06	30.9806	6.98268	0.0328743
APLN	0.0554607	148.734	1.59521	0.439397	0.610284	0.0425455	0.000450733	166.895	3.35476	0.677539
APLNR	-0.132748	53.1373	2.83435	3.11531	0.338262	0.117279	0.00495786	78.3064	11.5854	2.54517
APLP1	0.0453836	65.3486	1.22874	0.489272	0.425149	0.0519608	0.000795783	91.32	1.57274	0.724104
APLP2	0.141528	5.74474	3.80395	22.4031	0.0475474	0.204647	0.0463559	8.6521	18.9217	12.6364
APMAP	-0.117417	61.7455	1.94526	25.6705	0.372955	0.0763735	0.0387638	88.4826	5.43	14.2208
APOC1	0.716931	135.613	1.56551	70.6291	0.546394	0.0409992	0.0711426	157.312	3.19387	34.3525
APOE	1.07642	53.0413	2.47521	91.9396	0.299897	0.0909669	0.129957	78.1895	8.99377	43.0522
APOL2	-0.0348477	237.869	2.29389	0.215614	0.705146	0.0442004	0.000159793	221.448	7.7295	0.442076
APOL3	0.369602	31.0692	1.46247	13.2568	0.244371	0.0747686	0.0260675	48.9708	2.65239	8.06361
APOM	0.30288	323.815	1.554	44.5852	0.753387	0.023501	0.025933	261.707	3.13202	23.0283
APOO	-0.183456	71.0627	2.80626	43.3299	0.38436	0.0986592	0.0585901	98.8562	11.3791	22.4607
APPL1	0.361624	101.896	1.3633	30.336	0.501724	0.0436328	0.0373429	129.283	2.17074	16.4476
APPL2	0.0354267	150.252	1.25366	0.355902	0.620262	0.0336392	0.000367303	167.418	1.67942	0.595669
APRT	0.0697424	11.0098	4.04184	4.03722	0.0894807	0.213522	0.008203	17.6824	20.7568	3.09446
AQP11	0.10061	123.413	1.45924	5.53955	0.563444	0.0433045	0.00632274	147.695	2.63865	3.95484
AQP5	0.0885367	245.375	3.43967	1.60058	0.697816	0.0635828	0.00113796	224.096	16.0958	1.57647
AQR	0.130822	79.3081	1.49819	8.04707	0.451106	0.0553912	0.011443	107.539	2.83786	5.33254
ARAP1	0.246456	49.2616	7.4897	31.6621	0.258442	0.255406	0.0415273	73.5204	46.849	17.0735
ARAP2	0.823977	53.6415	3.99098	56.9724	0.302502	0.146292	0.0803215	78.6653	20.3168	28.4876
ARAP3	0.144479	338.944	2.32599	5.90077	0.769823	0.0343387	0.00335052	267.86	7.9524	4.15707
ARC	0.446522	55.7587	1.60069	18.5749	0.361349	0.067427	0.030094	81.2007	3.38228	10.7465
AREL1	-0.177705	192.297	1.33354	28.3858	0.656726	0.0296027	0.0242356	195.993	2.03271	15.5216
ARF1	0.0801632	44.746	1.80797	11.0677	0.310704	0.0816013	0.0192128	67.7714	4.58231	6.93329
ARF3	-0.026846	164.018	2.44806	0.324718	0.619494	0.0601008	0.000306613	177.795	8.80252	0.563587
ARF4	-0.0184767	28.7432	3.2336	0.383589	0.213533	0.156146	0.000712422	45.7177	14.5649	0.623426
ARF5	-0.0332645	134.182	2.3345	1.2016	0.572433	0.0647345	0.00128154	156.212	8.0111	1.29543
ARF6	-0.0297798	77.3888	1.08707	0.562352	0.456988	0.0417251	0.000830186	105.557	1.03907	0.790024
ARFGAP1	0.0381109	97.7901	1.6269	1.01676	0.505717	0.0546874	0.00131453	125.532	3.53055	1.15833
ARFGAP2	0.0341296	37.8836	1.8177	0.433813	0.282067	0.0879706	0.000807502	58.623	4.64009	0.672223
ARFGAP3	-0.084429	113.444	2.19068	6.915	0.529711	0.0664889	0.00807215	139.412	7.03123	4.71754
ARFGEF1	-0.0619461	83.2634	2.31204	3.34668	0.452818	0.0817293	0.00455013	111.553	7.85634	2.68503
ARFGEF3	0.258146	1086.91	1.28339	15.3983	0.918114	0.00704648	0.00325173	440.123	1.8082	9.15736
ARFIP1	0.124349	97.0961	3.23301	11.9151	0.471708	0.102092	0.0144713	124.889	14.5604	7.37414
ARFIP2	-0.0330527	63.875	1.88293	1.62611	0.396074	0.0758912	0.00252078	90.9097	5.0403	1.59398
ARG2	0.158516	383.787	1.02504	9.03439	0.803813	0.0139547	0.00473046	284.889	0.836732	5.86148
ARHGAP12	0.458372	112.462	2.5455	41.2286	0.501916	0.0738437	0.0460009	138.573	9.49232	21.5055
ARHGAP17	0.302386	75.0853	1.3306	32.3979	0.425211	0.048979	0.0458676	103.147	2.01926	17.4195
ARHGAP18	0.158143	121.51	1.60388	5.06892	0.558147	0.0478875	0.00582093	145.996	3.40237	3.68886
ARHGAP19	0.320541	277.9	0.982894	33.1265	0.7449	0.0171249	0.0221985	235.601	0.711197	17.7213
ARHGAP20	0.194977	860.562	1.14845	3.9937	0.904878	0.00784932	0.00104984	395.453	1.25826	3.06839
ARHGAP21	0.033063	32.8199	3.69741	1.09	0.231329	0.169396	0.00192069	51.6041	18.1023	1.2133
ARHGAP26	0.296488	101.286	4.63418	13.5555	0.463981	0.137987	0.0155242	128.129	25.2727	8.2171
ARHGAP28	0.0389607	48.7104	2.87178	0.24778	0.320592	0.122856	0.000407697	72.7853	11.8569	0.479704
ARHGAP31	0.244052	42.8731	2.51457	8.49359	0.294982	0.112458	0.0146097	65.2218	9.26361	5.57197
ARHGAP32	-0.0520243	186.267	3.23944	1.9613	0.636671	0.0719719	0.00167596	192.273	14.609	1.81837
ARHGAP33	0.0559083	117.004	2.27701	0.810696	0.541667	0.0685189	0.000938273	141.988	7.60971	0.998153
ARHGAP35	0.142277	44.7319	2.21598	4.89182	0.308265	0.0992628	0.00842785	67.7531	7.20166	3.5881
ARHGAP39	-0.0684891	211.058	1.49762	1.64606	0.689836	0.0318169	0.00134502	207.072	2.83491	1.60758
ARHGAP4	0.0519685	31.9209	1.89825	0.72021	0.247086	0.0955077	0.00139371	50.3228	5.13536	0.924641
ARHGAP42	0.294556	152.497	4.81558	15.1418	0.559964	0.114937	0.0139	169.783	26.7398	9.02743
ARHGAP44	0.0165016	738.091	1.65545	0.0945881	0.885399	0.012908	2.83665e-05	380.252	3.69077	0.276265
ARHGAP5	-0.0125987	27.4223	1.0876	0.0323414	0.233381	0.0601651	6.88116e-05	43.6452	1.04042	0.153862
ARHGAP5-AS1	0.147551	30.6792	2.83728	6.49389	0.226423	0.136111	0.0119818	48.5376	11.6069	4.48604
ARHGDIB	0.0463774	34.2976	1.8981	0.269508	0.260912	0.0938564	0.000512556	53.6904	5.13447	0.504179
ARHGDIG	-0.215893	119.43	1.39026	7.73669	0.575147	0.0435189	0.00931456	139.833	2.28812	5.1597
ARHGEF1	0.0166118	72.8552	2.1208	0.182247	0.425591	0.0805275	0.000266154	100.704	6.56368	0.400894
ARHGEF11	0.150201	53.2472	2.06834	7.27604	0.348567	0.0880084	0.0119076	78.3403	6.21744	4.91449
ARHGEF12	0.235364	184.87	3.33807	28.3468	0.619529	0.0727116	0.0237487	191.399	15.3561	15.503
ARHGEF17	0.278121	41.2697	3.35456	50.1381	0.257358	0.135974	0.0781654	63.2118	15.4814	25.5137
ARHGEF19	0.261643	79.8465	1.69404	12.3546	0.449342	0.0619668	0.0173816	107.737	3.90768	7.6001
ARHGEF2	0.0154309	17.865	1.24916	0.0996995	0.161295	0.0733079	0.000225036	29.0036	1.66113	0.284507
ARHGEF25	-0.0249715	19.4622	1.43014	0.219255	0.173286	0.0827679	0.000488045	31.5058	2.49127	0.446422
ARHGEF26	1.05614	44.7042	1.80775	101.099	0.275987	0.0725425	0.156037	67.0018	4.5621	46.352
ARHGEF26-AS1	0.212499	14.9201	3.05817	5.87753	0.124057	0.165282	0.0122176	24.1962	13.231	4.14381
ARHGEF3	-0.0734397	50.5142	2.62861	1.23219	0.330897	0.111923	0.00201789	75.0817	10.0877	1.31763
ARHGEF33	0.0197558	109.853	1.88341	0.0607533	0.532982	0.0593962	7.36901e-05	135.929	5.03982	0.216342
ARHGEF4	0.54383	302.946	2.96409	99.5063	0.701525	0.0446151	0.0576061	252.834	12.5444	46.0326
ARHGEF40	0.257281	225.613	1.426	34.7991	0.687149	0.0282306	0.0264969	215.195	2.47272	18.5425
ARHGEF7	0.500274	150.878	0.457373	40.9785	0.606312	0.0119469	0.0411686	168.626	0.00943548	21.3913
ARHGEF9	0.0408693	219.708	1.37557	1.64573	0.700129	0.0284923	0.00131109	211.946	2.22867	1.60736
ARID3B	-0.0537052	2.83878	3.90691	1.88787	0.025021	0.223831	0.00415992	3.71373	19.7152	1.7699
ARID5A	0.074503	82.8445	1.10925	1.40969	0.472973	0.0411639	0.00201204	111.132	1.11647	1.44418
ARID5B	0.950513	42.6366	5.85413	106.501	0.221992	0.198121	0.138628	65.019	34.6975	48.7406
ARIH1	0.0405068	24.1209	1.57088	1.21989	0.20204	0.0855263	0.00255449	38.8005	3.22286	1.30872
ARL1	0.0151695	90.9599	1.75863	0.0646183	0.486008	0.0610776	8.63156e-05	119.101	4.2877	0.223776
ARL10	0.0104201	320.177	2.13411	0.113813	0.764461	0.0331205	6.79354e-05	260.193	6.65361	0.306453
ARL13B	-0.0671536	39.287	1.52536	1.45872	0.292496	0.0738172	0.00271507	60.5566	2.97985	1.47851
ARL15	0.0790485	22.8791	3.13591	1.42118	0.181771	0.161943	0.00282276	36.767	13.7749	1.45214
ARL16	-0.0215111	172.836	2.7097	0.656122	0.627666	0.063963	0.000595688	183.682	10.6743	0.871077
ARL17A	-0.130438	77.4772	1.29503	4.32128	0.453149	0.0492335	0.00631857	105.394	1.85872	3.25978
ARL2	-0.151332	92.7385	1.37972	13.1027	0.488786	0.0472674	0.0172647	120.799	2.2484	7.98703
ARL3	0.168396	242.774	1.32788	20.4784	0.711374	0.0252911	0.0150014	224.298	2.00685	11.6925
ARL4A	0.377334	12.7992	3.48711	35.4194	0.0991648	0.175611	0.0686049	20.6946	16.4911	18.8311
ARL4C	0.242508	6.21609	2.2596	20.4325	0.0561213	0.132604	0.0461182	9.46507	7.49743	11.6699
ARL4D	0.05768	33.3545	3.47514	0.927219	0.236683	0.160287	0.00164488	52.3618	16.3998	1.08983
ARL5B	0.0957211	34.8188	1.31693	1.84908	0.271829	0.0668278	0.00360891	54.3689	1.95672	1.74411
ARL6	0.0173422	17.3905	2.63777	0.0689493	0.14638	0.144319	0.000145091	28.224	10.1471	0.23189
ARL6IP4	0.0587167	43.1361	2.12962	3.99217	0.302229	0.0969863	0.00699268	65.6747	6.62383	3.06807
ARL6IP5	0.137452	102.954	3.01659	15.579	0.487457	0.0928371	0.0184405	130.237	12.9353	9.24877
ARL6IP6	0.325094	229.796	1.84712	37.825	0.683899	0.0357321	0.0281429	217.46	4.82004	19.9447
ARL8A	0.0425905	278.871	2.5855	1.74261	0.73221	0.0441255	0.00114386	241.986	9.77813	1.67292
ARL9	0.155198	47.7161	2.03819	9.8203	0.322038	0.0894128	0.0165694	71.5743	6.02454	6.27831
ARMC10	0.0539912	29.1813	3.48967	2.31621	0.212702	0.165335	0.0042207	46.3597	16.5107	2.04822
ARMC6	-0.0532339	290.789	3.11496	3.07304	0.733289	0.0510579	0.00193734	247.443	13.6713	2.51945
ARMC8	0.112571	167.945	2.10518	10.5652	0.624285	0.0508648	0.00981825	180.442	6.46231	6.67038
ARMC9	0.0716279	50.7533	2.82418	1.14102	0.329256	0.11909	0.00185055	75.3783	11.5106	1.25107
ARMCX1	0.131883	62.6261	3.35037	11.8959	0.363836	0.126519	0.0172777	89.4905	15.4496	7.36417
ARMCX2	0.0335187	27.3481	1.85257	0.784513	0.219953	0.0968482	0.00157741	43.6578	4.85338	0.977124
ARMCX5	0.0744322	56.1131	2.58869	3.64583	0.3538	0.106093	0.00574686	81.8929	9.80098	2.86376
ARMCX6	0.127314	69.0029	3.549	19.0859	0.379987	0.127034	0.0262757	96.6164	16.9643	11.0042
ARMH1	0.130382	15.1707	2.15237	2.97643	0.13741	0.126719	0.00673979	24.5192	6.74272	2.45988
ARMH3	0.0402056	48.8977	2.07119	2.09909	0.331206	0.0911893	0.00355452	73.0641	6.23929	1.90844
ARMH4	-0.00231391	40.0393	4.36812	0.00140107	0.263101	0.186571	2.30164e-06	61.4392	23.2341	0.0302905
ARMT1	-0.0565401	27.5015	3.13762	0.743735	0.20704	0.153536	0.00139977	43.8854	13.8415	0.943978
ARNT	0.0699873	77.9715	6.75468	4.12994	0.375478	0.21143	0.00497201	106.161	41.4557	3.14865
ARNT2	-0.0334539	38.5048	5.80654	1.20754	0.238717	0.233991	0.00187158	59.4978	34.3361	1.29975
ARPC1B	0.115218	46.9611	1.74082	3.12852	0.326553	0.0786832	0.0054387	70.6155	4.18272	2.5532
ARPC2	-0.0074986	188.925	2.19871	0.0775121	0.656021	0.0496262	6.72881e-05	193.923	7.08524	0.24735
ARPC3	0.0361244	67.3918	2.91809	2.03823	0.392683	0.110521	0.00296912	94.8439	12.2032	1.8688
ARPC4	0.0689308	28.6893	2.67104	2.89884	0.218127	0.132003	0.00551002	45.6387	10.394	2.41285
ARPC5	-0.0131536	120.662	3.07128	0.117816	0.535312	0.0885667	0.000130672	145.449	13.344	0.312483
ARPC5L	-0.106118	29.325	0.852728	6.33996	0.24195	0.0457311	0.0130772	46.5699	0.391262	4.40101
ARPIN	0.0283752	40.88	3.03671	0.460437	0.280994	0.135676	0.000791217	62.6931	13.0855	0.69739
ARPP19	0.0807437	114.697	2.4313	4.99286	0.529782	0.0729956	0.00576545	140.476	8.68483	3.64569
ARPP21	0.109988	821.299	2.18842	1.98482	0.895617	0.0155119	0.000541107	385.5	6.98625	1.83357
ARRB1	0.239862	96.0264	1.46781	20.7948	0.491144	0.048798	0.0265897	123.894	2.68204	11.8482
ARRB2	0.0135702	38.3814	1.41891	0.0666108	0.291053	0.0699391	0.00012628	59.2699	2.43714	0.227535
ARRDC1	0.159432	36.5944	1.56142	12.2819	0.271948	0.075423	0.0228179	56.8847	3.17184	7.56401
ARRDC3	0.048711	32.897	2.1126	0.809926	0.250013	0.104361	0.00153883	51.7137	6.51126	0.997553
ARRDC4	-0.0260899	26.7918	1.90225	0.124025	0.216172	0.0997651	0.000250177	42.8297	5.16028	0.321683
ARSF	-0.0288911	37.5138	4.32408	0.10231	0.26161	0.196007	0.000178369	57.2805	22.6046	0.288629
ARSK	-0.10076	35.218	3.03168	2.63312	0.252763	0.141431	0.00472454	54.8719	13.0284	2.24813
ARV1	-0.166674	35.7833	3.66815	14.346	0.24184	0.161142	0.0242392	55.7633	17.8775	8.62309
ASAH1	0.214248	51.1137	2.09108	11.0271	0.335805	0.0892962	0.0181113	75.8241	6.36955	6.91209
ASAP1	0.048779	24.2544	2.14116	0.976593	0.196924	0.112998	0.00198227	39.0039	6.70043	1.1278
ASAP3	0.529163	249.95	1.9269	64.1762	0.688532	0.0345019	0.0441961	227.653	5.31315	31.6151
ASB1	0.14973	40.1429	0.676799	7.38281	0.31699	0.0347384	0.0145747	61.1025	0.123103	4.97013
ASB10	-0.223276	70.9377	1.29044	8.60672	0.436601	0.0516247	0.013243	97.5624	1.83569	5.63013
ASB13	-0.0172044	21.1101	3.77386	0.106738	0.161866	0.18809	0.000204609	34.1494	18.6901	0.295593
ASB6	-0.153783	37.3727	1.43266	15.5241	0.276188	0.0688188	0.0286812	57.954	2.50565	9.221
ASB8	0.0975494	44.0421	1.68128	10.3144	0.309504	0.0767981	0.0181209	66.8578	3.8376	6.53865
ASCC1	0.132169	59.2279	2.69252	15.0415	0.358436	0.105915	0.0227571	85.5684	10.5496	8.97661
ASCL1	0.275758	209.272	6.33066	9.65178	0.61991	0.121893	0.00714769	206.048	38.293	6.18922
ASCL2	0.409672	85.7572	3.229	14.8264	0.451467	0.110494	0.0195133	111.923	14.4051	8.85597
ASF1A	-0.0623172	54.3407	4.85544	2.41152	0.317311	0.18429	0.00352038	79.7658	27.0474	2.10884
ASF1B	0.606699	295.511	0.836031	45.9193	0.757866	0.0139365	0.0294411	238.738	0.358141	23.502
ASGR1	0.316486	36.3267	2.74464	49.5615	0.240086	0.117907	0.0818888	56.5153	10.9285	25.2576
ASIC1	0.114905	42.8246	4.22433	6.27235	0.273463	0.175339	0.0100133	65.2661	22.1677	4.36359
ASIC2	0.759833	289.094	5.38526	53.4304	0.685535	0.0830062	0.0316752	245.969	31.0868	26.9576
ASIC3	-0.270579	68.8726	1.74884	14.0897	0.41238	0.0680636	0.0210908	96.0369	4.22452	8.48954
ASL	0.344763	68.3589	1.22955	27.014	0.407251	0.0476133	0.0402342	95.9101	1.57923	14.8661
ASNSD1	-0.0507112	29.8642	2.43846	2.44078	0.227842	0.120923	0.00465534	47.356	8.73502	2.12737
ASNSP1	-0.074601	227.282	2.57893	2.65017	0.689867	0.0508807	0.00201101	216.102	9.73111	2.25888
ASPH	-0.174998	291.401	2.10974	7.51431	0.743857	0.035006	0.00479544	247.718	6.49239	5.04436
ASPHD1	0.544568	148.342	1.22486	54.7429	0.582329	0.0312537	0.0537243	166.798	1.55985	27.5442
ASPHD2	0.00646269	387.112	1.55067	0.0120069	0.803647	0.0209248	6.23157e-06	285.64	3.11364	0.0912267
ASPM	1.31639	287.553	0.985194	92.4368	0.716525	0.0159569	0.0575836	245.273	0.718052	43.2221
ASS1	1.65741	79.3408	3.21965	333.739	0.302593	0.0798149	0.318207	105.282	14.3101	116.456
ASTN1	0.205377	48.5182	2.56603	16.4667	0.314922	0.108261	0.0267205	72.587	9.63885	9.69634
ASTN2	0.067801	241.905	6.65169	0.818108	0.653629	0.116824	0.000552633	223.849	40.6909	1.00409
ASXL1	0.00908419	27.404	3.11643	0.137417	0.206908	0.152945	0.000259386	43.7408	13.6824	0.340951
ASXL2	0.045943	28.4509	2.22479	0.731163	0.222543	0.113115	0.00142979	45.2882	7.26118	0.933665
ASXL3	0.261205	103.303	1.50426	19.7413	0.509468	0.0482217	0.02434	130.55	2.86937	11.3287
ATAD1	0.0465976	42.6729	2.37799	1.56712	0.297846	0.107886	0.00273452	65.0667	8.31251	1.55358
ATAD2	0.365678	316.355	1.76314	17.8474	0.766406	0.0277642	0.0108093	251.983	4.29816	10.3752
ATAT1	0.491802	102.752	1.1993	40.2349	0.503423	0.0381932	0.0492819	129.442	1.45557	21.0354
ATCAY	0.303113	102.033	1.50728	19.2948	0.506608	0.0486452	0.0239504	129.407	2.8851	11.1078
ATE1	0.0675967	28.9343	1.02778	0.785541	0.242004	0.0558759	0.00164255	45.9219	0.845085	0.977933
ATF2	0.183597	28.2125	2.27926	17.2367	0.21359	0.112163	0.0326238	44.9369	7.63162	10.0828
ATF4	0.0453348	63.8631	4.31083	1.12421	0.360983	0.158384	0.00158863	90.8962	22.8368	1.23867
ATF6	-0.0116075	82.8356	1.161	0.171483	0.472873	0.0430797	0.000244732	111.123	1.30684	0.387048
ATF7	0.174619	33.5545	2.28305	9.17215	0.247749	0.10957	0.0169306	52.6443	7.65748	5.9348
ATF7IP	0.156378	45.6881	3.31891	13.5482	0.294007	0.138823	0.021796	68.9868	15.2107	8.21558
ATG10	0.311316	125.621	3.81759	24.9814	0.521399	0.102994	0.0259217	149.167	19.0098	13.8857
ATG101	-0.169928	43.2013	1.88533	28.3362	0.293308	0.0832008	0.048096	65.7601	5.05519	15.498
ATG13	-0.00248668	61.5904	2.55805	0.00456419	0.377927	0.102028	7.00163e-06	88.3046	9.58185	0.055326
ATG16L1	0.0468523	153.371	2.07756	2.57986	0.607964	0.0535303	0.00255664	170.404	6.2809	2.21492
ATG16L2	-0.19225	93.2371	2.30973	10.7751	0.476443	0.0767178	0.0137652	121.272	7.84043	6.78031
ATG3	-0.0190069	19.4754	3.78767	0.508225	0.151005	0.190892	0.000985143	31.5746	18.7963	0.7415
ATG4B	-0.0119175	96.629	1.75698	0.102837	0.501122	0.0592267	0.000133329	124.455	4.27794	0.289485
ATG7	0.138055	71.7764	2.34904	7.26669	0.414027	0.0880746	0.0104791	99.5492	8.10925	4.90954
ATIC	0.0132356	28.5363	3.07501	0.216445	0.214031	0.149913	0.000405851	45.4138	13.3719	0.443072
ATL1	0.0756871	190.988	0.885368	4.33485	0.675881	0.0203658	0.00383511	195.193	0.461894	3.26782
ATL3	0.10054	72.9207	1.10136	2.9723	0.440415	0.0432368	0.0044879	100.852	1.08864	2.45792
ATM	0.0427694	73.4818	1.90116	0.60236	0.430373	0.0723764	0.000881984	101.45	5.1535	0.825034
ATMIN	-0.0346359	150.091	2.65435	1.5571	0.594458	0.0683343	0.00154178	168.061	10.2733	1.54669
ATOH7	0.271062	126.281	3.81883	17.3068	0.526874	0.103565	0.018052	149.694	19.0193	10.1165
ATOX1	0.0566249	120.627	0.902733	2.48445	0.569356	0.0276956	0.00293163	145.421	0.502142	2.15495
ATP10D	0.142151	118.696	1.57824	3.54095	0.575944	0.0497771	0.00429539	138.611	3.24085	2.79978
ATP11A	-0.0392054	28.2429	1.02575	0.766112	0.235648	0.0556303	0.00159804	44.9817	0.838929	0.962224
ATP11B	0.154244	31.8851	2.57119	7.34865	0.235863	0.123629	0.01359	50.2716	9.67574	4.95431
ATP13A2	0.084643	45.3602	2.11819	1.44366	0.315025	0.0956199	0.00250653	68.5256	6.54648	1.46798
ATP13A3	-0.0796635	64.6394	1.24928	3.70703	0.407983	0.0512527	0.0058494	91.7725	1.66162	2.90006
ATP1A1	-0.189708	257.569	6.4179	18.54	0.662692	0.107331	0.0119253	231.772	38.9466	10.7331
ATP1A2	1.24385	308.713	3.60786	185.694	0.666281	0.0506133	0.100194	255.333	17.415	76.6657
ATP1A3	-0.150187	219.774	5.41745	10.3657	0.641997	0.102864	0.00757002	211.983	31.3688	6.56566
ATP1A4	-0.13017	237.907	6.02925	8.25809	0.653749	0.107691	0.00567315	221.766	36.0236	5.44613
ATP1B1	0.140002	231.93	4.37958	10.2135	0.66704	0.0818729	0.00734359	218.603	23.3688	6.4856
ATP1B2	0.492232	19.0866	4.28085	37.0669	0.135435	0.197444	0.0657546	30.957	22.6049	19.5947
ATP1B3	-0.181664	48.0359	2.26703	42.0786	0.303945	0.0932395	0.0665628	71.9787	7.54807	21.8926
ATP2A2	-0.123087	323.341	2.21793	16.4277	0.757923	0.0337929	0.00962677	261.51	7.21481	9.67673
ATP2B1	-0.19139	233.956	2.40759	9.51525	0.69478	0.0464739	0.00706436	219.682	8.51885	6.11693
ATP2B3	0.0478645	365.113	1.33543	0.49721	0.796898	0.0189457	0.000271304	277.149	2.04084	0.73144
ATP2B4	0.55572	119.063	9.49641	68.9265	0.421058	0.218292	0.0609383	144.131	60.9566	33.6367
ATP2C1	0.0504254	173.414	2.42114	2.07297	0.63193	0.057348	0.0018885	184.061	8.61364	1.89146
ATP5F1A	-0.015853	116.84	4.47468	0.31474	0.506341	0.126045	0.000340991	142.28	24.1046	0.553113
ATP5F1B	-0.0426711	49.6186	2.31185	1.08312	0.331528	0.100404	0.00180922	73.9668	7.85505	1.20817
ATP5F1C	-0.010963	46.3998	4.30996	0.0744411	0.291487	0.175991	0.000116911	69.8992	22.8301	0.241889
ATP5F1E	0.240534	149.33	1.55658	24.3191	0.596658	0.0404262	0.0242921	167.512	3.14584	13.5681
ATP5IF1	0.0577339	113.897	2.81748	4.48238	0.522269	0.083976	0.00513843	139.797	11.4614	3.35316
ATP5MC1	0.00669832	122.512	1.53237	0.032266	0.563973	0.0458518	3.71333e-05	146.963	3.01685	0.153673
ATP5MC3	-0.0743237	24.8461	2.23551	4.89052	0.198214	0.115922	0.00975377	39.9033	7.33375	3.58736
ATP5MG	0.0335695	29.8458	1.51458	0.535668	0.239582	0.0790274	0.001075	47.3291	2.92323	0.766279
ATP5PB	-0.0536885	119.167	1.4423	1.8677	0.557483	0.0438577	0.00218435	144.217	2.55362	1.75652
ATP5PF	0.290783	67.9313	1.58917	30.2698	0.401774	0.0610936	0.0447571	95.0109	3.31863	16.4047
ATP6AP1	0.161383	42.6197	2.78855	9.30441	0.288319	0.122618	0.0157359	64.9968	11.2493	6.00508
ATP6AP1L	0.0596159	92.1131	2.42342	2.0293	0.476967	0.081566	0.00262696	120.204	8.62959	1.86297
ATP6V0A1	0.242436	101.138	2.25752	16.2363	0.494271	0.0717124	0.019837	128.597	7.48329	9.58039
ATP6V0A2	0.0361007	85.9329	2.498	0.37257	0.459502	0.086823	0.000498053	114.209	9.15492	0.61246
ATP6V0B	-0.163448	351.698	1.43131	21.1011	0.779772	0.0206274	0.0116961	272.88	2.49897	11.9988
ATP6V0CP3	0.168832	31.5107	2.19606	8.87341	0.237362	0.107525	0.0167103	49.735	7.06737	5.77565
ATP6V0D1	-0.00926861	95.8234	1.88216	0.0392487	0.496965	0.063449	5.08885e-05	123.705	5.03558	0.170699
ATP6V0E1	0.103537	268.396	2.5248	8.03863	0.722336	0.0441675	0.00540859	237.04	9.34503	5.32799
ATP6V0E2	0.150837	103.966	2.95497	16.8676	0.490081	0.0905407	0.0198779	131.143	12.4767	9.89773
ATP6V0E2-AS1	0.111803	19.6909	2.1295	6.28401	0.164291	0.115489	0.0131077	31.9161	6.62303	4.37004
ATP6V1A	0.26978	116.921	2.2753	26.4003	0.524166	0.0663027	0.0295888	142.347	7.60456	14.5717
ATP6V1B2	-0.172885	141.233	1.97905	27.5862	0.574718	0.0523465	0.028064	161.566	5.64435	15.1399
ATP6V1D	-0.0478679	57.8861	3.26454	2.10001	0.352147	0.129087	0.00319383	83.9947	14.7988	1.90904
ATP6V1E1	-0.111286	167.775	2.73579	15.2546	0.612047	0.0648713	0.0139123	180.328	10.864	9.08463
ATP6V1E2	0.463168	21.5135	3.58344	46.7676	0.15231	0.164904	0.0827758	34.7793	17.228	24.0101
ATP6V1FNB	0.149102	374.749	2.73403	6.83678	0.784849	0.0372188	0.00357962	278.964	10.8289	4.67389
ATP6V1G1	-0.0159829	59.1223	2.35456	0.153604	0.371336	0.0961252	0.000241189	85.4451	8.14981	0.363324
ATP6V1G2	0.362172	297.558	2.07606	44.0872	0.731417	0.0331701	0.0270923	250.465	6.27113	22.8034
ATP6V1H	-0.0295357	306.798	1.4711	1.42357	0.764194	0.023818	0.00088648	254.507	2.69873	1.45392
ATP7B	0.0619105	87.7042	2.03668	2.26613	0.470872	0.0710751	0.00304164	115.949	6.01471	2.0162
ATP8A2	-0.00710713	374.241	1.24909	0.00819322	0.80118	0.0173814	4.38504e-06	281.404	1.66083	0.0747986
ATP9A	0.174526	344.052	2.7729	35.1371	0.755146	0.0395598	0.0192803	269.889	11.1348	18.6999
ATP9B	0.112123	117.852	2.1858	8.69495	0.538178	0.0648801	0.00992649	143.125	6.99847	5.68033
ATPAF1	0.059016	99.9881	2.24846	1.84042	0.500408	0.0731432	0.00230268	127.55	7.42165	1.73838
ATPAF2	0.214088	160.982	1.6273	18.1061	0.617177	0.0405521	0.0173539	175.72	3.53275	10.5171
ATR	-0.200368	30.1647	2.06732	18.2378	0.226953	0.101101	0.0343043	47.7925	6.21398	10.5827
ATRAID	0.154343	265.535	2.69937	15.8141	0.714218	0.0471937	0.0106339	235.664	10.5992	9.36751
ATRN	0.0273749	212.637	1.64872	0.954971	0.689614	0.0347557	0.000774277	207.973	3.65277	1.11123
ATRNL1	0.363182	157.57	0.991036	17.0283	0.62276	0.0254595	0.0168251	173.357	0.734916	9.97834
ATRX	0.108145	73.2809	1.42718	5.35624	0.434523	0.0550067	0.00794003	101.236	2.47856	3.85161
ATXN1	0.289803	94.248	3.06436	23.9993	0.459934	0.0972023	0.0292794	122.227	13.2921	13.4131
ATXN10	-0.155252	41.8458	1.92345	12.0795	0.294444	0.0879722	0.0212491	63.9757	5.29279	7.45934
ATXN2	0.0652477	20.1125	3.17349	2.187	0.159576	0.163664	0.00433801	32.5822	14.1114	1.96533
ATXN3	-0.00529646	99.7342	1.67866	0.0120558	0.510414	0.0558412	1.54246e-05	127.318	3.82263	0.0914206
ATXN7L1	0.127868	244.689	3.9096	5.53468	0.686875	0.0713361	0.00388415	225.284	19.7359	3.9521
ATXN7L3	-0.0572149	387.684	2.29759	3.25035	0.79414	0.0305918	0.00166452	286.291	7.7571	2.62699
ATXN7L3B	0.052579	167.696	1.33623	5.16899	0.639028	0.0330972	0.00492427	180.275	2.04504	3.74572
AUH	-3.21447e-05	12.8527	2.37211	7.65856e-07	0.11372	0.136423	1.69405e-09	20.7841	8.27158	0.000697983
AURKA	0.769064	260.304	0.634337	61.3539	0.718049	0.0113738	0.0423112	230.511	0.0848476	30.358
AURKC	0.192954	58.6416	1.52807	6.4682	0.378477	0.0641048	0.0104365	84.8825	2.99412	4.47187
AUTS2	0.172912	72.7933	2.30175	6.34436	0.438274	0.0900796	0.00954953	98.0624	7.70776	4.3995
AVPI1	0.722331	12.9254	3.29069	74.0394	0.0942946	0.156042	0.135035	20.8966	14.9849	35.7576
AVPR1A	-0.126883	111.066	3.32106	1.26454	0.523972	0.10184	0.00149143	134.176	15.0794	1.34076
AXIN1	-0.0687879	36.1834	1.59083	2.50918	0.274322	0.078395	0.0047558	56.3173	3.33138	2.17053
AXIN2	-0.158134	182.835	2.52954	13.7403	0.636031	0.0571973	0.0119497	190.119	9.37873	8.31389
AXL	0.498371	510.096	3.75045	43.1672	0.811911	0.0388019	0.0171771	321.473	18.4523	22.3611
AZI2	0.149501	79.5879	2.0623	13.8167	0.439234	0.0739801	0.0190631	107.826	6.18126	8.35295
AZIN1	0.0493529	75.0996	1.50087	3.08118	0.440789	0.0572598	0.00452116	103.163	2.85177	2.5244
AZIN2	0.0832991	99.1491	4.04361	1.74836	0.47075	0.124791	0.00207526	126.783	20.7705	1.67678
B2M	0.279772	395.3	5.28852	23.2032	0.759862	0.0660777	0.0111505	288.999	30.3807	13.0264
B3GALNT1	-0.00616344	162.772	2.09558	0.0152504	0.623296	0.0521594	1.45994e-05	176.946	6.39912	0.103373
B3GALT1	0.113144	149.131	1.99443	3.30297	0.602135	0.0523428	0.00333403	167.369	5.74262	2.65872
B3GALT2	0.255034	329.513	1.76984	15.7241	0.766848	0.0267722	0.00914836	264.05	4.35413	9.32209
B3GALT4	0.0218944	42.8702	0.724189	0.369791	0.323745	0.0355477	0.000698142	65.326	0.176903	0.609679
B3GALT6	-0.19855	154.211	1.77929	38.1926	0.592949	0.0444694	0.0367132	170.999	4.41034	20.1141
B3GAT1	-0.053698	552.013	3.64626	1.51543	0.835317	0.0358644	0.000573294	336.833	17.7096	1.51793
B3GAT3	-0.108938	36.8022	1.56168	4.83464	0.277938	0.0766617	0.00912804	57.1144	3.17211	3.55531
B3GLCT	1.04184	66.2955	4.65237	97.2727	0.324018	0.1478	0.118855	93.3521	25.4261	45.0979
B3GNT2	-0.396806	125.628	4.16739	21.8663	0.517131	0.111505	0.0225025	149.482	21.7273	12.374
B3GNT4	0.330335	479.257	1.31647	14.3682	0.84539	0.0150943	0.00633623	296.275	1.945	8.61436
B3GNT5	0.129103	22.928	3.65813	6.05873	0.172429	0.17882	0.0113911	36.9716	17.8006	4.24504
B3GNT8	0.0534557	91.4866	4.24693	0.740374	0.466705	0.140823	0.000944226	116.033	21.9708	0.941063
B3GNT9	-0.00479902	37.4754	4.11506	0.00256535	0.252404	0.180152	4.31953e-06	58.0365	21.3026	0.0412023
B3GNTL1	-0.000352179	16.1456	2.02949	2.43036e-05	0.145669	0.119019	5.48181e-08	26.1303	5.94809	0.00393818
B4GALNT1	0.0788988	45.4886	1.80038	1.54858	0.319604	0.0822217	0.00272009	68.7301	4.53663	1.54082
B4GALNT4	0.0928966	76.5145	1.99162	8.0553	0.434189	0.0734609	0.0114277	104.646	5.72467	5.33698
B4GALT1	0.192339	128.787	2.06186	13.4361	0.559219	0.0581945	0.0145855	151.999	6.17838	8.1581
B4GALT2	-0.115763	237.519	2.05214	9.23213	0.702894	0.0394741	0.0068302	221.562	6.11509	5.96668
B4GALT3	0.0802196	85.0853	1.32094	4.44852	0.473924	0.0478245	0.00619456	113.37	1.97532	3.3336
B4GALT4	0.109072	67.5245	1.41167	5.85095	0.414482	0.0563237	0.00897863	94.9906	2.40244	4.12926
B4GALT5	-0.0881716	470.463	1.52115	9.67736	0.828981	0.0174223	0.00426301	313.626	2.95768	6.20275
B4GAT1	-0.131395	107.73	2.45389	14.2442	0.508181	0.0752402	0.016798	134.476	8.84349	8.57117
B9D1	0.230262	49.0147	3.85679	19.5904	0.29936	0.153111	0.0299124	73.211	19.3288	11.2541
B9D2	-0.0433384	87.4617	2.00041	0.925341	0.47163	0.0701158	0.00124746	115.712	5.78095	1.08838
BAALC	0.571259	114.307	5.93974	171.452	0.407471	0.137627	0.152794	140.145	35.3464	71.9754
BABAM1	0.00657328	44.7112	1.96042	0.0513531	0.314388	0.0896008	9.02725e-05	67.7264	5.52591	0.1974
BACE1	-0.0480761	232.194	2.19249	2.00357	0.70002	0.0429646	0.00151009	218.744	7.04339	1.84612
BACE2	-0.137946	181.027	4.18937	2.77276	0.616365	0.0927164	0.00236019	188.973	21.8972	2.33506
BACH1	0.184315	65.1852	2.14895	14.5671	0.38906	0.0833696	0.0217361	92.3859	6.75221	8.73564
BACH2	0.0354152	367.975	3.09414	0.429992	0.778051	0.0425249	0.000227296	279.078	13.5152	0.668577
BAD	0.0612575	63.5897	2.6152	2.81154	0.382975	0.102377	0.00423319	90.5865	9.99127	2.35904
BAG1	0.033882	60.037	4.00276	1.82398	0.350559	0.15192	0.00266257	86.5104	20.4549	1.72743
BAG2	0.43818	32.7076	2.19051	43.579	0.229381	0.0998544	0.0764058	51.4447	7.0301	22.5735
BAG3	0.0743207	169.353	3.87123	0.883904	0.608665	0.0904371	0.000794199	180.304	19.396	1.05609
BAG4	-0.208472	62.0298	1.14273	7.82382	0.412395	0.0493823	0.0130038	87.3092	1.23567	5.20805
BAG5	-0.0679123	23.4755	5.50117	8.58007	0.16065	0.2447	0.014679	37.8133	32.0092	5.61886
BAG6	0.224095	27.7805	2.65127	26.2903	0.203764	0.126403	0.0482086	44.2988	10.2511	14.5189
BAHCC1	0.169609	20.5912	1.60639	9.56691	0.174244	0.0883569	0.0202389	33.3359	3.41683	6.14429
BAHD1	-0.0878758	15.0435	2.62628	6.10723	0.127066	0.14419	0.0128963	24.4167	10.071	4.272
BAIAP2	-0.393536	563.778	3.76752	51.3903	0.821996	0.0357051	0.0187319	339.933	18.6413	26.0686
BAIAP2-DT	-0.362069	129.339	4.11308	26.5304	0.522674	0.108039	0.026803	152.435	21.3074	14.6342
BAMBI	0.671031	120.13	4.64354	107.133	0.45878	0.11527	0.102286	145.011	25.4106	48.983
BANP	0.113558	28.0554	3.63177	9.13825	0.202279	0.170202	0.0164717	44.7052	17.5983	5.91676
BAP1	-0.0649189	82.2291	1.62211	2.16578	0.461795	0.059213	0.00304072	110.512	3.50389	1.95164
BARD1	0.33835	145.229	3.02348	16.716	0.572195	0.0774301	0.016465	164.527	12.9867	9.82162
BASP1	0.177975	66.1294	2.58187	19.6876	0.383174	0.0972406	0.028519	93.4421	9.7521	11.3022
BASP1-AS1	-0.0967933	43.8482	1.58944	2.34159	0.318283	0.0749927	0.00424924	66.342	3.31949	2.06425
BATF3	0.168836	314.327	4.33775	6.5189	0.733292	0.0657768	0.00380197	257.351	23.0339	4.49972
BAZ1A	0.0864864	185.24	4.89689	2.66148	0.612393	0.105228	0.00219968	191.631	27.3673	2.26593
BAZ2B	0.269648	172.655	2.71545	29.6566	0.611235	0.0624861	0.0262476	183.563	10.716	16.1258
BBC3	0.134508	748.721	4.63285	7.3244	0.865158	0.0347966	0.00211586	382.427	25.328	4.94111
BBIP1	0.111012	22.6963	2.19479	9.08789	0.183058	0.115064	0.0183247	36.6143	7.05885	5.88996
BBOF1	0.415017	82.5667	3.44835	45.0897	0.410773	0.111512	0.0560808	110.853	16.1954	23.2559
BBS12	-0.147021	130.3	1.51477	11.234	0.572234	0.0432401	0.0123339	153.191	2.92419	7.02006
BBS2	-0.0264771	203.228	1.7149	0.747718	0.678984	0.0372416	0.000624531	202.536	4.03139	0.947237
BBS4	-0.0192154	50.5508	2.29548	0.329694	0.336324	0.0992698	0.000548379	75.1271	7.74264	0.568772
BBS5	-0.00998087	96.9636	1.54762	0.0897544	0.505557	0.0524491	0.000116992	124.766	3.09785	0.268307
BBS7	-0.131304	57.9512	1.08879	4.79249	0.385759	0.0471097	0.00797545	83.9014	1.04478	3.53114
BBX	0.347907	546.891	2.70565	48.1906	0.827025	0.0265952	0.0182188	335.465	10.6448	24.6467
BCAN	1.19028	295.91	5.28697	221.185	0.630171	0.0731843	0.117759	248.65	30.3174	87.6495
BCAR1	0.0638585	8.48624	5.58542	4.64442	0.0649279	0.27777	0.00888356	13.3765	32.6526	3.44645
BCAR3	-0.0245725	71.5178	4.20603	0.107335	0.389459	0.148879	0.000146126	99.3471	22.0261	0.296519
BCAS3	0.170866	33.9775	1.88517	5.30902	0.25975	0.0936761	0.0101466	53.0906	5.04712	3.82445
BCAT1	0.113743	94.2672	3.94872	4.8236	0.457853	0.124662	0.00585702	122.245	20.0378	3.54914
BCAT2	0.0927514	62.2314	2.29222	4.26949	0.381909	0.0914364	0.00655038	89.0395	7.72026	3.22989
BCCIP	0.0670856	107.179	2.89414	6.47404	0.504706	0.0885852	0.00762156	133.992	12.0261	4.47509
BCDIN3D	0.026653	19.2221	2.92124	0.917007	0.156037	0.154137	0.00186097	31.1724	12.2266	1.08192
BCHE	0.721831	124.581	3.45235	72.046	0.498758	0.0898389	0.0721085	148.64	16.2258	34.9457
BCKDHB	-0.0478813	65.7664	1.10082	0.363169	0.434066	0.0472258	0.00059924	91.2598	1.08477	0.602966
BCL11A	0.137555	144.437	4.44924	3.80848	0.558623	0.111851	0.00368241	163.582	23.8839	2.95995
BCL2	-0.381977	158.366	4.95019	30.5519	0.559736	0.113725	0.0269959	173.912	27.7783	16.5497
BCL2A1	0.159747	10.2655	1.6514	12.1629	0.0943608	0.0986679	0.0279502	16.419	3.66791	7.50247
BCL2L11	-0.0223909	27.7316	5.90041	0.13286	0.183814	0.254214	0.000220161	44.2264	35.0485	0.334478
BCL2L12	0.0807521	224.894	1.26316	1.74856	0.706566	0.0257957	0.00137339	214.803	1.72068	1.67692
BCL2L13	0.0806949	66.8986	2.14795	5.11413	0.400857	0.0836586	0.00766099	94.2976	6.74556	3.71461
BCL2L2	0.0196665	99.2792	1.85336	0.113435	0.506257	0.0614308	0.000144611	126.902	4.85822	0.30588
BCL3	0.566607	21.896	1.62934	40.0294	0.183239	0.0886298	0.0837476	34.9825	3.52155	20.8506
BCL6	-0.21599	43.9077	8.12225	4.01211	0.240649	0.289356	0.00549739	66.6828	51.3948	3.07976
BCL6B	-0.172555	56.8292	2.68799	4.61345	0.358647	0.110265	0.00727883	82.3561	10.4918	3.4282
BCL7A	-0.0379815	427.248	3.72926	1.2668	0.79628	0.0451774	0.000590246	299.906	18.347	1.34261
BCL7C	0.17724	101.005	4.42254	22.8657	0.45866	0.130537	0.025958	128.476	23.7012	12.862
BCLAF1	0.0219328	84.9774	1.2592	0.127144	0.477551	0.0459966	0.00017863	113.263	1.70375	0.326238
BCOR	0.0477448	41.0149	3.62452	0.698675	0.274349	0.157589	0.00116836	62.8728	17.5428	0.906791
BCORL1	0.0672181	62.1906	3.04983	1.49896	0.372088	0.118607	0.00224209	88.9928	13.1835	1.50652
BCR	-0.135587	82.7269	1.92683	5.87323	0.455872	0.0690166	0.00809121	111.014	5.31401	4.1417
BCRP2	-0.0926201	71.0496	2.05681	2.55259	0.418414	0.0787323	0.00375808	98.8421	6.1455	2.19782
BCS1L	0.0047495	85.6664	1.89031	0.0283943	0.468864	0.0672484	3.88515e-05	113.946	5.08603	0.143541
BDH2	0.651306	307.396	3.01043	52.4275	0.72359	0.0460612	0.0308527	254.765	12.8894	26.5266
BEAN1	0.748331	635.761	4.0057	77.5971	0.837964	0.0343181	0.0255692	339.098	20.1841	36.9292
BECN1	-0.0458674	36.9809	1.58577	4.22575	0.277854	0.077445	0.00793748	57.4165	3.30378	3.20447
BEGAIN	0.223726	286.172	1.75328	7.8242	0.744708	0.0296567	0.00509025	245.349	4.25606	5.21224
BEND3	-0.0451369	12.6867	3.99608	2.03224	0.102379	0.209609	0.00409994	20.5062	20.4034	1.86489
BEND5	0.184132	7.21891	2.49361	22.594	0.0634207	0.142397	0.049624	11.1952	9.12384	12.7296
BEND7	0.462781	117.939	1.34927	40.9187	0.546802	0.0406615	0.0474279	139.609	2.09804	21.2797
BEST1	0.107635	81.2753	1.26538	7.38308	0.46154	0.0467073	0.0104816	109.547	1.73019	4.97304
BEST4	-0.193552	42.382	1.1933	6.07003	0.310705	0.0568628	0.0111249	64.6837	1.43239	4.25132
BET1	0.0811421	28.3965	2.59788	2.32418	0.217408	0.129284	0.00444858	45.208	9.86687	2.05331
BET1L	-0.0367948	34.6959	1.48993	0.414801	0.268993	0.0750832	0.000803978	54.2229	2.79472	0.653966
BEX1	-0.0982241	95.0424	1.74055	7.90432	0.492238	0.0585946	0.0102344	122.974	4.18114	5.25553
BEX2	-0.0908969	106.583	1.68366	5.13018	0.523596	0.0537623	0.0063006	133.467	3.85125	3.72372
BEX4	0.0386989	86.7691	2.00255	1.10569	0.469499	0.0704313	0.00149569	115.033	5.79466	1.22496
BEX5	0.623113	166.952	5.30704	82.1845	0.544271	0.112458	0.0669814	179.776	30.5227	39.1277
BFAR	0.0978973	29.4759	3.29555	3.73986	0.216207	0.157124	0.00685801	46.7707	15.0277	2.91945
BFSP1	0.931049	85.8538	1.39697	88.578	0.43508	0.0460163	0.112221	112.328	2.32477	41.4692
BHLHA15	-0.0853912	249.796	2.88695	1.3576	0.706336	0.0530613	0.000959703	227.887	11.973	1.40742
BHLHE22	0.0225349	227.217	6.57041	0.0864977	0.640596	0.120406	6.09661e-05	216.067	40.0857	0.262849
BHLHE40	0.369986	43.0044	4.68708	14.7128	0.268109	0.18994	0.0229317	65.2836	25.6664	8.80666
BHLHE41	0.700641	68.8173	2.0972	32.631	0.399852	0.0792056	0.0473994	95.4539	6.38737	17.4996
BICC1	0.37485	98.9519	1.31453	20.2095	0.501533	0.0433073	0.0256078	126.602	1.9464	11.56
BICD1	0.0186352	14.2733	4.49599	0.225591	0.111246	0.227772	0.000439565	23.1465	24.2694	0.453944
BICD2	0.165299	27.5511	2.09402	13.4745	0.21311	0.105283	0.0260567	43.959	6.38885	8.17781
BICDL1	0.126736	425.614	1.5662	2.84568	0.818086	0.0195678	0.00136744	297.444	3.1953	2.38
BICDL2	-0.253985	67.8338	1.74192	15.3071	0.410534	0.0685245	0.0231599	94.6132	4.18028	9.10561
BICRAL	0.118841	115.775	1.72444	9.7718	0.540558	0.0523348	0.0114062	141.385	4.08693	6.25268
BID	-0.0776595	259.567	7.99463	6.87267	0.652178	0.130566	0.004317	232.757	50.4849	4.69434
BIN1	0.548459	42.0726	1.36	68.4825	0.275375	0.0578598	0.112058	64.2756	2.15529	33.4495
BIN3	0.00437118	24.3959	2.66913	0.0198107	0.192853	0.137149	3.91516e-05	39.2194	10.3801	0.118614
BIRC5	1.46005	412.631	1.11382	157.871	0.758389	0.0133063	0.0725394	295.003	1.13273	67.3776
BIVM	0.0646352	98.295	1.59275	4.72637	0.505166	0.0532065	0.00607255	125.997	3.34191	3.49348
BLCAP	0.24468	257.38	3.48436	65.3065	0.675352	0.059428	0.0428402	231.679	16.4701	32.104
BLM	0.563932	85.7722	0.570267	30.3728	0.471737	0.0203866	0.0417616	114.05	0.0439917	16.465
BLMH	-0.0232821	83.9535	2.33742	0.68155	0.456103	0.0825417	0.000925681	112.243	8.03127	0.892491
BLNK	-0.0033595	54.6138	5.38151	0.0115429	0.313249	0.200634	1.65517e-05	80.0953	31.0936	0.0893723
BLOC1S2	-0.0552968	97.0479	2.22556	1.97942	0.493233	0.0735221	0.00251503	124.844	7.26637	1.83029
BLOC1S3	0.181869	60.3214	2.24662	15.9272	0.368586	0.0892301	0.0243303	86.8403	7.40919	9.42461
BLVRA	-0.0585943	59.6142	2.70563	4.55317	0.365531	0.107834	0.00697958	86.0187	10.6446	3.39397
BLVRB	0.10572	23.8598	2.16925	6.04591	0.192075	0.113508	0.0121676	38.4017	6.88764	4.23791
BMERB1	0.213496	103.968	1.13151	24.255	0.514346	0.0363852	0.0299982	131.146	1.19667	13.537
BMF	0.263834	214.334	3.7396	14.8201	0.657776	0.0745978	0.0113705	207.575	18.3859	8.86165
BMP2K	0.0771393	49.7149	1.75851	2.41583	0.339353	0.0780231	0.0041226	74.0871	4.28697	2.11157
BMP6	0.428313	92.5482	3.06943	21.704	0.466413	0.100548	0.0273453	118.748	13.2419	12.2761
BMP7	1.69963	317.798	3.50864	175.715	0.678645	0.0487017	0.0938082	257.66	16.6277	73.2373
BMPR1A	0.0965072	50.8764	2.61163	3.8927	0.33128	0.110536	0.0063368	75.5307	9.96558	3.00966
BMPR1B	0.389724	134.145	2.41403	12.0614	0.568167	0.0664595	0.0127714	155.176	8.54816	7.4478
BMS1	0.0161683	31.9992	1.3914	0.171407	0.254293	0.0718719	0.000340535	50.4348	2.30426	0.386948
BMS1P14	0.206597	28.4035	1.39003	23.699	0.221706	0.0705248	0.046246	45.2184	2.29767	13.2674
BMS1P2	-0.0628191	54.6971	1.58717	1.25759	0.364457	0.0687415	0.0020949	80.1956	3.31139	1.33598
BNIP1	0.170485	38.9629	2.46399	15.328	0.271404	0.111562	0.0266924	60.1187	8.91465	9.12176
BNIP2	0.162694	151.469	1.32914	4.15419	0.618501	0.0352777	0.00424075	168.284	2.01156	3.16257
BOC	0.295866	238.63	5.24962	7.79677	0.676098	0.0966775	0.00552254	214.105	29.618	5.19289
BOD1	-0.0244959	15.6623	4.94688	1.03412	0.117916	0.242082	0.0019464	25.4316	27.7528	1.17145
BOK	0.559804	502.393	3.09648	110.499	0.791301	0.0317015	0.0435106	323.094	13.5327	50.2683
BOLA3	-0.210862	61.8398	2.35612	35.3384	0.362189	0.0896968	0.0517433	88.5909	8.16062	18.7935
BOP1	-0.118541	249.325	2.19762	9.58357	0.710823	0.040725	0.00683067	227.648	7.07788	6.15311
BORA	0.286258	150.911	1.49886	8.30464	0.628194	0.0405554	0.0086424	162.896	2.82662	5.46545
BORCS5	0.135841	44.4574	2.15589	10.6173	0.304764	0.0960636	0.0181959	67.3975	6.79844	6.69767
BORCS6	-0.0849456	156.094	1.6544	8.61112	0.615149	0.0423785	0.00848384	172.325	3.68481	5.63548
BORCS8	-0.0212255	261.178	0.899147	0.169018	0.746618	0.0167073	0.000120791	230.931	0.493719	0.383822
BPGM	0.0259086	21.4838	3.12506	0.754921	0.169517	0.160278	0.00148917	34.733	13.7472	0.953117
BPHL	-0.00682649	28.6397	10.5815	0.0298663	0.157209	0.377543	4.09853e-05	45.5658	68.2043	0.14746
BPNT2	-0.0693374	48.7284	2.06937	1.70019	0.330689	0.0912826	0.00288453	72.8514	6.22736	1.6443
BRAT1	0.0102491	33.6178	2.01947	0.0944535	0.255614	0.0998081	0.000179545	52.7338	5.90353	0.276045
BRCA1	1.01496	271.638	0.73735	67.1393	0.736714	0.0129986	0.0455224	225.584	0.19505	32.5567
BRCC3	-0.0473015	37.9619	1.4442	2.64121	0.285945	0.070709	0.00497367	58.7592	2.56307	2.25328
BRD1	-0.0977744	6.52531	3.96706	10.5585	0.0545135	0.21542	0.0220519	9.99863	20.1794	6.66686
BRD3	0.0654553	35.7979	4.53528	2.17152	0.237749	0.195785	0.00360549	55.7835	24.5734	1.95535
BRD3OS	0.155934	97.6008	1.7726	21.8261	0.489646	0.0578034	0.0273745	125.357	4.37054	12.3543
BRD7	0.0619256	25.8468	2.08371	5.96801	0.205733	0.107807	0.0118759	41.4144	6.32124	4.19455
BRD8	-0.00153152	33.9103	5.01793	0.00612317	0.224158	0.215606	1.0119e-05	53.146	28.3003	0.0643521
BRF1	0.0593864	61.2739	2.9642	2.91161	0.369077	0.116055	0.00438445	87.9405	12.5453	2.4207
BRF2	0.0218974	46.9909	2.24266	0.453049	0.320907	0.0995502	0.000773483	70.6535	7.38226	0.690453
BRI3BP	0.0194284	156.527	2.43197	0.12065	0.608782	0.0614816	0.000117312	172.628	8.68951	0.316705
BRINP1	0.854533	192.925	2.5861	77.795	0.615521	0.0536308	0.0620507	195.887	9.77613	37.3098
BRINP2	0.427859	71.2009	4.79269	20.6608	0.370802	0.162237	0.0268995	98.93	26.5491	11.7813
BRINP3	0.863908	163.43	6.91943	77.8523	0.524454	0.144331	0.0624579	176.566	42.5595	37.3126
BRIX1	0.0268058	30.4353	3.28668	0.57982	0.222653	0.156287	0.00106044	48.1847	14.9664	0.805393
BRMS1	0.0563952	18.8541	3.25696	1.53219	0.150643	0.169149	0.00306053	30.5867	14.7415	1.52952
BRMS1L	0.0494816	33.0789	1.98422	0.983925	0.252564	0.0984744	0.00187812	51.9717	5.67734	1.13339
BRPF1	0.0023617	86.987	1.54267	0.00375358	0.478568	0.0551663	5.16267e-06	115.247	3.07147	0.0500487
BRPF3	0.0282751	30.7693	3.57569	0.351405	0.221603	0.16739	0.00063271	48.6678	17.1686	0.591107
BRSK1	0.184253	96.7069	1.3556	8.27718	0.502798	0.0458122	0.0107587	124.528	2.13471	5.45639
BRSK2	-0.0311942	149.435	1.59703	0.316661	0.610824	0.0424318	0.000323592	167.588	3.36538	0.555137
BRWD1	0.0146407	353.609	1.44699	0.167342	0.789647	0.0210034	9.34235e-05	273.619	2.57703	0.381637
BSN	0.207737	123.898	1.8431	9.07659	0.555853	0.0537472	0.0101802	148.089	4.79543	5.88395
BST2	0.0954241	292.958	4.19339	1.72475	0.724881	0.0674436	0.00106691	246.62	21.8756	1.66081
BTBD1	-0.129593	134.512	2.44576	12.0632	0.564761	0.0667466	0.0126621	156.467	8.78629	7.45086
BTBD10	-0.0416956	76.2328	3.25902	1.34904	0.417706	0.116072	0.00184797	104.352	14.757	1.40136
BTBD17	2.27088	110.64	2.30309	177.982	0.441051	0.059676	0.177375	134.82	7.7575	73.4887
BTBD6	-0.116663	158.823	2.56005	12.9659	0.602847	0.063162	0.0123038	174.229	9.5961	7.91673
BTBD7	-0.00296549	33.546	1.55663	0.00795484	0.261229	0.0787914	1.54865e-05	52.6324	3.14609	0.0736641
BTBD8	0.380954	153.952	1.99171	27.5701	0.595465	0.0500738	0.0266594	170.815	5.7252	15.1322
BTBD9	0.0789749	113.385	2.8961	2.67497	0.521003	0.0864989	0.00307287	139.362	12.0406	2.27434
BTF3	0.0127515	79.767	3.41983	0.260816	0.426993	0.118991	0.000349038	108.01	15.978	0.494473
BTF3L4	0.0226406	21.0578	4.05368	0.266131	0.159259	0.199276	0.000503186	34.0675	20.8483	0.500421
BTF3P11	0.0523993	41.3993	2.81547	2.23389	0.285496	0.126203	0.00385132	63.384	11.4467	1.99552
BTG1	0.137597	342.99	2.43068	6.1691	0.770622	0.0354979	0.00346516	269.469	8.68048	4.30635
BTG2	0.255599	578.524	3.21636	19.4086	0.839618	0.0303415	0.00704197	343.74	14.4346	11.1641
BTG3	0.501481	350.358	2.49039	91.6582	0.738824	0.0341358	0.0483215	272.36	9.10106	42.9403
BTG3-AS1	0.325592	151.301	1.58809	16.2271	0.605373	0.0413018	0.0162316	168.548	3.3152	9.57456
BTN2A1	0.0430533	24.4409	1.79791	0.310344	0.210326	0.100567	0.000667665	39.0061	4.50216	0.548426
BTN2A2	0.174962	397.569	3.66961	4.7952	0.78903	0.0473385	0.00237919	283.329	17.7772	3.53189
BTN3A1	0.154646	7.08547	7.51957	5.19174	0.049982	0.344787	0.00915583	10.9637	47.0324	3.75853
BTN3A3	0.127755	33.1419	6.39521	3.19007	0.206803	0.259387	0.00497646	52.0609	38.7768	2.59053
BTRC	0.106235	218.005	1.6275	13.0398	0.688596	0.0334142	0.0102969	210.998	3.53386	7.95471
BUB1	0.858723	333.285	1.04401	68.0367	0.764275	0.0155615	0.0390047	256.201	0.8953	33.0626
BUB1B	0.831684	194.756	1.45733	59.1043	0.64328	0.0312881	0.0488054	196.497	2.62731	29.4174
BUB3	0.26635	269.271	2.009	46.702	0.710937	0.0344774	0.030826	237.459	5.83613	23.9806
BUD13	0.00313522	132.068	3.15984	0.0143707	0.556402	0.0865307	1.5136e-05	154.573	14.0086	0.100206
BUD31	0.0790445	29.4424	2.63067	6.45205	0.22153	0.128659	0.0121366	46.7413	10.1026	4.46295
BYSL	0.021866	29.1351	1.6414	0.415483	0.23372	0.0855868	0.000833244	46.2922	3.61161	0.654627
BZW2	0.172114	170.871	2.07838	10.0662	0.629019	0.0497317	0.00926405	182.388	6.28631	6.40805
C10orf143	0.21282	72.5692	1.37123	9.81007	0.430206	0.0528383	0.0145391	100.476	2.20814	6.27291
C10orf88	-0.0788702	29.7106	1.88449	2.02968	0.233542	0.0962856	0.00398862	47.1324	5.04998	1.86322
C11orf24	-0.116651	37.575	1.67827	5.18261	0.279307	0.0810882	0.00963099	58.2308	3.8204	3.75344
C11orf54	0.119659	150.428	2.342	8.19852	0.595872	0.0603009	0.00811892	168.303	8.06294	5.41409
C11orf58	-0.0133921	24.7883	3.14832	0.152457	0.19062	0.157367	0.000293096	39.8156	13.922	0.361769
C11orf71	0.0946437	60.9626	2.53169	4.0134	0.373609	0.100851	0.00614904	87.5817	9.39402	3.08052
C11orf80	-0.01148	63.4376	1.6767	0.0529425	0.398729	0.0685015	8.31909e-05	90.414	3.81145	0.200699
C11orf96	0.588921	4.59671	2.58708	44.5788	0.0391852	0.14335	0.0950043	6.67854	9.78945	23.0255
C12orf4	0.0378704	242.56	2.25594	0.987383	0.708783	0.0428485	0.000721307	224.188	7.47255	1.13603
C12orf43	-0.0131731	31.0368	1.48131	0.0915053	0.247427	0.0767591	0.000182371	49.0535	2.7509	0.271208
C12orf60	0.165025	111.565	2.46224	4.49268	0.527637	0.0756921	0.00531193	136.716	8.88002	3.35859
C12orf75	-0.00537554	23.6716	5.39585	0.00873626	0.164962	0.244417	1.52203e-05	38.1137	31.2034	0.0773271
C12orf76	0.0962198	272.479	3.46533	9.79855	0.712916	0.0589337	0.00640926	238.985	16.3249	6.26682
C14orf119	0.0846388	169.41	1.43673	7.99462	0.638085	0.0351746	0.00752797	181.418	2.52585	5.30426
C14orf132	0.161574	53.8777	8.69266	11.2941	0.272173	0.285432	0.0142635	79.2058	55.4162	7.05137
C15orf61	-0.128035	55.6083	3.15239	16.4665	0.337091	0.124211	0.0249545	81.2898	13.9526	9.69626
C16orf74	0.390234	128.901	2.38626	13.3542	0.570989	0.0687074	0.0147886	147.596	8.29785	8.10372
C16orf87	-0.0732557	45.4969	2.28056	2.41045	0.312322	0.10176	0.00413675	68.7408	7.6405	2.10817
C16orf95	0.122707	38.8302	2.99405	8.40719	0.26753	0.134083	0.0144808	59.9391	12.7673	5.5262
C17orf58	0.210646	278.602	2.22962	49.9667	0.713749	0.0371284	0.0320023	241.861	7.29389	25.4376
C17orf75	0.0342206	25.8242	4.35325	0.87281	0.185667	0.20344	0.0015688	41.3803	23.1651	1.04742
C17orf80	0.0590778	57.2425	1.01587	3.94098	0.382686	0.0441445	0.0065867	83.2347	0.80863	3.03804
C18orf54	0.206495	109.159	2.07004	9.42159	0.520499	0.0641586	0.0112312	135.723	6.23179	6.06728
C19orf12	0.039329	29.1862	2.01983	1.57679	0.228984	0.103004	0.00309273	46.3669	5.90582	1.56023
C19orf25	0.0313761	34.2314	1.79526	0.50773	0.262757	0.0895719	0.000974325	53.5473	4.50394	0.741044
C19orf38	0.213316	22.3415	1.24726	5.73422	0.19363	0.0702638	0.0124244	36.0045	1.65221	4.06354
C19orf47	0.159749	97.205	1.2819	8.52801	0.529239	0.045366	0.0116078	120.751	1.79353	5.58365
C19orf73	-0.23459	41.4324	1.1343	12.9637	0.303431	0.0539962	0.0237351	63.3939	1.20685	7.91519
C1GALT1C1	0.0303711	57.7595	2.13452	0.503266	0.369048	0.0886488	0.000803889	83.8455	6.65634	0.736982
C1QA	0.259504	70.4239	1.05694	5.65794	0.430837	0.0420295	0.00865349	98.1648	0.938146	4.02129
C1QB	0.397673	72.1696	1.12488	11.1757	0.433385	0.0439074	0.0167778	99.8938	1.17234	6.98906
C1QBP	0.000392987	130.259	2.96246	0.000226977	0.556032	0.0821976	2.42223e-07	153.158	12.5324	0.0120841
C1QTNF2	-0.108751	7.74362	6.14978	3.39604	0.0580846	0.29984	0.0063684	12.0994	36.9331	2.71468
C1QTNF4	0.0810159	391.541	2.22326	3.0303	0.796625	0.0294022	0.00154136	287.668	7.2508	2.49338
C1R	0.179489	259.755	2.67854	3.51329	0.732645	0.0491069	0.00247733	221.748	10.3236	2.78335
C1S	0.150631	26.9744	3.37057	4.12628	0.202184	0.164215	0.00773205	43.0171	15.5714	3.14624
C1orf115	-0.374597	169.574	4.77625	18.6834	0.58516	0.107131	0.0161181	181.313	26.4222	10.8037
C1orf122	0.038212	27.4768	3.24374	1.15103	0.205666	0.157818	0.0021539	43.8488	14.6415	1.25844
C1orf131	0.0423861	20.2839	2.79184	1.76588	0.164079	0.146794	0.00357112	32.8523	11.2734	1.68855
C1orf21	0.116718	88.6967	3.63777	4.81844	0.447293	0.119243	0.00607478	116.916	17.6444	3.54618
C1orf216	0.448601	354.935	1.72557	64.9153	0.759821	0.0240109	0.0347415	274.131	4.0935	31.9375
C1orf226	0.52825	344.105	2.70465	90.3637	0.733659	0.0374823	0.0481656	269.91	10.6375	42.4246
C1orf43	0.0308318	31.4332	3.03058	0.614857	0.231066	0.144806	0.00112995	49.6237	13.0397	0.835834
C1orf52	0.124138	66.0713	1.3296	10.4333	0.407666	0.0533245	0.0160936	93.3773	2.01471	6.60115
C1orf53	-0.0553634	76.1282	9.79495	0.729712	0.338757	0.283308	0.000811773	104.243	62.977	0.932471
C1orf54	-0.112753	123.066	1.78307	2.90854	0.559053	0.0526497	0.00330317	147.414	4.43291	2.41881
C1orf56	0.145798	46.6918	1.72963	5.53902	0.324656	0.0781718	0.00962845	70.2313	4.11635	3.95445
C2	0.922546	23.1378	1.96181	45.5932	0.176573	0.0973137	0.0869849	37.2426	5.52933	23.4665
C20orf144	0.00270242	27.9339	1.84296	0.00175234	0.224075	0.0960925	3.51413e-06	44.5257	4.7946	0.0339351
C20orf96	0.372809	11.7672	2.17721	16.4981	0.107176	0.128895	0.0375661	18.8836	6.90123	9.69892
C22orf15	0.0342759	44.4072	2.14125	0.223117	0.320326	0.100397	0.000402358	66.624	6.66732	0.450992
C2CD2L	0.0202682	419.794	1.94225	0.19102	0.811641	0.0244088	9.23307e-05	297.423	5.411	0.411965
C2CD4B	0.127556	38.721	1.53107	2.01359	0.29745	0.0764499	0.00386704	59.3181	3.00193	1.85242
C2CD4C	0.392196	284.935	5.03593	53.5107	0.685276	0.078725	0.0321736	244.784	28.439	27.0035
C2orf15	0.599397	276.34	4.41219	52.582	0.695344	0.0721646	0.0330775	233.114	23.3505	26.4742
C2orf27A	0.228047	54.6779	1.11107	18.8848	0.361218	0.0477104	0.0311897	80.1725	1.12294	10.9045
C2orf69	-0.082345	49.4883	1.28513	3.71038	0.34482	0.0582035	0.0064632	73.804	1.81582	2.90204
C2orf72	0.838664	62.3577	3.75831	132.379	0.31042	0.121609	0.164748	88.2155	18.4438	58.0036
C2orf74	-0.111528	22.0298	3.78068	7.99337	0.1652	0.184282	0.0149854	35.5825	18.7426	5.30358
C2orf76	0.0943099	52.8035	3.27651	3.97334	0.330344	0.133238	0.0062144	77.8994	14.8894	3.05703
C2orf80	0.473595	662.78	1.83617	54.0659	0.857433	0.0154403	0.0174862	363.994	4.75318	27.2474
C3	0.271228	92.2061	1.58664	5.43439	0.488826	0.0546745	0.00720253	120.293	3.30848	3.89567
C3orf18	0.195308	54.6342	1.75331	28.6494	0.345911	0.0721559	0.0453476	80.1199	4.25627	15.6471
C3orf38	0.055479	64.6001	2.55442	1.03984	0.39399	0.101264	0.00158548	91.1252	9.52801	1.17569
C3orf62	-0.02483	34.9479	1.23632	0.18781	0.279514	0.0642727	0.000375528	54.3093	1.60536	0.407923
C3orf70	0.0876524	9.18882	2.04604	3.78964	0.0849358	0.12293	0.00875728	14.5812	6.07545	2.94892
C4orf3	0.0588083	132.558	2.46304	4.83282	0.565217	0.0682644	0.00515169	154.955	8.90796	3.55441
C4orf45	-0.0476035	34.3325	2.37836	0.235438	0.271187	0.122111	0.000464923	52.8716	8.22917	0.465428
C4orf48	0.221125	169.575	2.46293	28.1227	0.61138	0.0577182	0.0253481	181.529	8.90713	15.3961
C5	0.285807	160.392	1.85145	14.6409	0.622069	0.0466745	0.0141959	172.844	4.83297	8.76693
C6orf118	-0.0666718	53.7853	1.35823	1.21924	0.36423	0.0597857	0.00206414	79.0937	2.14697	1.30825
C6orf136	-0.0367837	65.7345	2.05431	0.664971	0.400811	0.081419	0.00101365	93.0011	6.12921	0.878555
C6orf226	0.00963674	186.171	1.43681	0.092714	0.664224	0.0333209	8.26967e-05	192.213	2.52627	0.273199
C6orf58	0.370098	71.315	1.69243	15.1971	0.429958	0.0663236	0.0229058	97.5561	3.88508	9.04411
C6orf89	0.0606311	30.7555	0.957786	1.09078	0.252604	0.0511328	0.00223973	48.6268	0.641813	1.21387
C7orf25	-0.0857588	29.5583	2.23597	3.08576	0.22849	0.112348	0.00596334	46.8908	7.33482	2.52715
C7orf31	0.332185	35.4946	3.96141	20.1123	0.236202	0.171351	0.0334599	55.2824	20.108	11.5093
C7orf50	0.04122	74.7526	1.48	0.41987	0.442382	0.0569307	0.000621192	102.716	2.74375	0.658858
C8orf34	0.394478	337.941	3.81639	15.1058	0.763236	0.0560252	0.00852908	253.246	18.7051	8.98926
C8orf48	-0.222883	104.164	3.51598	14.2447	0.483744	0.106135	0.0165383	131.321	16.7117	8.57144
C8orf58	0.0405403	21.1586	3.41005	1.38138	0.164762	0.172601	0.00268921	34.2252	15.9035	1.42424
C8orf76	0.0399164	118.033	4.14914	1.62023	0.512835	0.117178	0.00175991	143.275	21.5862	1.58997
C8orf82	0.019676	36.1416	3.51363	0.328269	0.251311	0.158808	0.000570655	56.2595	16.6937	0.56729
C9orf153	0.128036	5.71824	2.51091	2.15593	0.0573542	0.157403	0.00540601	8.57991	8.92741	1.94469
C9orf24	0.277004	119.044	3.10085	13.0859	0.523912	0.0887046	0.0143978	144.115	13.5655	7.97841
C9orf40	-0.280835	140.53	0.895638	56.5058	0.573059	0.0237397	0.0576053	161.04	0.485474	28.3145
C9orf78	0.0241652	64.028	3.66062	0.529789	0.370737	0.137773	0.000766901	91.0827	17.8198	0.761002
CA10	1.42293	205.76	3.54765	124.436	0.599134	0.0671456	0.0905839	202.708	16.918	55.3736
CA11	0.502675	184.918	1.65782	58.8261	0.626521	0.0365097	0.0498272	191.43	3.70417	29.3226
CA12	-0.350795	282.809	1.80874	21.5889	0.735117	0.0305599	0.0140292	243.809	4.58696	12.2381
CA13	0.0121142	158.012	2.96847	0.0200101	0.623785	0.076171	1.97484e-05	166.305	12.4022	0.119231
CA14	1.31089	296.893	2.55478	102.037	0.714959	0.0399897	0.0614301	237.355	9.44561	46.415
CAAP1	0.000656669	80.397	1.77529	0.000169354	0.455026	0.06531	2.39624e-07	108.654	4.38654	0.0104296
CAB39L	0.0327569	93.7734	2.79487	0.439747	0.476491	0.0923101	0.000558622	121.78	11.2956	0.677874
CABIN1	0.0467291	37.6941	2.33203	0.798542	0.273538	0.11	0.00144871	58.3936	7.99406	0.988422
CABLES1	0.282448	208.671	3.05716	21.0732	0.655043	0.062379	0.0165378	205.702	13.2383	11.9851
CABLES2	0.048591	33.9615	2.35538	1.41412	0.252737	0.113935	0.00263093	53.2181	8.1555	1.4473
CABP7	-0.149294	71.8991	3.20639	2.01473	0.415615	0.120475	0.00291156	98.1674	14.2427	1.85307
CABYR	-0.0807849	429.981	2.11484	1.93894	0.813261	0.0259999	0.000916823	300.325	6.5243	1.80364
CACNA1B	0.364632	363.777	1.39691	24.2631	0.784555	0.0195826	0.013082	277.501	2.33078	13.541
CACNA1C	0.518235	237.186	1.89833	33.523	0.695242	0.0361687	0.0245658	219.592	5.12863	17.9329
CACNA1E	-0.138762	167.704	1.80849	6.31099	0.652451	0.0457334	0.00613821	172.454	4.5468	4.38067
CACNA1H	0.101456	233.378	2.81319	3.20577	0.692588	0.0542659	0.00237841	219.082	11.426	2.6
CACNA2D2	0.593305	127.92	2.50058	42.2572	0.534139	0.0678688	0.044112	151.312	9.17313	21.9738
CACNB1	0.188367	158.341	1.6832	8.75091	0.61799	0.0427007	0.00853848	173.894	3.84858	5.71024
CACNB3	0.206139	186.238	1.79618	20.7458	0.646998	0.0405599	0.0180179	192.255	4.5114	11.8241
CACNB4	0.316286	149.826	1.90459	23.3212	0.592699	0.0489734	0.0230642	167.87	5.17483	13.0838
CACNG3	-0.160188	128.76	2.28518	6.59758	0.560403	0.0646479	0.00717868	151.818	7.6699	4.54308
CACNG7	0.122189	166.082	1.60855	5.65127	0.632211	0.0398003	0.00537805	179.191	3.42875	4.01755
CACNG8	0.323125	338.545	1.08578	12.1612	0.78751	0.016417	0.00707225	261.98	1.03371	7.49642
CACUL1	0.046284	43.9163	1.66896	2.05728	0.313623	0.0774714	0.00367295	66.694	3.76735	1.88123
CACYBP	-0.0388784	35.0404	1.49033	1.43721	0.269881	0.07461	0.00276733	54.7299	2.79723	1.46348
CADM1	0.0409473	33.5445	3.79215	0.44858	0.234486	0.172303	0.000783926	52.6302	18.8308	0.686239
CADM2	0.0624625	65.7342	4.29381	0.580158	0.368178	0.156323	0.000812369	93.0008	22.7052	0.805689
CADM3	0.453182	87.3624	2.07493	63.6725	0.433522	0.0669274	0.0789913	115.615	6.26372	31.4073
CADPS	0.310905	185.25	0.970595	18.8279	0.659216	0.0224502	0.0167498	191.638	0.676917	10.8762
CALB1	0.78157	97.8762	6.61824	26.378	0.438436	0.192702	0.02954	121.205	39.4139	14.502
CALB2	0.393902	47.9099	4.81207	16.816	0.284937	0.186024	0.0250027	71.8195	26.7126	9.87186
CALCOCO2	0.34272	318.311	1.46725	54.687	0.746736	0.0223735	0.032073	259.411	2.67919	27.5197
CALD1	0.245084	484.649	1.59388	21.677	0.828207	0.0177044	0.00926084	317.898	3.3481	12.2813
CALHM2	0.270242	240.922	1.8882	13.4494	0.709517	0.036145	0.00990214	221.212	5.06463	8.16187
CALHM6	0.782625	371.731	5.42923	109.78	0.716637	0.0680333	0.0529096	279.61	31.4229	49.9579
CALM1	-0.159868	702.852	1.78939	19.9721	0.873948	0.0144624	0.00620847	372.839	4.4707	11.4428
CALM2	0.0404403	57.7453	2.20984	2.03392	0.366945	0.0912763	0.00323116	83.8287	7.16018	1.86599
CALM3	0.0469609	349.04	1.8582	1.54213	0.782156	0.0270659	0.000863929	271.846	4.88787	1.53637
CALML3	-0.238906	64.0889	1.02955	25.388	0.395909	0.0413403	0.0392086	91.1515	0.850728	14.0846
CALML4	-0.000807813	26.1155	1.28762	0.000147012	0.220412	0.0706377	3.10191e-07	41.77	1.82608	0.00971382
CALN1	0.013457	798.518	1.30802	0.0189894	0.904555	0.00963114	5.37777e-06	365.624	1.9077	0.115985
CALR	0.0516359	42.9808	2.96778	2.21446	0.291247	0.130717	0.00375141	65.471	12.5719	1.98302
CALU	0.0468981	107.853	3.5875	1.86003	0.498428	0.107764	0.00214896	134.584	17.259	1.75143
CAMK1	-0.0312657	277.6	1.52098	0.507963	0.745508	0.0265504	0.00034104	241.393	2.95679	0.741262
CAMK1D	0.154269	52.1188	2.05078	8.50685	0.342154	0.0875105	0.0139616	77.0616	6.10626	5.57964
CAMK1G	0.34043	129.288	4.0006	12.531	0.548588	0.110338	0.0132926	147.359	20.1347	7.6803
CAMK2B	-0.0508207	290.132	1.75923	0.295228	0.759228	0.0299235	0.000193141	240.995	4.27516	0.532278
CAMK2D	0.111575	55.7312	4.23043	2.35253	0.330617	0.163127	0.00348902	81.4368	22.2149	2.07138
CAMK2G	0.0745199	457.969	4.53109	5.71345	0.798412	0.0513461	0.00249018	309.772	24.541	4.05238
CAMK2N1	0.378692	153.971	4.98052	60.6663	0.53787	0.11309	0.0529816	170.829	28.0121	30.1174
CAMK2N2	0.780426	70.1529	6.57492	109.23	0.32041	0.195193	0.124722	96.0099	39.4612	49.3217
CAMK4	0.0128149	29.2051	1.69428	0.0353174	0.234153	0.0882954	7.07895e-05	46.3754	3.9114	0.16129
CAMKK1	-0.186159	121.968	4.84095	17.9358	0.502612	0.129668	0.0184777	146.519	26.9356	10.4322
CAMKK2	-0.00866201	580.748	1.55994	0.0519118	0.859539	0.0150072	1.92081e-05	344.307	3.16389	0.198565
CAMKV	0.127994	692.81	2.00931	2.35052	0.876189	0.0165175	0.000743169	369.343	5.8352	2.07005
CAMLG	-0.00192779	100.508	2.3344	0.00280465	0.501456	0.0757044	3.49825e-06	128.024	8.01042	0.0431206
CAMSAP1	-0.0134343	232.502	1.57119	0.142712	0.709929	0.0311839	0.00010894	218.908	3.22454	0.348372
CAMSAP2	0.109571	59.6104	1.55735	3.6044	0.383632	0.0651466	0.00579917	86.0144	3.14996	2.83914
CAMSAP3	-0.104141	211.161	1.86525	3.60466	0.685729	0.0393722	0.00292647	206.06	4.92669	2.83912
CAMTA1	-0.0521565	549.456	2.53503	1.69564	0.843879	0.0253072	0.000651058	336.151	9.41777	1.64122
CAMTA2	0.105388	49.847	0.601396	2.53982	0.366816	0.0287662	0.00467253	73.6491	0.0616306	2.18947
CAND1	0.0742427	71.7347	2.12075	4.8933	0.418295	0.0803817	0.00713339	99.5806	6.56512	3.58895
CAND2	-0.174753	171.408	2.97532	17.2306	0.612598	0.0691179	0.0153952	182.742	12.6279	10.0797
CANX	0.00744534	35.0174	2.37751	0.0801006	0.258926	0.114268	0.00014807	54.6978	8.30911	0.251885
CAP1	-0.00777138	34.1745	1.96669	0.0989415	0.259423	0.097041	0.000187769	53.5175	5.56568	0.283296
CAP2	-0.0388581	172.498	6.52853	0.679943	0.575274	0.141521	0.000566897	183.46	39.7734	0.891144
CAPG	0.506701	1002.76	3.1905	58.5544	0.893616	0.0184811	0.0130453	425.053	14.2231	29.186
CAPN10	-0.193017	141.565	2.13246	34.6298	0.568915	0.0557039	0.0347921	161.814	6.64266	18.4636
CAPN2	0.0948493	214.247	1.55767	11.9753	0.686435	0.0324395	0.00959204	208.886	3.1517	7.40535
CAPRIN1	-0.0830912	215.945	1.70311	3.29722	0.690826	0.0354145	0.00263702	209.843	3.96309	2.65526
CAPS2	0.639482	108.756	4.26577	56.8002	0.465898	0.118781	0.0608312	134.317	22.3999	28.3945
CARD10	-0.159486	170.212	3.22463	2.45376	0.615516	0.0757952	0.0022183	181.951	14.4971	2.13558
CARD19	0.217135	42.2202	2.58991	35.4741	0.27654	0.110264	0.0580883	64.4705	9.8097	18.8565
CARD6	-0.0319071	54.9391	1.86376	0.124987	0.369749	0.0815324	0.000210295	79.7907	4.90705	0.32308
CARD8	0.0321235	113.704	2.18337	0.191423	0.535218	0.0668033	0.000225264	139.495	6.9803	0.412469
CARHSP1	0.110599	104.79	5.26748	6.47743	0.464912	0.151903	0.00718442	131.879	30.2193	4.47696
CARM1	0.143758	22.0557	2.0855	10.2618	0.179421	0.110275	0.0208697	35.6227	6.33297	6.51102
CARMIL2	-0.022613	499.259	2.14282	0.1191	0.844817	0.0235687	5.03835e-05	306.768	6.65744	0.314374
CARMIL3	0.211747	254.02	3.23975	10.237	0.708786	0.0587585	0.00714101	224.85	14.5165	6.49359
CARS1	-0.0797622	61.1861	1.63563	2.61151	0.389174	0.0676223	0.00415262	87.8394	3.5793	2.23473
CARS2	-0.125169	113.088	1.37306	16.6557	0.536148	0.0423127	0.019741	139.109	2.21678	9.79133
CARTPT	-0.212882	113.459	4.58902	2.12247	0.500219	0.131509	0.0023394	138.454	24.8987	1.92348
CASC15	0.333703	159.907	2.53074	18.6817	0.605646	0.0623035	0.0176892	173.554	9.36624	10.798
CASC3	-0.0830326	90.1024	2.1185	6.3095	0.473725	0.0723988	0.00829324	118.277	6.55024	4.38415
CASK	0.248279	415.469	2.27915	65.4702	0.781837	0.0278782	0.0308008	295.966	7.63086	32.1737
CASKIN1	0.131865	98.4972	1.27888	1.27375	0.513332	0.043323	0.00165958	126.184	1.78856	1.3476
CASKIN2	-0.0871012	50.6165	1.75132	2.49856	0.343454	0.0772424	0.00423845	75.2086	4.24451	2.16384
CASP2	-0.00873622	33.0065	1.4191	0.041881	0.259912	0.0726361	8.24488e-05	51.869	2.43877	0.176774
CASP3	0.158509	36.6635	3.81482	14.8425	0.244553	0.165397	0.0247507	56.9798	19.0054	8.87563
CASP4	-0.15685	105.173	2.06929	6.31002	0.513163	0.0656271	0.00769698	132.22	6.22683	4.38444
CASP5	-0.085182	62.96	2.18462	1.37029	0.394109	0.0888877	0.00214439	89.2236	6.97109	1.4163
CASP6	0.512266	259.214	8.76115	72.6217	0.61855	0.135891	0.0433235	232.583	55.8941	35.1861
CASP7	0.349219	427.34	2.52839	17.3494	0.803479	0.0309	0.00815502	298.01	9.35864	10.1364
CASP9	0.168792	85.2783	2.8544	14.2847	0.443804	0.0965564	0.018585	113.561	11.7329	8.59184
CAST	0.4621	119.419	2.12147	39.5446	0.524125	0.0605217	0.0433899	144.425	6.56988	20.7354
CASTOR2	0.102565	60.8136	3.8865	5.60391	0.353102	0.14668	0.00813448	87.4097	19.5578	3.99098
CAT	0.101893	212.777	1.91957	8.49472	0.681698	0.0399746	0.00680388	208.052	5.26844	5.57314
CAV1	-0.158783	27.0452	2.40485	3.08809	0.212621	0.122891	0.00606941	43.1394	8.48943	2.52847
CAV2	-0.058404	83.598	1.42023	0.577565	0.470381	0.051943	0.000812447	111.888	2.44434	0.803416
CAVIN1	0.0131608	80.6912	2.03736	0.0330392	0.451565	0.0741098	4.62235e-05	108.953	6.01916	0.155632
CAVIN3	0.0809661	79.5559	2.64478	1.90165	0.437186	0.0944709	0.00261255	107.793	10.2043	1.77902
CBFA2T2	0.0549396	56.9968	2.39229	2.03005	0.361187	0.0985392	0.00321609	82.9437	8.41206	1.86346
CBFA2T3	0.40973	33.8231	1.98314	25.3729	0.245439	0.0935396	0.0460299	53.0233	5.67043	14.0774
CBFB	0.037245	23.4121	1.60972	0.32164	0.209119	0.0934582	0.000718231	37.3361	3.41668	0.560311
CBL	0.0388596	26.3267	1.26978	0.788388	0.220257	0.0690517	0.00164897	42.1345	1.74912	0.980249
CBLB	0.165788	34.8673	1.52163	8.00238	0.265133	0.0752089	0.0152127	54.4881	2.96021	5.30845
CBLL1	0.0242854	25.9544	2.21585	0.538413	0.207234	0.115002	0.00107474	41.5761	7.20076	0.768737
CBLN1	-0.49912	28.5717	5.04626	25.6311	0.188866	0.216821	0.042357	45.3723	28.4402	14.1947
CBLN2	1.7466	49.6732	9.44735	140.945	0.219001	0.270737	0.155351	73.2439	59.7626	60.9784
CBR1	0.0591057	157.896	3.86905	5.04695	0.586851	0.0934703	0.00468949	173.585	19.4232	3.67645
CBR3	0.313765	213.574	1.79706	12.6005	0.699314	0.0382472	0.0103146	199.782	4.48364	7.71556
CBR4	-0.106683	77.5628	2.69391	7.27772	0.427008	0.0964003	0.0100165	105.738	10.5596	4.91569
CBX1	-0.0301009	16.2663	2.62756	1.50474	0.137301	0.144163	0.00317532	26.4175	10.0802	1.51052
CBX2	0.189449	301.795	2.08473	11.7553	0.748807	0.0336218	0.00729172	252.331	6.32789	7.29123
CBX3	-0.0150984	15.6981	4.87439	0.175045	0.118767	0.239708	0.000331084	25.4903	27.1936	0.391663
CBX5	0.104218	50.691	3.23001	5.01398	0.321461	0.133142	0.00794912	75.301	14.5377	3.6577
CBX6	-0.122198	54.4123	3.39499	7.27118	0.33372	0.135344	0.0111489	79.8522	15.7888	4.91213
CBY1	0.0690932	76.9281	1.40825	4.23657	0.44754	0.0532524	0.00616172	105.078	2.38574	3.21076
CC2D2A	0.0381377	177.16	2.75833	0.943146	0.632545	0.0640156	0.00084187	186.495	11.0284	1.10213
CCAR2	-0.0262196	34.1098	3.11563	0.581368	0.244942	0.145426	0.0010437	53.4266	13.6764	0.806749
CCDC103	0.119202	39.1515	1.46931	1.78912	0.314094	0.0766189	0.0035883	59.1205	2.67207	1.70353
CCDC106	-0.133062	52.0766	1.98283	4.85999	0.36308	0.0898583	0.00847101	75.4664	5.62334	3.56761
CCDC107	-0.0906865	73.1851	1.24778	6.55875	0.436443	0.0483678	0.00977836	101.134	1.65531	4.52181
CCDC112	0.100095	67.2449	1.92296	4.61324	0.405952	0.0754569	0.00696244	94.6813	5.2897	3.42854
CCDC113	0.278205	75.3779	2.98845	19.1111	0.408928	0.105381	0.0259196	103.455	12.7256	11.0167
CCDC115	0.1845	112.654	1.26057	34.052	0.526149	0.0382684	0.0397598	138.738	1.70957	18.1941
CCDC120	0.269973	67.8565	1.75729	26.254	0.39777	0.0669573	0.0384747	95.357	4.27977	14.5015
CCDC121	0.146241	191.773	2.3451	7.07592	0.653323	0.0519295	0.00602646	195.674	8.08436	4.80559
CCDC122	0.252579	56.3376	1.66603	7.64343	0.371063	0.0713254	0.0125857	81.7208	3.74469	5.11313
CCDC127	0.0488607	160.716	3.78377	3.52163	0.593178	0.0907742	0.00324944	175.537	18.7663	2.78983
CCDC134	0.121052	73.4025	2.0961	7.47041	0.422717	0.0784628	0.0107553	101.365	6.40255	5.02052
CCDC138	0.13965	44.4493	1.63077	3.31077	0.329554	0.0785904	0.00613665	66.4699	3.53569	2.6625
CCDC148	0.358481	34.515	2.4197	28.1105	0.243028	0.110745	0.0494832	53.9953	8.60355	15.3903
CCDC152	-0.265035	57.4976	1.91257	12.2412	0.366251	0.0791882	0.0194937	83.3684	5.22098	7.54192
CCDC159	0.0716851	36.6803	2.23915	1.57932	0.276562	0.109738	0.00297694	56.5692	7.32639	1.56177
CCDC160	1.16989	50.8535	3.44891	167.785	0.257855	0.113671	0.21269	74.9792	16.1246	70.3402
CCDC167	0.0793842	51.6954	6.46243	4.45623	0.287892	0.233931	0.00620419	76.5413	39.2797	3.33805
CCDC171	-0.258346	21.0742	1.72143	9.74196	0.180586	0.0958816	0.0208699	33.9698	4.05992	6.2342
CCDC18	0.0337663	69.6765	0.823566	0.155771	0.453716	0.0348586	0.000253585	95.4279	0.334158	0.366223
CCDC181	0.158946	23.9402	2.44327	8.20668	0.189067	0.125421	0.016203	38.5246	8.76882	5.41848
CCDC184	0.574732	443.63	3.30926	89.6451	0.775846	0.0376183	0.0391941	304.251	15.1255	42.1113
CCDC186	-0.0208103	49.0594	1.45812	0.235066	0.342245	0.0661184	0.000409962	73.2671	2.63299	0.465046
CCDC191	0.203741	47.6634	2.23731	8.80224	0.327232	0.099841	0.0151079	70.8995	7.31621	5.73475
CCDC22	0.0773015	49.3151	1.7254	3.2502	0.33756	0.0767668	0.00556188	73.5873	4.09247	2.62689
CCDC24	0.279476	200.789	2.95935	32.773	0.641564	0.0614624	0.0261792	201.098	12.5092	17.5956
CCDC25	-0.0717704	100.271	2.88855	4.5031	0.489312	0.0916228	0.00549367	127.808	11.9848	3.36511
CCDC28A	0.041628	180.046	2.65973	1.97748	0.637154	0.0611802	0.0017495	188.348	10.3122	1.82901
CCDC28B	0.141202	100.199	2.69617	13.4572	0.486784	0.0851404	0.0163445	127.742	10.576	8.16896
CCDC3	0.407322	91.8555	3.03295	49.1631	0.440321	0.0945024	0.0589173	119.959	13.0574	25.0803
CCDC30	0.540037	24.392	2.21066	43.3855	0.182906	0.10775	0.0813331	39.1565	7.15774	22.4711
CCDC32	-0.0242122	228.605	3.47193	0.547412	0.680251	0.0671535	0.000407229	216.818	16.3752	0.77677
CCDC34	-0.0421326	33.1482	2.13158	1.15346	0.251043	0.104931	0.0021839	52.0698	6.63681	1.26023
CCDC43	0.111934	28.1295	1.62838	18.2393	0.219721	0.0826759	0.035617	44.8146	3.5388	10.5835
CCDC47	-0.0942306	85.9284	1.63935	10.6055	0.467039	0.0579163	0.0144108	114.204	3.60011	6.69148
CCDC50	0.0668434	106.222	1.93099	1.4281	0.521001	0.0615626	0.00175115	133.149	5.34008	1.4571
CCDC51	-0.0466855	56.4553	1.14588	2.48773	0.378195	0.0498958	0.00416633	82.3006	1.24983	2.15701
CCDC71L	-0.0499985	104.837	2.99765	0.657894	0.501046	0.0931232	0.000786067	131.92	12.7941	0.872577
CCDC74B	0.514011	77.8329	2.37471	87.8222	0.389215	0.0771881	0.109792	106.018	8.28967	41.4073
CCDC77	-0.00980897	90.8516	2.22345	0.0439328	0.478003	0.0760393	5.77866e-05	118.998	7.25209	0.181397
CCDC8	0.666384	254.688	3.24379	65.6415	0.691274	0.0572278	0.044541	219.083	14.4297	31.9617
CCDC85A	0.414077	255.986	4.33601	12.7396	0.690259	0.0759974	0.00858799	229.388	22.9749	7.79825
CCDC85B	-0.109534	197.595	1.7463	7.07847	0.668759	0.038417	0.00598925	199.196	4.21492	4.80698
CCDC88B	0.105321	156.137	4.09326	1.72392	0.590479	0.100619	0.00162988	169.545	21.011	1.66012
CCDC88C	-0.14432	187.813	5.16656	5.44216	0.610762	0.109209	0.00442442	193.235	29.4441	3.90005
CCDC90B	0.0661713	41.3428	1.68371	2.39695	0.300377	0.0795148	0.00435379	63.3089	3.85152	2.09961
CCDC91	-0.149739	36.4651	1.88271	6.88148	0.269766	0.0905328	0.0127272	56.7064	5.03895	4.69917
CCDC92	0.293688	74.6742	2.05112	21.5064	0.419205	0.0748445	0.030183	102.714	6.10846	12.1977
CCDC93	0.0442747	29.7483	2.71122	1.66522	0.224452	0.132966	0.00314103	47.1873	10.6853	1.6206
CCDC96	-0.0747441	44.9873	2.33985	0.493404	0.310644	0.10502	0.000851756	68.0449	8.04572	0.727954
CCDC9B	-0.00927522	74.5172	2.36289	0.012433	0.431036	0.0888414	1.79793e-05	101.979	8.1904	0.0928999
CCER2	0.0861469	97.5165	10.3615	0.889132	0.395062	0.272849	0.00090052	123.882	66.0599	1.06014
CCHCR1	0.261058	65.3238	1.27719	15.6853	0.40625	0.0516289	0.0243869	92.1355	1.77995	9.29904
CCK	-0.433959	43.4495	10.1217	7.90972	0.222855	0.337445	0.0101423	65.9376	64.9454	5.25777
CCKBR	-0.0678554	176.57	2.49188	0.707008	0.646909	0.0593426	0.000647576	181.75	9.05519	0.913628
CCL2	0.288311	32.5553	1.68593	8.49417	0.250643	0.0843693	0.0163491	51.1819	3.86267	5.57247
CCL22	-0.0979634	36.9405	1.34702	1.63093	0.282304	0.0669114	0.00311594	57.361	2.0948	1.59727
CCM2L	0.173061	54.8625	2.54233	6.7667	0.347607	0.104703	0.0107184	80.3948	9.46973	4.6362
CCN1	0.352092	258.609	1.85852	7.59676	0.726759	0.033949	0.00533722	230.346	4.8831	5.08816
CCN3	-0.156903	589.634	5.06124	3.4377	0.833238	0.0464897	0.00121449	345.357	28.6025	2.73958
CCNA1	0.198071	36.8339	1.07957	4.10748	0.285805	0.0544484	0.00796777	57.1296	1.01332	3.13538
CCNB1	0.870603	272.779	0.630969	101.566	0.704815	0.0105971	0.0656076	239.127	0.0821035	46.8347
CCNB1IP1	0.068128	39.426	2.52496	1.91127	0.279486	0.116344	0.00338718	60.7441	9.34612	1.78538
CCNB2	1.20184	411.195	1.21628	102.782	0.776504	0.0149295	0.0485236	294.513	1.52478	47.3063
CCND2	0.330089	245.69	8.03429	45.97	0.623333	0.132493	0.0291573	225.798	50.7681	23.652
CCND2-AS1	0.0628266	54.2232	3.61357	0.668709	0.334962	0.145098	0.00103273	79.4697	17.4364	0.881693
CCND3	-0.0740467	76.5117	2.34268	3.72059	0.431248	0.0858273	0.00524265	104.644	8.06763	2.90809
CCNDBP1	-0.0192311	20.625	3.05478	0.298619	0.164597	0.158461	0.000595782	33.3888	13.2205	0.535958
CCNE1	0.889538	97.5903	3.82114	85.5059	0.42699	0.108672	0.0935291	125.347	19.0541	40.4746
CCNG1	0.140434	38.2114	2.20426	6.58219	0.275032	0.103126	0.011844	59.099	7.12262	4.53472
CCNI	0.398627	57.42	1.4358	58.5585	0.345607	0.0561729	0.0881149	83.4446	2.52122	29.2066
CCNJ	0.000475947	9.34403	3.47632	0.000187751	0.0800756	0.193642	4.02242e-07	14.8468	16.4088	0.0109845
CCNJL	0.437819	113.602	2.52615	23.9412	0.535209	0.0773588	0.0281983	134.59	9.24528	13.3386
CCNK	0.0934603	40.4952	2.19636	5.63445	0.287342	0.101301	0.00999511	62.1794	7.06944	4.00812
CCNL1	-0.0313662	43.9524	1.64973	0.299012	0.315636	0.0770071	0.000536825	66.7037	3.65779	0.536377
CCNL2	-0.049906	397.535	2.16248	2.25422	0.800023	0.0282873	0.00113413	289.785	6.84239	2.00856
CCNQ	-0.131932	133.706	1.50529	11.5807	0.578475	0.0423318	0.0125259	155.845	2.87474	7.20057
CCNT1	-0.100764	126.963	3.85095	5.57802	0.533148	0.105112	0.00585585	150.551	19.2838	3.97645
CCNT2	0.0378267	30.1688	2.01255	0.407362	0.235966	0.102318	0.000796549	47.7782	5.85749	0.646753
CCNY	-0.0934038	49.7567	1.41529	7.515	0.341771	0.0631892	0.0129048	74.1393	2.42012	5.04473
CCP110	0.0662409	45.0627	2.32627	2.59476	0.309534	0.103864	0.00445583	68.1809	7.95434	2.22425
CCR1	0.265191	42.82	1.82643	4.36739	0.315937	0.0875928	0.00805592	64.5127	4.67204	3.28542
CCS	0.0404568	41.1591	2.25092	1.16992	0.292256	0.103889	0.00207679	63.0647	7.43839	1.2723
CCSAP	-0.23003	48.137	0.957135	9.03924	0.340508	0.0440083	0.0159853	72.1064	0.640065	5.86406
CCSER1	0.615563	37.4892	1.18172	32.6981	0.271966	0.0557233	0.0593024	58.0845	1.38668	17.5582
CCSER2	0.0778729	52.3989	1.20444	3.79018	0.35908	0.0536498	0.00649336	77.4047	1.47687	2.94923
CCT2	-0.0207088	40.1232	4.0241	0.285041	0.265539	0.173107	0.000471606	61.6814	20.6198	0.52127
CCT3	-0.0402797	75.8464	1.57931	1.96179	0.442634	0.0599089	0.00286221	103.947	3.2686	1.8187
CCT4	-0.000121706	54.219	3.11999	1.86918e-05	0.340467	0.127347	2.93437e-08	79.6188	13.7091	0.00345298
CCT5	-0.0830622	45.5874	2.52914	9.86553	0.305457	0.110152	0.0165259	68.8573	9.37585	6.3022
CCT6A	-0.0305009	43.0946	4.20178	2.06251	0.27683	0.175443	0.00331227	65.6202	21.9932	1.88464
CCT6B	0.219539	74.8024	2.10254	10.663	0.425292	0.0777014	0.0151562	102.849	6.44491	6.72162
CCT6P1	-0.00850444	37.7275	3.50424	0.142198	0.259669	0.156772	0.000244679	58.4393	16.622	0.347657
CCT6P3	-0.0442845	51.7557	3.8869	3.25914	0.318329	0.155394	0.00501144	76.6155	19.5609	2.63229
CCT7	-0.0361549	36.2756	1.27342	1.28525	0.279852	0.0638555	0.0024788	56.4447	1.76484	1.35586
CCT8	0.0299174	46.0298	3.02037	0.631918	0.305703	0.130387	0.00104921	69.4255	12.9635	0.850482
CCZ1	-0.0929661	89.4816	1.86821	10.0025	0.473759	0.0642928	0.0132396	117.677	4.94942	6.37449
CCZ1B	-0.100801	57.8642	2.57446	12.7404	0.356015	0.102957	0.0195966	83.9689	9.69909	7.80063
CD109	-0.0203447	53.9964	1.67685	0.0707588	0.360785	0.0728267	0.000118196	79.3495	3.81229	0.23522
CD151	0.129323	44.6042	1.74892	7.37574	0.312867	0.0797385	0.0129339	67.5877	4.23039	4.96905
CD164	0.15275	156.075	1.70019	8.62999	0.614387	0.0435031	0.00849296	172.312	3.94627	5.64558
CD19	0.0172878	42.21	1.67565	0.0375351	0.31357	0.0809126	6.97101e-05	63.9897	3.79539	0.166645
CD200	0.21862	56.2091	0.627374	14.7461	0.377944	0.0274195	0.0247878	82.0074	0.0793696	8.82665
CD24	0.271268	101.997	1.3288	25.3473	0.505633	0.0428176	0.0314138	129.374	2.01105	14.065
CD247	0.404362	106.647	1.47421	17.7824	0.538826	0.0484139	0.022461	129.496	2.70041	10.3322
CD248	0.0174091	63.4756	2.19733	0.0694064	0.393585	0.0885606	0.00010759	90.133	7.06617	0.232732
CD2AP	0.00657585	70.8013	2.18446	0.0151935	0.417082	0.0836444	2.23758e-05	98.5736	6.98947	0.103171
CD2BP2	0.0448074	46.7656	1.78236	1.29188	0.326635	0.080918	0.00225578	70.3254	4.42773	1.3606
CD300A	0.288638	63.2304	2.21195	9.48175	0.383846	0.087281	0.01439	90.1787	7.17444	6.09917
CD34	-0.214016	72.1101	3.05288	7.93061	0.403557	0.111053	0.0110957	99.984	13.2063	5.26972
CD47	-0.0663756	140.061	2.40197	1.62722	0.581575	0.0648289	0.00168917	160.687	8.47954	1.59474
CD55	0.327329	26.8829	5.573	14.4502	0.181678	0.24481	0.0244141	42.7242	32.2844	8.66902
CD58	0.486171	196.035	1.56402	30.2657	0.657797	0.0341124	0.0253892	197.762	3.18469	16.4105
CD59	0.0928662	117.569	1.91023	5.7265	0.543881	0.0574393	0.00662276	142.889	5.21007	4.05969
CD63	0.213546	117.716	1.54256	34.702	0.532246	0.0453351	0.0392258	143.011	3.07093	18.4973
CD74	0.62034	65.2664	1.7508	23.4079	0.39082	0.0681456	0.0350421	92.4102	4.24058	13.1248
CD79A	-0.202358	71.3765	0.922462	8.26147	0.434725	0.0365192	0.0125793	99.1949	0.550098	5.44794
CD81	0.0156577	35.8434	1.8368	0.108751	0.270394	0.0900665	0.000205099	55.8467	4.75704	0.298711
CD82	0.0108782	129.914	1.6238	0.0302614	0.576815	0.0468628	3.359e-05	152.887	3.51329	0.148497
CD83	0.118407	266.227	2.70641	3.55199	0.720591	0.0476148	0.00240352	235.998	10.6503	2.80794
CD8A	0.578833	414.375	1.25489	63.0211	0.799509	0.0157379	0.0303987	286.497	1.68165	30.9867
CD9	0.842991	138.432	2.13607	82.476	0.541945	0.054356	0.0807209	157.886	6.65029	39.142
CD93	-0.056337	82.7318	2.35251	0.587274	0.454146	0.0839397	0.000805943	110.741	8.12841	0.811901
CD99	0.778191	545.704	3.90224	137.101	0.790768	0.0367552	0.0496674	335.146	19.6791	60.0913
CD99L2	-0.033751	33.4769	2.0693	0.890982	0.253805	0.101974	0.00168875	52.5348	6.22691	1.06165
CDA	-0.088033	36.1395	1.3262	3.21185	0.287248	0.0685171	0.0063822	55.7445	1.99438	2.60303
CDADC1	0.0425052	10.7713	1.97163	1.06181	0.0991811	0.118005	0.00244427	17.2782	5.59711	1.19225
CDC123	-0.0280792	55.9548	2.52151	0.775341	0.355746	0.104202	0.00123236	81.7039	9.32162	0.969709
CDC14A	0.387798	324.919	1.46466	16.0196	0.775104	0.0227109	0.0095538	255.82	2.65899	9.46132
CDC14B	-0.122035	107.022	2.36347	2.97163	0.514832	0.0739021	0.00357377	133.854	8.21165	2.45751
CDC20	1.14497	380.099	1.00087	145.777	0.75037	0.0128431	0.0719462	281.34	0.763543	63.0273
CDC25A	0.328103	133.209	1.11115	14.533	0.584084	0.0316686	0.0159308	154.963	1.12297	8.71678
CDC25B	0.552131	130.905	1.12212	56.9186	0.551926	0.0307524	0.0599955	153.665	1.16255	28.4943
CDC25C	0.939349	172.647	0.944651	68.4619	0.623494	0.0221747	0.0618103	180.21	0.606748	33.3126
CDC26	0.024327	49.2172	0.868701	0.630311	0.352127	0.0403985	0.0011274	73.4648	0.425007	0.849107
CDC37L1	-0.117867	56.8824	1.94662	7.30307	0.364371	0.0810516	0.0116953	82.808	5.4386	4.9295
CDC42	0.341299	714.503	0.485978	31.7627	0.881719	0.00389813	0.00979903	375.326	0.0147589	17.1208
CDC42BPA	0.26472	128.929	2.48078	40.9685	0.537101	0.067175	0.0426673	152.111	9.03312	21.3868
CDC42BPB	0.110391	48.9426	2.82088	4.9671	0.319322	0.11963	0.00810188	73.1205	11.4864	3.63102
CDC42EP1	-0.144594	30.8959	1.20141	9.56987	0.252011	0.0636977	0.0195148	48.5678	1.46282	6.14274
CDC42EP2	0.0870162	272.067	2.13288	2.63625	0.732663	0.0373343	0.00177483	238.79	6.64545	2.25019
CDC42EP3	-0.0162931	45.3205	4.79682	0.116665	0.281007	0.193325	0.000180844	68.5135	26.5949	0.310757
CDC42EP4	0.304365	75.4768	3.18367	21.3431	0.40523	0.111104	0.0286475	103.559	14.1881	12.1176
CDC42P3	0.186067	611.898	0.637977	22.6721	0.866143	0.00586988	0.00802312	352.055	0.0876177	12.7677
CDC42SE1	-0.025234	89.4996	1.41951	0.527185	0.487449	0.0502528	0.000717813	117.695	2.4408	0.75866
CDC42SE2	0.103214	22.1844	2.05151	5.01238	0.182554	0.109732	0.0103116	35.8224	6.11101	3.6568
CDC45	0.986044	246.6	0.831955	69.6293	0.701236	0.0153774	0.0494997	223.147	0.349895	33.8457
CDC5L	-0.0165951	31.5918	2.25502	0.27755	0.241032	0.111832	0.000529398	49.8514	7.46625	0.513068
CDC6	0.632949	178.871	0.67227	32.3493	0.663522	0.0162096	0.03	181.479	0.118743	17.3367
CDC73	0.0884905	58.4045	1.56686	3.40353	0.378783	0.0660524	0.00551841	84.6044	3.20118	2.71918
CDCA3	0.341921	287.073	0.872898	15.3934	0.752791	0.0148785	0.0100915	245.76	0.434135	9.15488
CDCA4	0.236966	231.609	2.27966	14.4093	0.692861	0.0443276	0.0107764	217.849	7.63	8.65435
CDCA5	1.02699	323.479	1.1077	111.541	0.729683	0.0162414	0.062902	261.567	1.11096	50.6645
CDCA7	0.726616	512.467	3.56332	73.3279	0.802346	0.036263	0.0287016	325.975	17.0739	35.4805
CDCA7L	0.891313	224.923	1.39996	69.8224	0.669456	0.0270844	0.0519546	214.536	2.3452	34.0052
CDCA8	1.18018	250.133	0.709039	105.253	0.685662	0.0126335	0.0721298	226.805	0.158277	48.1916
CDH1	-0.733228	150.534	2.60393	35.7799	0.592293	0.0665956	0.0351951	162.848	9.81386	18.9205
CDH11	0.680449	122.204	2.06661	59.6565	0.519352	0.0570885	0.0633831	146.712	6.20938	29.6818
CDH12	0.486886	136.632	6.00521	19.0026	0.51771	0.147902	0.0180006	157.236	35.7312	10.9588
CDH13	0.928421	292.155	4.0357	68.4905	0.697667	0.0626423	0.040889	245.903	20.6511	33.4028
CDH18	0.804877	311.929	2.04586	30.3931	0.758351	0.0323298	0.0184727	247.011	6.03311	16.4233
CDH2	0.0298549	75.4755	2.96938	0.674376	0.42002	0.107409	0.000938223	103.558	12.5837	0.886472
CDH22	0.538346	195.048	5.61483	27.5835	0.609639	0.114073	0.0215536	194.397	32.6199	15.1171
CDH24	-0.0198523	42.0988	1.31334	0.259903	0.310806	0.0630248	0.000479701	64.3102	1.94105	0.493447
CDH3	0.16483	154.918	5.27991	3.29039	0.563727	0.124884	0.00299333	171.498	30.3146	2.65114
CDH4	0.0270986	61.448	4.01503	0.0948501	0.356594	0.15145	0.000137608	88.1409	20.5497	0.276691
CDH6	0.412532	172.407	3.70076	19.1372	0.60283	0.0841093	0.0167285	183.4	18.128	11.0297
CDH9	1.08747	136.616	8.67724	72.1316	0.475101	0.196146	0.0627121	152.159	53.8055	34.6569
CDHR3	0.00782762	147.532	3.61562	0.00862467	0.580182	0.0924217	8.47931e-06	165.091	17.4293	0.0768126
CDIN1	0.160102	107.696	0.886105	9.12896	0.537169	0.0287283	0.0113834	134.446	0.463565	5.91182
CDIPT	-0.0112677	87.681	2.09788	0.0920187	0.471175	0.0732774	0.000123621	115.926	6.41424	0.272055
CDK1	1.03559	319.229	1.2285	64.3445	0.746647	0.0186767	0.0376239	259.027	1.57453	31.6794
CDK14	0.355294	60.7706	3.5751	47.5688	0.336398	0.128636	0.0658297	87.3601	17.1641	24.3689
CDK20	0.175888	155.962	3.17121	25.2626	0.58273	0.0770169	0.0235974	172.233	14.0943	14.0241
CDK2AP1	0.170203	245.434	11.4501	13.9626	0.601406	0.182371	0.00855342	225.666	73.8197	8.42751
CDK4	0.181492	238.978	2.54755	27.0421	0.688603	0.0477141	0.0194801	222.326	9.50696	14.8796
CDK5	0.0197151	272.369	0.816415	0.170095	0.751429	0.0146404	0.000117317	238.933	0.320421	0.385239
CDK5RAP2	0.134342	62.3717	2.44824	8.63477	0.377566	0.0963325	0.0130676	89.1999	8.80373	5.64814
CDK5RAP3	0.0788821	64.7758	2.0295	6.47608	0.394166	0.0802726	0.00985185	91.926	5.96826	4.47622
CDK6	0.62593	158.157	2.03645	37.542	0.595628	0.0498512	0.0353464	173.766	6.01327	19.8142
CDK7	-0.0162668	39.8713	2.62892	0.273221	0.281224	0.120527	0.000481778	61.3433	10.09	0.508295
CDK8	0.119492	96.8626	1.27479	5.40861	0.506469	0.0433259	0.00707005	124.673	1.77078	3.88114
CDKAL1	0.195235	119.561	2.25723	22.7536	0.53216	0.0653042	0.0253187	144.543	7.48132	12.8074
CDKL2	0.200662	169.454	2.09593	6.33216	0.62898	0.050568	0.00587594	181.448	6.40142	4.39669
CDKL3	0.0533131	34.43	2.58073	1.39356	0.252599	0.123069	0.00255599	53.8761	9.74395	1.43283
CDKL5	0.152476	180.577	1.7647	7.11475	0.648214	0.0411757	0.00638492	188.687	4.32363	4.8268
CDKN1B	0.117194	48.791	2.63954	11.553	0.317678	0.111709	0.0188055	72.9301	10.1665	7.18616
CDKN1C	0.6516	94.2649	2.30063	132.771	0.414968	0.0658301	0.146119	122.243	7.77794	58.5316
CDKN2A	-0.34581	106.647	1.31873	12.6489	0.525016	0.0421982	0.0155674	133.524	1.96535	7.75346
CDKN2AIPNL	-0.0994739	83.4182	3.36569	8.11024	0.434305	0.113899	0.0105562	111.708	15.566	5.36657
CDKN2C	1.05723	415.372	1.0821	127.38	0.770634	0.0130494	0.0590814	295.933	1.02208	56.5687
CDKN2D	0.0267752	650.227	1.04883	0.44898	0.876427	0.00918901	0.000151293	361.126	0.911834	0.686616
CDKN3	0.672469	363.266	1.58364	41.6999	0.77582	0.0219839	0.0222644	276.457	3.29093	21.7134
CDO1	0.0643433	547.583	2.38778	2.20253	0.844509	0.0239366	0.000849211	335.65	8.38064	1.97534
CDON	-0.226449	423.857	4.58452	6.68073	0.785173	0.0552017	0.00309392	298.304	24.9415	4.58883
CDR2	-0.0572243	137.08	4.18997	1.79111	0.54939	0.109152	0.00179462	158.433	21.9019	1.70547
CDS1	0.234189	531.351	8.20055	14.7373	0.789422	0.0791925	0.00547375	331.246	51.9513	8.82215
CDS2	-0.144078	13.946	2.22386	22.0567	0.117524	0.121814	0.0464684	22.6045	7.25488	12.4671
CDT1	0.713187	260.054	1.41132	51.9878	0.708644	0.0249978	0.0354164	232.996	2.40071	26.3326
CDV3	0.0483563	35.8607	2.94861	1.00322	0.256098	0.136873	0.0017911	55.8706	12.4295	1.14807
CDYL	0.158468	61.6136	0.925471	6.6382	0.401945	0.0392433	0.0108263	88.1456	0.557615	4.5652
CDYL2	-0.261167	339.178	3.35654	22.3461	0.751504	0.0483404	0.0123779	267.954	15.4965	12.6085
CEACAM20	0.00246571	27.3183	2.01923	0.00192397	0.218208	0.104837	3.84197e-06	43.6136	5.90198	0.0355863
CEBPA	0.590145	9.40993	3.50056	29.6309	0.0766148	0.185258	0.060313	14.9449	16.552	16.1024
CEBPB	0.386874	63.5168	2.31674	21.2342	0.376654	0.0892986	0.0314798	90.5038	7.88867	12.0642
CEBPD	0.335915	115.132	3.7007	13.2881	0.507171	0.105963	0.0146339	140.704	18.1197	8.08178
CECR2	-0.143943	72.3446	1.57991	4.8835	0.432334	0.0613706	0.007296	99.8467	3.26889	3.58299
CECR7	0.311452	185.549	2.40473	114.281	0.589981	0.0497002	0.0908437	191.825	8.49881	51.7011
CELF1	0.343691	132.577	1.77743	38.7488	0.555721	0.0484278	0.0406058	154.969	4.39927	20.37
CELF2	-0.044457	137.576	4.55166	0.790266	0.5457	0.117353	0.000783653	158.81	24.7001	0.981763
CELF3	0.280102	160.382	1.25588	15.3317	0.623743	0.0317477	0.0149067	175.307	1.6896	9.12367
CELF4	0.923386	201.867	3.16447	136.386	0.591496	0.0602698	0.0999069	201.735	14.0435	59.8349
CELF6	0.229533	263.559	1.40898	7.08795	0.738283	0.0256545	0.00496369	231.737	2.3861	4.8109
CELSR3	0.229809	108.894	1.36524	17.0318	0.526627	0.0429163	0.0205921	135.493	2.17988	9.9801
CEMIP2	0.0294272	40.6186	1.27939	0.209747	0.30372	0.0621821	0.000392088	62.3442	1.79078	0.435008
CENATAC	0.0779763	28.2698	1.34332	2.65855	0.230932	0.071327	0.00542934	45.0214	2.07768	2.2641
CENPC	0.179278	130.246	1.63044	13.9817	0.568538	0.0462609	0.0152579	153.148	3.55028	8.43725
CENPE	0.441639	214.792	1.21171	21.0936	0.69078	0.0253299	0.0169595	207.281	1.50513	11.9881
CENPF	0.936973	236.83	2.65612	94.8204	0.653234	0.0476204	0.0653844	221.2	10.2861	44.1933
CENPH	0.186168	177.288	3.66309	19.4649	0.609836	0.0819019	0.0167389	186.578	17.8387	11.192
CENPJ	0.0761277	61.92	1.61734	3.62705	0.391677	0.0664985	0.00573575	88.6829	3.47739	2.85261
CENPK	0.136352	263.361	2.047	2.1644	0.727602	0.0367598	0.00149493	234.61	6.08165	1.95075
CENPL	0.0801826	100.669	1.18254	1.2472	0.535708	0.0409037	0.00165924	125.457	1.38704	1.32827
CENPM	1.23196	343.274	1.19761	142.583	0.728504	0.0165204	0.0756482	269.174	1.44941	62.0176
CENPN	0.621913	310.987	1.98519	36.3513	0.744472	0.0308902	0.0217553	256.308	5.68353	19.2636
CENPO	0.138892	74.012	0.886375	5.82739	0.445908	0.0347116	0.00877723	102.013	0.464177	4.1161
CENPP	-0.0844364	41.4409	1.15151	1.55233	0.309691	0.0559345	0.00290016	63.4052	1.27081	1.54339
CENPQ	0.302763	180.619	1.61458	10.2724	0.656362	0.0381376	0.00933236	185.686	3.45341	6.51302
CENPS	-0.0389538	26.4147	1.15849	0.45499	0.22233	0.0633806	0.000957402	42.2663	1.29729	0.692279
CENPU	0.690578	337.511	1.23421	56.4794	0.75947	0.018052	0.0317726	267.287	1.59852	28.303
CENPV	0.0282285	84.057	3.79635	0.813057	0.433985	0.127403	0.00104945	112.347	18.8632	1.00006
CENPVL3	0.250911	42.7902	3.28543	12.9213	0.281282	0.140379	0.0212346	65.2209	14.957	7.89377
CENPW	0.144261	98.4838	1.55511	6.23817	0.5053	0.0518632	0.0080017	126.171	3.13795	4.34465
CENPX	0.0381906	40.0703	4.00313	1.44097	0.265014	0.172091	0.00238254	61.6104	20.4578	1.46612
CEP104	0.0191586	66.9271	1.28358	0.287389	0.418053	0.0521153	0.000448786	94.3292	1.80904	0.523826
CEP112	0.0861921	135.898	2.31149	1.62827	0.584307	0.0646	0.00175022	155.114	7.81969	1.59527
CEP120	-0.0219303	23.9724	2.55292	0.117909	0.191632	0.13265	0.000235638	38.5601	9.54222	0.312621
CEP126	0.195442	133.11	2.00448	7.86843	0.57164	0.0559535	0.00844774	155.383	5.80706	5.23614
CEP128	0.0474155	100.89	2.37922	0.495365	0.501992	0.0769483	0.000616193	128.252	8.31856	0.729753
CEP162	-0.10956	22.9445	1.71671	6.6692	0.190379	0.0925868	0.0138342	36.9971	4.04189	4.58261
CEP170B	-0.0894963	272.448	2.0037	2.17224	0.734826	0.0351275	0.0014647	238.97	5.80205	1.95582
CEP19	0.108531	190.256	1.4077	6.71659	0.665615	0.0320117	0.00587453	194.743	2.38309	4.60867
CEP192	0.00426174	89.4038	1.31581	0.00715503	0.489325	0.046811	9.79024e-06	117.602	1.95215	0.0697367
CEP290	0.132973	33.7216	2.60404	7.65108	0.245587	0.12327	0.0139302	52.8802	9.91105	5.11854
CEP41	-0.063532	133.842	4.31573	4.7729	0.540039	0.113188	0.00481455	155.949	22.8748	3.52013
CEP43	0.100795	101.416	1.73842	5.81012	0.509838	0.0568058	0.00730214	128.849	4.16864	4.10646
CEP44	0.069643	52.7224	1.43958	1.62135	0.358083	0.0635533	0.002753	77.8004	2.54003	1.59073
CEP55	0.964376	312.489	1.47305	74.4295	0.736705	0.022573	0.0438676	255.053	2.70647	35.8906
CEP57L1	0.0904412	25.3827	1.29364	2.15269	0.217728	0.0721279	0.00461636	40.5604	1.85094	1.94299
CEP63	0.0444651	22.0112	3.86535	0.873439	0.16662	0.190189	0.00165294	35.5536	19.3947	1.04791
CEP68	0.0176414	29.1697	1.85587	0.283828	0.231407	0.0956987	0.00056291	46.3428	4.87363	0.519946
CEP70	0.117758	63.4573	1.9354	6.17752	0.390911	0.0774962	0.00951372	90.4363	5.36785	4.31102
CEP76	0.091351	27.3897	3.48102	3.61525	0.202257	0.167085	0.00667414	43.7023	16.4378	2.84555
CEP83	0.376637	115.095	4.03511	37.2126	0.488983	0.111431	0.0395245	140.812	20.7048	19.6621
CEP85L	0.0872353	77.1767	3.13733	2.3134	0.421967	0.111498	0.00316215	105.337	13.8394	2.04643
CERK	-0.0683739	82.59	1.791	1.87436	0.460239	0.0648733	0.00261125	110.876	4.48037	1.76094
CERNA1	0.2029	35.8175	1.46623	4.10598	0.290905	0.0774053	0.00833706	54.8816	2.65918	3.13279
CEROX1	0.372571	93.1345	3.18365	35.0322	0.449195	0.0998076	0.0422408	121.175	14.188	18.651
CERS2	0.177455	217.193	0.992471	37.0181	0.683752	0.0203088	0.0291345	210.544	0.739076	19.5722
CERS4	-0.00984047	28.0652	1.62101	0.0697445	0.227952	0.0855803	0.00014162	44.7017	3.49712	0.233358
CERS5	-0.000978588	26.5374	1.37136	0.000280751	0.234427	0.0787431	6.20026e-07	41.9599	2.19949	0.0134477
CERT1	0.0602607	44.1547	1.534	1.90557	0.316857	0.0715526	0.00341863	67.0043	3.02546	1.78162
CETN2	0.0143394	67.0614	1.85966	0.172695	0.409055	0.0737318	0.000263347	94.4781	4.89683	0.388621
CETN3	0.104093	31.2312	3.30946	3.83513	0.225575	0.155372	0.00692505	49.3335	15.1391	2.97576
CFAP206	0.530886	33.7738	4.61429	30.6423	0.216948	0.192661	0.049208	52.9048	25.1587	16.5885
CFAP298	0.104572	84.5683	2.01725	13.9027	0.454898	0.0705308	0.0186959	112.856	5.8892	8.39693
CFAP36	0.0410548	92.3711	5.46419	1.71457	0.433531	0.166695	0.00201178	120.45	31.7264	1.65402
CFAP91	0.336531	42.1662	2.40318	24.0846	0.295265	0.109382	0.0421626	63.5539	8.42594	13.4238
CFL1P1	0.0443932	32.597	2.57274	0.755611	0.242793	0.124557	0.00140701	51.2874	9.68683	0.95368
CFL2	-0.00259896	79.8964	4.31989	0.00889222	0.414555	0.145694	1.15347e-05	108.142	22.9069	0.0780397
CFLAR	0.198461	44.1933	1.91807	16.0249	0.303907	0.085736	0.0275499	67.0544	5.25907	9.47389
CGNL1	0.300479	130.438	2.76833	22.2753	0.546336	0.0753677	0.0233248	153.3	11.1014	12.574
CGREF1	0.26852	478.418	2.60249	20.7258	0.817437	0.0289035	0.00885315	316.035	9.89997	11.8143
CGRRF1	0.767248	107.976	3.69643	121.589	0.436885	0.0972155	0.122991	134.691	18.0947	54.4342
CHAC1	-0.131229	38.6764	1.0712	13.6755	0.289044	0.0520358	0.0255505	59.7306	0.98532	8.28071
CHADL	0.864375	15.3638	2.89552	225.733	0.0876089	0.107322	0.321799	24.9427	12.0363	89.1901
CHAF1A	0.133252	65.0076	1.83739	4.81083	0.399056	0.0733137	0.00738296	92.1866	4.76065	3.54184
CHAF1B	0.40611	109.791	1.18015	27.1492	0.525318	0.0367034	0.0324752	136.273	1.38069	14.9309
CHAMP1	0.0939346	26.6975	1.8626	2.26874	0.218168	0.0989355	0.00463493	42.5718	4.90697	2.01772
CHASERR	0.0786595	26.4155	2.47094	4.53321	0.205793	0.125126	0.00882911	42.2675	8.96364	3.38247
CHCHD10	0.317286	43.7858	3.02239	49.4398	0.272739	0.122371	0.0769892	66.5239	12.9786	25.2034
CHCHD2	0.00132139	25.8046	3.10838	0.00127095	0.197344	0.154516	2.42993e-06	41.3509	13.622	0.0288294
CHCHD3	-0.0171755	55.8222	1.94622	0.302463	0.364141	0.0825215	0.000493259	81.5456	5.43603	0.540075
CHCHD4	-0.0274604	53.3105	1.30974	1.06527	0.363051	0.0579766	0.00181365	78.5173	1.92486	1.19484
CHCHD5	-0.0265195	35.8206	2.11653	0.465012	0.266435	0.102328	0.000864692	55.815	6.53721	0.70167
CHCHD6	0.0899379	407.663	2.50698	7.77318	0.798319	0.031911	0.00380552	293.303	9.21855	5.18465
CHCHD7	-0.135643	114.212	2.84971	6.54947	0.521224	0.0845333	0.00747239	140.064	11.6984	4.51669
CHD1L	0.144272	178.684	1.16312	7.8437	0.654627	0.027698	0.00718407	187.476	1.31495	5.22278
CHD6	0.0684368	51.7253	2.11839	3.85753	0.342078	0.0910629	0.0063778	76.5781	6.54951	2.98896
CHD7	0.359485	466.407	3.10216	26.9657	0.806845	0.0348821	0.0116621	312.384	13.5753	14.843
CHEK1	0.459361	160.143	0.97157	23.2156	0.627981	0.0247644	0.0227594	173.508	0.67951	13.0229
CHEK2	0.8802	240.369	1.16476	76.9552	0.683005	0.0215127	0.0546667	223.052	1.32121	36.9842
CHEK2P2	0.641677	236.936	0.926618	47.5676	0.710238	0.0180545	0.035647	213.903	0.560466	24.2578
CHERP	0.00427337	24.4458	3.84597	0.0197981	0.18216	0.186281	3.68818e-05	39.2954	19.2454	0.118574
CHFR	-0.157686	93.2589	2.35562	20.97	0.469669	0.0771118	0.0264022	121.293	8.1572	11.9344
CHGA	0.148039	166.532	2.8283	5.45934	0.615575	0.0679551	0.00504502	179.073	11.5329	3.90955
CHGB	0.396403	292.823	1.54943	46.1625	0.733552	0.0252297	0.0289105	248.357	3.10755	23.7385
CHKA	0.0944328	38.0804	1.09622	2.58244	0.298432	0.0558414	0.00505959	58.5548	1.06982	2.21623
CHL1	0.471824	270.565	1.46075	31.2823	0.726095	0.0254808	0.0209875	238.076	2.64628	16.8946
CHM	-0.0128206	31.1927	1.40007	0.041205	0.249435	0.0727726	8.23747e-05	49.278	2.34607	0.175229
CHMP1A	-0.0227405	66.5607	1.54659	0.611012	0.412099	0.0622404	0.000945743	93.9222	3.09239	0.832518
CHMP1B	-0.0127266	39.0765	1.80904	0.050686	0.29032	0.0873621	9.41434e-05	60.1475	4.58471	0.196001
CHMP2B	0.115304	35.2383	2.33392	13.1369	0.254533	0.109579	0.0237226	55.0057	8.00713	8.00461
CHMP5	0.067367	19.4033	3.68852	2.13574	0.150808	0.186343	0.00414988	31.4602	18.0339	1.93221
CHMP7	-0.00582465	70.1437	2.00987	0.0357191	0.417605	0.077778	5.3164e-05	97.8606	5.84168	0.162272
CHN1	0.162584	125.627	7.55507	14.8311	0.47732	0.186585	0.0140876	149.482	47.3229	8.86979
CHODL	1.41195	20.9125	11.4637	132.984	0.0987965	0.352025	0.157064	33.7634	73.4365	58.4308
CHORDC1P4	-0.0518365	42.1339	1.87951	1.24262	0.302227	0.0876314	0.00222833	64.3565	5.01917	1.32517
CHP1	-0.0801491	58.7158	2.74179	3.83406	0.361894	0.109843	0.0059078	84.9695	10.9077	2.97513
CHPF2	-0.0963858	44.055	2.37048	10.2739	0.30014	0.104973	0.0174987	66.8746	8.2603	6.5174
CHPT1	-0.179709	77.7177	2.96374	8.48554	0.422716	0.104781	0.0115385	105.898	12.5418	5.56822
CHRAC1	0.193196	133.28	0.941556	9.78261	0.598754	0.0274943	0.010987	152.803	0.598663	6.25436
CHRD	0.27061	15.24	7.97457	14.1224	0.0984146	0.33473	0.0227994	24.7275	50.2678	8.50815
CHRDL1	0.407535	198.682	7.5744	26.5908	0.585542	0.145098	0.0195916	199.846	47.4629	14.6632
CHRM1	-0.307751	189.956	2.85537	19.4778	0.639291	0.0624629	0.016388	193.592	11.7235	11.195
CHRM3	0.52172	309.254	4.75386	15.4768	0.727189	0.0726594	0.00909813	250.245	26.0652	9.18899
CHRNA4	0.301742	416.281	2.46386	14.4909	0.806873	0.0310419	0.00702189	287.112	8.85914	8.687
CHRNA5	0.0362375	28.3417	3.18698	0.215756	0.215754	0.157698	0.000410616	44.9406	14.157	0.442233
CHRNB1	0.298687	35.6616	4.34849	55.4116	0.219416	0.173908	0.0852331	55.5943	23.1282	27.8369
CHRNB2	-0.100006	178.374	1.3871	2.96868	0.653666	0.0330404	0.00271975	187.277	2.28364	2.4557
CHROMR	0.246739	40.1866	1.03645	29.2858	0.289123	0.0484691	0.0526742	61.7663	0.872375	15.9498
CHST1	-0.0114353	172.046	1.61963	0.0293092	0.662146	0.0405171	2.82002e-05	176.333	3.46882	0.145975
CHST10	0.0456621	47.7377	6.92574	0.633776	0.270985	0.255543	0.000899414	71.3451	42.5475	0.852047
CHST11	0.105496	185.493	5.26093	6.07154	0.606271	0.111768	0.00496112	191.789	30.169	4.25216
CHST12	-0.000103167	31.0318	2.19185	7.78212e-06	0.238653	0.109568	1.49623e-08	49.0464	7.03912	0.00222665
CHST14	0.523884	323.327	4.69097	64.5448	0.711071	0.0670574	0.0354872	261.504	25.7772	31.7796
CHST15	0.0871665	262.865	5.12835	1.09368	0.689532	0.0874404	0.000717218	234.37	29.1503	1.21604
CHST2	-0.297223	60.4185	3.63964	20.1749	0.347493	0.136065	0.0290087	86.9528	17.6587	11.5429
CHST7	0.259029	36.1995	2.3542	15.1789	0.258482	0.109266	0.0270961	56.3396	8.14736	9.04625
CHST8	-1.1541	202.08	2.71373	104.083	0.611456	0.053373	0.0787335	201.861	10.7035	47.8093
CHSY3	0.0669048	125.9	2.47806	0.579323	0.561672	0.0718592	0.000646126	147.967	8.98247	0.804918
CHTF18	-0.0486133	35.4784	1.77246	1.01674	0.268768	0.0872777	0.00192559	55.3398	4.36967	1.15832
CHTOP	0.0430144	63.9791	3.79383	2.1712	0.36784	0.141779	0.00312077	91.0274	18.8438	1.95514
CIAO1	0.041725	44.8933	1.51783	1.4107	0.320983	0.0705401	0.00252159	67.962	2.94022	1.44489
CIAO2A	0.157886	172.046	2.43146	11.5576	0.62451	0.0573686	0.0104882	183.163	8.68595	7.18853
CIAO2B	0.0107795	20.3499	2.30664	0.0751265	0.169425	0.124827	0.000156368	32.9563	7.81922	0.243116
CIAO3	0.0212835	34.8531	3.06531	0.51155	0.249565	0.142669	0.000915736	54.4684	13.2993	0.744523
CIAPIN1	-0.0172425	48.9397	1.92142	0.300832	0.334621	0.0853939	0.000514228	73.1169	5.28003	0.53833
CIART	-0.0883973	20.6346	0.976163	1.45407	0.185324	0.0569865	0.00326485	33.3722	0.692426	1.47524
CIB1	0.343454	149.182	3.86933	33.0754	0.558	0.0940732	0.0309288	167.405	19.4254	17.7373
CIB2	0.0958304	10.605	5.39522	3.8491	0.080716	0.266915	0.00732403	16.9959	31.1986	2.98399
CIBAR1	-0.0877867	82.0853	4.07878	7.0435	0.420717	0.135884	0.00902511	110.367	21.0422	4.78786
CIBAR1P2	-0.0797534	28.3248	2.99983	4.71523	0.21177	0.145783	0.00881334	45.1024	12.8104	3.48709
CIC	-0.168255	42.771	2.99134	12.7368	0.284857	0.129496	0.021207	65.1956	12.7471	7.7988
CIDEC	0.0646237	168.444	2.31813	2.5929	0.626395	0.0560331	0.00241056	180.775	7.89826	2.22309
CIDECP1	0.0939684	151.521	2.39455	5.63449	0.59832	0.0614607	0.0055623	169.086	8.42781	4.00813
CILK1	0.118779	32.7786	1.91793	5.24378	0.249635	0.0949426	0.00998388	51.5456	5.25819	3.78807
CILP	-0.263182	76.1648	1.08076	15.157	0.443518	0.040907	0.0220653	104.281	1.01753	9.03516
CINP	0.112682	105.688	1.76281	5.58352	0.519882	0.0563636	0.00686638	132.676	4.31242	3.97953
CIP2A	0.235665	20.6168	2.48144	8.42857	0.166798	0.130493	0.0170476	33.3761	9.03776	5.53767
CIRBP	0.197903	128.014	2.42069	23.1686	0.54639	0.0671581	0.024722	151.386	8.61048	13.0095
CISD2	0.121107	109.415	1.15012	8.24829	0.53713	0.0366995	0.010123	135.946	1.26569	5.44086
CISH	0.168562	41.5617	5.53264	10.5189	0.252036	0.21808	0.015947	63.5994	32.2497	6.64607
CIT	1.0559	58.4065	2.58401	83.5904	0.323402	0.0930014	0.115712	84.5497	9.76431	39.6876
CITED1	0.261224	64.1859	4.25481	17.061	0.354898	0.152917	0.0235835	91.2612	22.4034	9.99473
CITED4	0.901948	37.2761	2.2933	164.083	0.209471	0.0837662	0.230514	57.8216	7.72771	69.4963
CKAP2	0.357373	224.106	3.19716	26.3842	0.666518	0.0618069	0.0196174	214.372	14.2898	14.564
CKAP2L	0.810309	306.081	0.845701	67.0562	0.753259	0.0135282	0.041256	243.856	0.377315	32.6166
CKB	0.0667995	20.3407	3.25607	1.74406	0.160553	0.167056	0.00344155	32.9418	14.7347	1.67389
CKLF	-0.0134226	97.5378	1.3237	0.0632966	0.510916	0.0450693	8.28891e-05	125.298	1.98786	0.221256
CKMT1A	0.308102	642.258	1.58966	17.4563	0.866798	0.0139452	0.00588982	357.383	3.32317	10.1906
CKS1B	0.412216	297.605	1.76859	38.5075	0.7376	0.0284919	0.0238597	250.486	4.34673	20.259
CKS2	0.378702	284.841	1.44714	29.0397	0.737439	0.0243527	0.0187955	244.741	2.57779	15.8328
CLASP1	0.329662	45.8845	1.66338	33.0391	0.306497	0.0722213	0.0551732	69.2391	3.73566	17.7203
CLASP2	0.234083	248.759	2.1576	12.379	0.709973	0.0400265	0.00883257	227.051	6.80802	7.61382
CLBA1	0.00325991	83.1143	2.27989	0.00318254	0.458728	0.0817912	4.3913e-06	110.84	7.62268	0.0459959
CLCN4	0.321614	403.012	2.41737	18.8187	0.79305	0.03092	0.00925788	291.697	8.58724	10.8716
CLCN5	0.828087	64.4577	2.65602	120.624	0.327816	0.0878011	0.153366	91.5678	10.2854	54.076
CLCN6	0.0825705	41.1601	2.1118	6.75522	0.291243	0.0971283	0.0119497	63.066	6.50599	4.62989
CLDN1	0.0282007	80.3819	3.81198	0.0398425	0.43824	0.135088	5.43051e-05	106.209	18.7502	0.172072
CLDN15	0.00591987	77.2562	1.72973	0.00662047	0.447211	0.0650834	9.58094e-06	105.25	4.11606	0.066996
CLDN23	-0.160915	33.648	1.7813	1.6997	0.263593	0.0907038	0.0033288	52.5024	4.41163	1.64382
CLDN5	0.0319826	143.1	3.72632	0.421529	0.56746	0.0960482	0.000417891	162.955	18.3245	0.660458
CLDND1	0.128843	61.7091	2.18608	7.67417	0.379545	0.0873965	0.0118001	88.4409	7.0004	5.13105
CLEC14A	0.116278	88.2334	2.89903	3.42227	0.457921	0.0977964	0.00444029	116.465	12.0622	2.73041
CLEC16A	0.142162	50.769	2.82119	9.00995	0.325215	0.117467	0.0144289	75.3977	11.4887	5.84846
CLEC2B	-0.0393307	59.7627	1.75829	0.186834	0.383738	0.0733851	0.000299917	86.1327	4.28476	0.406706
CLEC2D	0.0312039	38.2509	3.98486	0.75233	0.256561	0.17373	0.00126153	59.1527	20.3167	0.951004
CLEC3B	0.117183	101.043	2.04132	3.80719	0.505181	0.0663385	0.00475867	128.51	6.0448	2.95928
CLGN	-0.0322262	232.843	3.39028	0.244279	0.685456	0.0648731	0.00017978	219.09	15.753	0.475695
CLHC1	0.0561312	42.5328	2.04175	0.799604	0.302716	0.0944555	0.00142274	64.847	6.04608	0.98927
CLIC1	0.238056	585.019	1.95847	17.8371	0.851608	0.0185311	0.00649135	345.391	5.51357	10.3829
CLIC2	0.0582641	42.5433	0.911696	0.754834	0.321913	0.0448404	0.0014279	64.7176	0.523646	0.953022
CLIC4	-0.0559557	73.2987	3.45879	1.23303	0.405325	0.124321	0.00170459	101.255	16.275	1.31824
CLIP1	-0.0603461	97.8398	2.56306	2.74423	0.489356	0.0833261	0.00343139	125.578	9.61761	2.31738
CLIP2	0.281696	49.6021	1.97832	15.9586	0.328054	0.0850465	0.0263865	73.9462	5.63972	9.44047
CLIP4	0.0228434	129.089	1.96799	0.188154	0.569482	0.0564321	0.000207512	152.238	5.57396	0.408369
CLMP	0.134037	118.689	7.007	1.89795	0.475786	0.182577	0.00190207	143.82	43.3202	1.77658
CLN3	0.370567	27.538	1.64643	79.2049	0.192855	0.0749471	0.138673	43.9396	3.63987	37.9099
CLN5	0.111676	54.0773	2.07735	6.4656	0.351274	0.0877106	0.0104997	79.4474	6.27952	4.47043
CLN6	-0.0861264	14.0916	3.39583	2.29346	0.117934	0.184729	0.00479853	22.8032	15.743	2.03352
CLNS1A	0.137573	223.559	3.03746	18.7739	0.671861	0.0593351	0.0141053	214.072	13.0911	10.8494
CLP1	-0.0491443	24.4377	3.86153	3.86842	0.180679	0.185575	0.00715024	39.2831	19.3653	2.99537
CLPX	0.137727	30.209	1.13117	16.4505	0.238949	0.0581582	0.0325303	47.8567	1.19544	9.6882
CLSTN1	0.375639	33.1691	2.27607	26.9043	0.237874	0.106099	0.0482364	52.0994	7.60981	14.8135
CLSTN2	0.730103	329.014	3.52257	42.8504	0.735846	0.051209	0.0239589	263.453	16.7551	22.2397
CLTA	0.39896	375.274	0.426521	25.09	0.80004	0.0059104	0.0133722	281.785	0.00551671	13.9408
CLTB	0.300907	532.18	1.26304	18.6228	0.845005	0.0130355	0.00739241	331.474	1.72014	10.7743
CLTC	-0.0422921	53.8426	1.55257	1.44529	0.361249	0.0677089	0.00242425	79.1632	3.12435	1.46914
CLTCL1	0.098399	63.9459	1.3482	2.48304	0.405157	0.0555237	0.0039331	90.9249	2.1	2.15404
CLTRN	-0.0577739	139.864	1.75021	0.740086	0.597262	0.0485805	0.000790098	159.128	4.23072	0.940953
CLU	0.978877	352.327	3.54884	98.4022	0.726829	0.0475868	0.0507495	273.124	16.963	45.6011
CLUAP1	0.1936	60.2624	1.74875	16.1566	0.376244	0.0709683	0.0252181	86.7122	4.2285	9.53966
CLUH	0.0153429	45.1837	1.16014	0.0479446	0.328641	0.0548482	8.71805e-05	68.3371	1.30356	0.190179
CLVS1	0.0119241	151.823	3.70966	0.0585984	0.582365	0.0924924	5.61933e-05	169.302	18.1964	0.212115
CMAS	-0.0591727	34.5997	1.22693	1.24618	0.27108	0.0624826	0.00244088	54.1139	1.56839	1.32775
CMBL	0.142985	27.0809	5.97172	6.46034	0.177857	0.25493	0.0106073	43.2605	35.5885	4.46753
CMC1	0.0698982	147.89	2.47715	2.55781	0.593029	0.0645658	0.00256416	166.47	9.00748	2.20109
CMC2	-0.0686716	33.2803	3.68506	1.70772	0.233693	0.168197	0.00299789	52.2568	18.0074	1.64939
CMC4	0.165561	150.362	2.07877	17.1762	0.594509	0.0534246	0.016978	168.255	6.28888	10.0524
CMIP	0.502863	64.8064	2.05893	37.6777	0.375997	0.0776463	0.0546501	91.9605	6.15926	19.8768
CMKLR1	0.0793957	26.5821	1.05502	0.602273	0.24091	0.0621499	0.00136458	41.9492	0.930204	0.82483
CMPK2	0.370845	29.3744	4.39347	37.1128	0.193303	0.187928	0.0610568	46.642	23.4762	19.6159
CMSS1	-0.113739	69.2806	2.6411	15.3698	0.395798	0.0980754	0.0219518	96.9202	10.1777	9.14296
CMTM3	0.0988602	260.611	1.99767	3.63697	0.72542	0.0361439	0.00253091	233.269	5.7634	2.8585
CMTM4	0.140106	54.2998	4.56272	12.4652	0.31602	0.172605	0.0181367	79.7164	24.7856	7.65874
CMTM6	-0.0146462	273.601	4.87302	0.107707	0.701447	0.081206	6.90335e-05	239.516	27.1831	0.297096
CMTM7	0.080158	39.8766	1.95343	0.62105	0.296526	0.0944181	0.00115455	60.9567	5.46529	0.841118
CNBP	0.109241	93.2293	2.4228	8.16447	0.476222	0.0804429	0.0104262	121.265	8.62524	5.39577
CNGA3	0.279479	125.651	3.40348	5.50625	0.545951	0.0961228	0.00598116	147.126	15.7534	3.93475
CNIH1	0.152374	59.0386	1.39795	11.2467	0.379214	0.0583649	0.0180598	85.3472	2.3358	7.02669
CNIH4	0.173438	111.595	3.77982	12.0406	0.498362	0.109719	0.0134427	137.831	18.7359	7.43919
CNKSR3	0.302694	83.209	10.0173	10.8122	0.353668	0.27675	0.0114889	111.312	64.3607	6.79916
CNMD	0.597505	115.866	1.19334	20.2776	0.546042	0.0365553	0.0238906	140.754	1.43189	11.5889
CNN3	0.0514164	340.721	2.42761	1.2093	0.771643	0.0357364	0.000684684	268.569	8.65897	1.30103
CNN3-DT	0.180895	20.0004	1.60127	13.1104	0.16887	0.0878806	0.0276739	32.4052	3.38864	7.99097
CNNM1	-0.0537722	49.3898	1.27461	1.08214	0.349798	0.0586774	0.00191603	73.4108	1.76876	1.2074
CNNM3	0.0191887	29.7568	2.45726	0.198256	0.227971	0.122365	0.000379718	47.1996	8.86722	0.42096
CNNM4	0.187735	186.326	1.10065	30.5814	0.651773	0.0250256	0.0267436	192.31	1.08615	16.5637
CNOT10	-0.0525417	60.8348	1.6936	6.05855	0.384768	0.0696259	0.00957977	87.4342	3.90829	4.24494
CNOT2	-0.019152	20.3791	3.67891	0.256473	0.157848	0.185219	0.000496631	33.0023	17.9602	0.489581
CNOT4	0.105966	38.1143	3.74758	12.694	0.253424	0.161966	0.0211008	58.9668	18.4879	7.77673
CNOT6	-0.00792774	54.8543	2.28262	0.0527345	0.355148	0.096061	8.5356e-05	80.3849	7.6546	0.20027
CNOT7	0.0440749	50.8292	1.45741	0.592908	0.350062	0.0652421	0.00102084	75.4722	2.62941	0.816823
CNOT8	0.00732485	37.4225	1.9446	0.0195091	0.278613	0.0941047	3.63116e-05	57.9642	5.42321	0.117658
CNOT9	-0.0933558	35.5854	2.42216	3.34271	0.262303	0.116051	0.00615985	55.3541	8.60757	2.68245
CNPPD1	-0.00637031	57.9985	1.39935	0.0249913	0.394278	0.0618336	4.24732e-05	83.0115	2.3358	0.134116
CNPY2	-0.0147546	41.7684	2.47275	0.254707	0.292793	0.112669	0.000446369	63.8732	8.97637	0.487585
CNPY4	0.114511	150.771	1.10464	7.34448	0.616556	0.0293624	0.00750856	168.549	1.10018	4.95204
CNR1	-0.484418	259.59	2.22154	36.6084	0.705538	0.0392464	0.0248745	232.768	7.23919	19.3827
CNRIP1	0.130534	519.634	3.22638	16.8037	0.825397	0.0333114	0.00667285	327.995	14.5103	9.86569
CNST	0.127521	38.289	1.40021	6.59036	0.286192	0.0680284	0.0123149	59.2046	2.34675	4.53922
CNTFR	0.209494	90.6208	4.90527	15.6884	0.429122	0.150983	0.0185726	118.776	27.4319	9.30408
CNTLN	-0.170168	152.038	1.65333	4.5402	0.613874	0.0433911	0.00458293	168.687	3.67591	3.38624
CNTN2	0.445109	104.797	2.77155	21.2468	0.492296	0.0846282	0.0249524	131.885	11.125	12.0703
CNTN3	0.0659019	11.9328	1.23628	0.336894	0.11386	0.0766758	0.000803637	19.2408	1.60714	0.57623
CNTN4	0.0449198	93.9644	4.43764	0.144941	0.457036	0.140298	0.000176246	121.078	23.7217	0.351458
CNTN5	0.337594	43.5415	2.99713	8.11987	0.292612	0.130921	0.013642	66.0572	12.7714	5.37106
CNTNAP2	0.195808	30.9472	9.20557	4.16504	0.175264	0.338872	0.005897	48.9244	58.9688	3.16912
CNTNAP5	0.733335	254.085	1.66302	53.61	0.699867	0.0297747	0.0369167	230.041	3.7336	27.0472
COA1	0.00546625	38.7961	3.08321	0.0145078	0.270185	0.13957	2.52589e-05	59.8928	13.4333	0.100705
COA3	0.00526808	46.7333	1.82945	0.0247699	0.325938	0.0829359	4.31889e-05	70.3251	4.71232	0.133491
COA4	0.0314421	30.1869	2.88285	1.33032	0.225262	0.139831	0.00248178	47.8247	11.9427	1.38805
COA5	0.0257348	91.1477	3.79204	0.629635	0.454141	0.12281	0.000784286	119.282	18.83	0.848529
COA6	-0.0280915	32.3854	3.21836	0.848359	0.234224	0.151297	0.00153392	50.986	14.4498	1.02814
COA7	-0.128466	220.394	1.41331	15.6936	0.69251	0.0288653	0.0123279	212.327	2.41042	9.3067
COCH	0.0480825	120.154	3.66346	1.12536	0.524695	0.103986	0.00122857	145.031	17.8415	1.23952
COG2	0.166239	82.3147	1.58503	16.8611	0.453318	0.0567383	0.0232141	110.599	3.29972	9.8945
COG5	-0.120407	26.1946	3.11689	9.00332	0.19628	0.15181	0.0168658	41.9365	13.6859	5.84492
COG8	0.114934	40.7034	1.1994	5.18971	0.302522	0.0579435	0.00964294	62.4575	1.45669	3.75746
COL11A1	0.17736	391.882	2.12208	3.06793	0.803543	0.0282832	0.00157268	281.39	6.54873	2.51585
COL12A1	-0.332117	93.9209	3.41618	7.71025	0.465407	0.110034	0.00955167	121.482	15.924	5.14995
COL16A1	0.0584786	94.3226	6.48762	0.60569	0.426041	0.190473	0.000683952	122.298	39.4679	0.827918
COL18A1	0.246771	25.6004	3.44063	9.32182	0.18957	0.165605	0.0172569	41.0435	16.1365	6.01433
COL1A1	0.0480587	64.6759	1.75047	0.381588	0.424384	0.0746594	0.000625968	89.4055	4.20635	0.621356
COL1A2	0.338122	111.586	2.36901	14.0423	0.520227	0.0717899	0.0163667	137.418	8.24274	8.4668
COL20A1	0.682523	231.771	2.66926	65.7699	0.673139	0.0503906	0.0477544	211.31	10.2935	32.105
COL25A1	0.0483873	91.0236	2.6684	0.126798	0.471259	0.0897986	0.000164118	119.163	10.3748	0.325734
COL27A1	0.564045	185.167	1.7527	20.1054	0.658171	0.0404945	0.017866	186.76	4.23384	11.4896
COL4A1	0.0171024	81.0478	3.36527	0.0642513	0.431822	0.116546	8.55825e-05	109.316	15.5628	0.223078
COL4A2	0.3478	33.5318	3.97793	21.1814	0.224392	0.17303	0.035436	52.6123	20.2633	12.0382
COL4A5	0.645729	404.212	2.03251	26.3781	0.804373	0.0262903	0.013123	280.276	5.94752	14.5215
COL5A2	0.597777	92.3861	3.17611	40.5624	0.444332	0.0992908	0.0487713	120.464	14.1311	21.2013
COL6A1	0.177138	31.1496	4.84004	5.13227	0.20956	0.21165	0.00863188	49.216	26.9286	3.7249
COL8A1	-0.16107	103.647	1.34405	4.03187	0.547987	0.0461895	0.00532918	126.134	2.07011	3.08926
COL9A1	0.265617	165.698	1.33436	9.73587	0.636553	0.0333199	0.00935042	177.879	2.03514	6.23248
COL9A2	-0.00024301	36.4781	5.3516	1.27194e-05	0.234565	0.223681	2.04474e-08	56.6687	30.8294	0.00284753
COL9A3	0.298431	13.1464	7.63834	8.66522	0.0878115	0.331631	0.0144698	21.2745	47.9252	5.66443
COLEC12	-0.0358341	45.7047	3.0131	0.103509	0.307123	0.131607	0.000173887	68.8085	12.8853	0.290539
COLGALT2	0.685184	92.7491	3.70471	63.0112	0.431226	0.11196	0.0732407	119.832	18.0859	31.059
COMMD1	0.0259622	33.4735	4.71873	0.739908	0.224534	0.20574	0.00124079	52.53	25.9917	0.940844
COMMD10	0.104838	98.4793	2.12342	4.01311	0.497283	0.0696959	0.00506616	126.167	6.58275	3.08034
COMMD2	-0.188441	61.2413	1.75816	8.57839	0.383804	0.0716205	0.0134404	87.903	4.28491	5.61796
COMMD3	0.0553871	73.3216	5.19267	2.13864	0.381171	0.175466	0.0027795	101.279	29.6448	1.93409
COMMD4	0.213569	81.214	1.62638	14.6167	0.450714	0.0586685	0.0202796	109.485	3.52761	8.76084
COMMD4P1	0.165066	80.4439	1.86887	9.46106	0.44764	0.067597	0.0131618	108.701	4.95348	6.0882
COMMD4P2	0.147887	77.0271	1.72555	7.92665	0.440218	0.0641009	0.0113254	105.181	4.09335	5.26758
COMMD5	-0.204817	29.2947	0.945163	41.2281	0.224489	0.0470788	0.0789839	46.5256	0.608188	21.5053
COMMD6	-0.0441539	33.6955	2.76764	0.721476	0.246645	0.131681	0.00132027	52.8434	11.0964	0.925686
COMMD7	-0.0261104	65.9202	2.8534	0.701379	0.389156	0.109492	0.00103514	93.2086	11.7256	0.909041
COMMD9	0.175585	70.907	1.86014	37.2757	0.400453	0.0682844	0.0526294	98.6879	4.89981	19.6912
COMP	-0.235913	17.724	5.23355	13.5664	0.126705	0.243188	0.0242459	28.7769	29.9588	8.2249
COMT	0.258004	101.255	2.03187	30.9889	0.489843	0.0638921	0.0374788	128.584	5.98207	16.7541
COMTD1	0.265875	616.837	2.45204	28.784	0.851137	0.0219923	0.00992932	353.251	8.83049	15.7112
COP1	-0.0354499	84.8117	2.26906	1.44471	0.459256	0.0798655	0.00195578	113.098	7.56195	1.46873
COPA	0.0804747	31.7288	1.43316	4.3074	0.250087	0.073425	0.00848775	50.0478	2.50811	3.2519
COPB2	-0.00717736	98.3632	2.30644	0.148136	0.496428	0.0756621	0.000186906	126.06	7.81785	0.355869
COPE	0.099154	29.3421	2.47562	5.74262	0.222932	0.122258	0.0109076	46.5949	8.99667	4.06871
COPG2	-0.0849254	39.2606	2.48282	6.31342	0.277015	0.113869	0.0111366	60.5209	9.04754	4.38632
COPRS	0.0687991	62.188	2.44667	3.30036	0.379968	0.0971692	0.00504128	88.9898	8.7927	2.65715
COPS2	0.0034059	24.9504	2.48303	0.00414274	0.198269	0.128254	8.23009e-06	40.0615	9.04898	0.0526434
COPS3	-0.0438946	175.1	2.20635	3.42485	0.636617	0.052141	0.00311297	185.161	7.13664	2.73196
COPS4	-0.0722246	14.7626	3.31002	3.93713	0.120993	0.176336	0.00806709	23.9543	15.1433	3.03577
COPS5	0.0123979	25.0282	3.53247	0.220171	0.188474	0.172907	0.000414497	40.1793	16.8378	0.44752
COPS7B	0.0556464	36.4436	1.43247	1.71323	0.282655	0.0722163	0.00332195	56.4516	2.50162	1.653
COPS8	0.0322433	70.4303	2.63607	0.768107	0.408276	0.0993262	0.00111315	98.1717	10.1415	0.963844
COPZ1	0.0586771	47.7206	2.29888	3.31225	0.321911	0.1008	0.00558591	71.5799	7.76593	2.66432
COQ10A	-0.0972533	42.0947	3.63826	7.03418	0.276481	0.155326	0.0115502	64.3048	17.6482	4.78277
COQ10B	0.0877145	19.1823	1.46531	2.34104	0.173138	0.0859673	0.00528252	30.9853	2.66363	2.06377
COQ3	-0.00265989	109.214	4.0656	0.00543522	0.495545	0.119906	6.16541e-06	135.772	20.9404	0.0605215
COQ4	0.00382835	34.7498	2.09019	0.0103991	0.261103	0.102084	1.95342e-05	54.3239	6.36372	0.0846476
COQ5	0.0783469	120.919	4.65936	5.6179	0.509433	0.127595	0.0059171	145.66	25.5329	3.99883
COQ6	-0.0268693	70.0377	1.48273	0.401772	0.425694	0.0585788	0.0006105	97.7454	2.75816	0.641308
COQ7	0.0176472	62.8847	2.90639	0.203903	0.377511	0.11341	0.000306019	89.7853	12.1167	0.427899
COQ9	0.0557608	43.7914	1.45234	2.27406	0.316069	0.0681355	0.00410332	66.5312	2.60385	2.02128
CORO1A	0.0283623	113.443	0.805577	0.187769	0.557525	0.0257339	0.000230701	139.411	0.300858	0.407885
CORO1B	-0.130484	35.4978	1.6254	5.56727	0.269525	0.0802179	0.0105677	55.3136	3.52082	3.97023
CORO1C	0.174383	310.559	3.72972	13.5488	0.734287	0.0573206	0.00800869	256.125	18.3505	8.21584
CORO2A	0.0816067	624.324	0.86872	1.47175	0.87922	0.00795207	0.000518157	342.43	0.425268	1.48737
CORO2B	0.183839	26.6949	2.76636	7.62949	0.20326	0.136914	0.0145231	42.6851	11.087	5.10684
CORO7	0.0925859	126	2.04322	2.55693	0.560823	0.059113	0.0028452	149.781	6.05716	2.20054
COTL1	-0.0199692	318.143	1.96646	0.283618	0.765234	0.0307447	0.000170548	259.34	5.56423	0.519717
COX11	-0.0719663	19.4295	1.97168	2.18497	0.165299	0.109033	0.00464722	31.5018	5.59743	1.96403
COX15	0.0289386	48.9942	1.48875	0.595285	0.341257	0.0674017	0.00103658	73.1852	2.78909	0.818892
COX17	-0.35283	64.3138	1.48387	39.8437	0.381866	0.0572684	0.0591434	91.34	2.76355	20.8693
COX18	0.00712239	26.5516	1.35208	0.0546836	0.221072	0.0731744	0.000113826	42.4711	2.1183	0.204265
COX19	0.181088	45.8813	1.01726	14.0742	0.32595	0.0469742	0.0249964	69.2349	0.812852	8.48448
COX20	0.184112	49.0247	0.920799	27.6437	0.33425	0.040807	0.0471186	73.2235	0.545963	15.1674
COX4I1	0.129233	131.772	1.23034	7.38096	0.582123	0.035329	0.00815165	154.343	1.58248	4.97189
COX5A	-0.0777283	143.725	1.66173	5.8393	0.597023	0.0448676	0.006064	163.418	3.72631	4.12276
COX7A1	0.542619	79.3023	11.5833	55.7776	0.313091	0.297256	0.0550535	107.533	74.6663	27.9968
COX7A2	0.0291537	38.3846	2.36423	0.443107	0.27692	0.110866	0.00079918	59.3346	8.21691	0.681061
COX7A2L	0.0695671	22.0918	3.17692	2.46606	0.172446	0.161192	0.00481246	35.6787	14.1373	2.14335
COX7B	0.0802471	40.9769	2.22984	3.11604	0.290617	0.102794	0.0055249	62.8222	7.29536	2.54561
CPAMD8	1.0594	74.9797	3.02474	103.959	0.366416	0.0960796	0.127008	102.792	12.9816	47.7108
CPE	-0.00356007	143.879	3.98663	0.00807671	0.565241	0.101802	7.93254e-06	163.532	20.3304	0.0742461
CPEB1	0.574392	23.5194	5.66601	58.1401	0.147334	0.23071	0.0910525	37.8806	33.2671	29.0252
CPEB2	-0.121647	30.5673	1.04752	1.91087	0.249317	0.0555357	0.00389644	48.3757	0.907631	1.78512
CPEB3	0.714706	263.301	1.19806	71.6547	0.705897	0.0208776	0.0480257	233.6	1.4509	34.7552
CPEB4	0.265569	152.19	1.53166	30.9916	0.597659	0.0390969	0.0304264	169.564	3.01307	16.7574
CPLANE1	-0.0464344	98.7431	3.25904	1.82503	0.481361	0.103268	0.00222421	126.41	14.7572	1.72813
CPLX1	0.40148	259.328	3.27485	29.3678	0.700969	0.0575378	0.0198454	229.052	14.8107	15.9683
CPLX2	0.0747229	36.5416	2.22274	0.895562	0.270752	0.10705	0.0016589	56.6999	7.23923	1.06521
CPNE1	0.133591	43.8053	4.49553	6.1412	0.274966	0.18342	0.00963709	66.5494	24.2659	4.29086
CPNE3	0.0569916	136.602	3.65002	1.2119	0.556695	0.0966873	0.00123472	158.068	17.7384	1.30292
CPNE4	0.458539	105.831	5.0163	13.6279	0.469122	0.144534	0.0151022	132.296	28.226	8.25458
CPNE5	0.540112	217.845	2.28321	30.0502	0.670398	0.0456714	0.0231192	210.908	7.65858	16.3123
CPNE6	-0.53708	159.325	6.06681	22.6547	0.551445	0.136487	0.0196027	174.376	36.285	12.7581
CPNE8	0.585838	65.3485	6.00265	22.9569	0.338848	0.202314	0.0297593	92.0254	35.6444	12.8971
CPPED1	0.246933	64.3365	8.85848	24.5026	0.302344	0.270593	0.028787	91.4312	56.5713	13.6569
CPQ	0.632492	294.174	1.55017	56.1481	0.740923	0.0253782	0.0353544	240.098	3.09758	28.01
CPSF3	0.118336	162.725	3.82718	28.1	0.582457	0.0890434	0.0251452	176.914	19.1006	15.3853
CPSF4	-0.0431897	63.7653	0.810782	1.91003	0.413355	0.034163	0.00309542	90.7854	0.310162	1.78457
CPT1C	-0.0576689	108.758	2.01182	2.21689	0.525048	0.0631307	0.00267561	135.374	5.85425	1.98459
CPT2	0.254421	303.597	1.44049	29.1862	0.74961	0.0231186	0.0180159	253.118	2.54456	15.9024
CPTP	-0.0378225	36.6748	1.27163	1.13405	0.282171	0.0635944	0.0021813	56.9954	1.75713	1.24594
CPVL	0.102355	132.869	3.72116	0.86703	0.55013	0.100146	0.000897459	154.866	18.2688	1.04286
CRACD	0.213614	24.1519	1.54299	13.3884	0.197516	0.0820214	0.0273728	38.8477	3.07321	8.13367
CRADD	0.171362	82.8874	2.66815	12.0361	0.442091	0.092501	0.0160491	110.99	10.3662	7.43616
CRAMP1	0.0103498	43.0086	1.48261	0.124187	0.312957	0.0701246	0.000225915	65.5076	2.75757	0.32192
CRB1	0.305067	454.224	4.72196	20.4734	0.79025	0.0533987	0.00890481	308.6	26.0167	11.69
CREB1	0.0116167	50.907	2.47245	0.0839683	0.335469	0.105905	0.000138334	75.5686	8.97431	0.258554
CREB3	0.0709717	46.929	2.31497	3.27653	0.318065	0.101984	0.00555173	70.5746	7.87647	2.64279
CREB3L2	0.383803	394.502	6.87984	33.3246	0.741124	0.0840105	0.0156511	288.717	42.3823	17.854
CREB3L4	0.461276	259.558	5.80938	116.548	0.631212	0.0918298	0.0708575	232.752	34.3578	52.5537
CREB5	0.368809	244.204	0.841437	11.883	0.723794	0.0162105	0.008805	225.035	0.36836	7.35751
CREBL2	0.229208	72.3788	1.52669	18.2362	0.42176	0.0578254	0.0265661	100.272	2.98683	10.5819
CRELD1	-0.0528051	95.1561	1.98609	2.10355	0.492166	0.066771	0.00271999	123.081	5.68931	1.91134
CREM	-0.0609962	135.936	2.4241	2.24551	0.57356	0.0664826	0.00236863	157.56	8.63435	2.00297
CRIM1	0.125256	21.8513	2.30771	2.08333	0.17893	0.122829	0.00426485	35.3052	7.8266	1.8982
CRIM1-DT	0.142223	54.3695	5.85817	4.90007	0.304723	0.213415	0.00686582	79.8005	34.7281	3.59281
CRIP2	0.166533	66.5273	1.28649	7.01158	0.412208	0.0518128	0.0108611	93.8851	1.82179	4.77041
CRIPT	0.143149	120.384	3.6546	14.5113	0.517743	0.102164	0.0156024	145.221	17.7735	8.70724
CRISPLD1	0.468801	118.493	1.08437	24.069	0.552263	0.0328508	0.0280448	142.636	1.02939	13.438
CRK	0.0241045	92.9875	2.47381	0.474758	0.479475	0.0829128	0.000612003	121.036	8.98388	0.710746
CRKL	0.0141769	129.966	3.40297	0.209437	0.54864	0.0933746	0.00022103	152.928	15.8496	0.434633
CRLF1	0.543571	196.767	5.51349	41.3842	0.608808	0.110884	0.0320112	194.104	31.7559	21.513
CRLF3	0.134881	41.3819	4.28262	10.4998	0.264262	0.177766	0.0167627	63.3608	22.6186	6.63603
CRLS1	0.179711	47.6067	3.08507	17.9281	0.303437	0.127814	0.0285676	71.4356	13.4472	10.4283
CRMP1	0.286005	79.8926	1.78444	15.4091	0.443617	0.0644047	0.0213903	108.138	4.44112	9.16282
CRNDE	-0.0333951	193.159	2.97512	0.18186	0.649726	0.0650481	0.00015293	196.518	12.6265	0.400402
CRNKL1	0.143259	52.1199	2.18056	9.18415	0.339898	0.0924332	0.0149735	77.0629	6.96338	5.94118
CROCCP2	0.0104852	24.1518	3.03338	0.0952834	0.187743	0.153269	0.000185171	38.8476	13.0606	0.277396
CRTAP	0.188386	170.102	2.56434	10.2022	0.621216	0.0608726	0.00931466	181.663	9.62366	6.47939
CRTC1	0.118331	47.0607	1.26676	3.80718	0.333772	0.058398	0.0067505	70.7422	1.7361	2.95927
CRTC2	0.122659	62.3259	2.19602	8.45921	0.38128	0.0873224	0.0129374	89.1476	7.06716	5.5541
CRY1	-0.0255711	26.5034	1.55875	0.278276	0.218216	0.0834207	0.000572798	42.399	3.15746	0.513866
CRY2	0.113477	229.252	4.26363	10.351	0.665844	0.0804917	0.00751587	217.167	22.4717	6.55789
CRYAB	0.572297	152.66	10.1393	29.6467	0.492092	0.212442	0.0238911	169.514	65.1727	16.1174
CRYBB3	-0.017966	61.7172	1.38846	0.112763	0.398766	0.0583121	0.000182146	88.2641	2.28918	0.304856
CRYBG3	0.372616	270.969	1.58742	23.7675	0.729433	0.027776	0.0159952	237.598	3.31154	13.2982
CRYGA	-0.189982	29.5998	4.79873	13.6218	0.204564	0.215566	0.0235351	46.6233	26.3628	8.24542
CRYGD	-0.256537	46.5024	6.48699	21.9939	0.259911	0.235671	0.0307321	70.0303	39.4632	12.4364
CRYL1	0.155035	150.858	4.20101	8.0829	0.569414	0.103069	0.00762724	168.611	21.9873	5.35185
CRYM	0.953848	397.237	3.4799	37.8029	0.773501	0.0440445	0.0184025	288.769	16.4225	19.9288
CRYZ	0.632261	253.029	1.70745	42.8255	0.705143	0.0309291	0.0298365	228.566	3.98575	22.2212
CRYZL2P	0.180125	182.649	1.97087	6.35652	0.661056	0.0463652	0.0057515	184.749	5.56057	4.40754
CSDE1	0.0981527	148.373	1.7325	9.3317	0.601389	0.0456443	0.00945586	166.82	4.13396	6.01957
CSF1R	0.0814763	99.5184	1.5892	0.45938	0.511103	0.0530513	0.000589817	127.121	3.32246	0.6964
CSGALNACT1	0.134072	246.824	2.16671	2.65317	0.712703	0.0406663	0.00191526	226.377	6.87063	2.26075
CSK	-0.126909	204.339	2.63391	4.85352	0.664684	0.05569	0.00394694	203.187	10.1259	3.56624
CSKMT	0.0684105	37.1151	1.54224	1.98833	0.280354	0.0757216	0.00375479	57.6007	3.06919	1.83614
CSMD3	0.725458	146.135	1.2048	61.7157	0.575006	0.0308138	0.0607092	165.19	1.47829	30.5689
CSNK1A1	0.0746617	51.2541	2.31258	2.79132	0.33779	0.099067	0.00459905	75.9975	7.86009	2.34655
CSNK1G1	0.140082	54.5404	2.23175	7.05287	0.36899	0.0981419	0.0119289	78.2962	7.23978	4.78841
CSNK2A1	0.0230592	27.009	1.32497	0.46121	0.224166	0.0714795	0.000956973	43.1535	1.99362	0.698115
CSPG4	0.232346	169.568	2.38283	11.8967	0.622769	0.056884	0.0109232	181.094	8.34115	7.36391
CSRNP2	0.128397	241.661	1.45345	12.9047	0.712686	0.0278616	0.00951435	223.722	2.60945	7.8852
CSRNP3	0.512955	202.569	1.36179	47.183	0.657763	0.0287422	0.038302	202.149	2.16367	24.1962
CSRP1	-0.0465311	130.257	11.528	0.58622	0.44903	0.25831	0.000505212	153.157	74.3152	0.810991
CSRP2	-0.103402	137.317	11.2936	3.35563	0.463417	0.247738	0.00283114	158.613	72.8198	2.69042
CST3	0.151732	29.9702	3.12452	3.32111	0.220596	0.149488	0.00611127	47.51	13.7431	2.66965
CST5	0.223166	31.3518	3.42096	6.31896	0.224073	0.158924	0.0112905	49.5068	15.9866	4.38939
CSTB	0.0683027	99.2475	2.04981	4.10915	0.500369	0.0671735	0.00517921	126.873	6.09995	3.13652
CSTF1	-0.010279	104.781	2.54675	0.176139	0.508327	0.0803085	0.000213627	131.871	9.50126	0.393074
CSTF2	0.014777	35.3718	2.1355	0.177694	0.263876	0.103551	0.000331403	55.1915	6.66281	0.395075
CSTF3	-0.0415893	20.5666	2.76285	3.48481	0.165664	0.144656	0.00701755	33.2972	11.0614	2.76784
CT75	0.349549	94.6335	2.89358	11.4175	0.479652	0.0953302	0.0144675	120.899	11.9556	7.11067
CTAGE9	-0.0757756	24.1002	3.09899	4.92048	0.185068	0.154683	0.0094462	38.7689	13.5516	3.60445
CTBP1	0.10964	36.646	2.06259	9.06628	0.267353	0.0978107	0.0165359	56.9557	6.18315	5.87846
CTBP2	0.0967059	128.438	3.35035	6.88043	0.542653	0.0920092	0.00726748	151.723	15.4494	4.6986
CTBS	0.287498	28.392	1.67978	15.664	0.222723	0.0856515	0.0307193	45.1647	3.8275	9.29057
CTDNEP1	0.0953275	18.7865	2.56829	6.67559	0.154115	0.136948	0.0136908	30.4789	9.65502	4.58613
CTDP1	-0.00481019	38.16	2.65297	0.0139783	0.272264	0.123035	2.49332e-05	59.029	10.2633	0.0987651
CTDSP1	0.280736	449.007	2.90856	24.4837	0.803544	0.0338336	0.010954	306.953	12.1327	13.6478
CTDSP2	0.0487347	269.641	1.19649	1.77407	0.743608	0.0214478	0.00122312	237.636	1.44509	1.69405
CTDSPL	-0.116387	21.1386	1.83351	9.97223	0.175717	0.0990681	0.0207238	34.1939	4.73703	6.3585
CTH	0.246539	115.021	1.63285	25.5889	0.530585	0.0489593	0.02951	140.75	3.56371	14.1815
CTHRC1	0.382849	63.3798	2.53847	37.7426	0.364115	0.0947921	0.0542075	90.3483	9.44224	19.9067
CTIF	0.333569	151.004	2.19295	28.1595	0.587454	0.0554534	0.0273874	168.716	7.04649	15.4137
CTNNA1	0.18803	143.448	4.3419	37.7447	0.53957	0.106156	0.0354934	163.213	23.0773	19.9077
CTNNA2	0.30981	53.6091	1.76192	13.1167	0.350178	0.0748085	0.0214198	78.88	4.30716	7.99421
CTNNAL1	0.715202	224.196	0.929394	50.1382	0.684522	0.0184448	0.038271	214.421	0.567507	25.5138
CTNNB1	0.148359	45.1515	1.9691	7.05148	0.312546	0.0885978	0.0122029	68.2955	5.58101	4.79223
CTNNBIP1	0.151167	146.702	5.29726	32.876	0.535207	0.125618	0.0299851	165.605	30.4477	17.6439
CTNNBL1	-0.098796	14.6998	6.00423	1.62321	0.105843	0.28101	0.0029219	23.8509	35.8344	1.592
CTNND2	0.0909485	377.013	3.12821	6.97904	0.779208	0.0420248	0.00360606	282.424	13.7708	4.75261
CTNS	-0.0528938	57.369	1.70975	1.67551	0.373371	0.0723286	0.00272616	83.3843	4.00152	1.62759
CTPS1	-0.450351	65.3824	0.894673	92.9442	0.36489	0.0324548	0.129677	92.607	0.48323	43.451
CTR9	0.00723687	15.5526	2.10457	0.0539201	0.136431	0.120002	0.00011825	25.2521	6.45831	0.202707
CTSB	0.168256	12.5997	1.8458	18.8558	0.110464	0.105187	0.0413283	20.3605	4.81197	10.8901
CTSC	-0.069426	31.7857	0.804072	0.963707	0.265427	0.0436437	0.00201186	49.9263	0.298362	1.11788
CTSF	-0.0411718	53.1322	2.6913	1.93199	0.3409	0.112239	0.00309894	78.3002	10.5407	1.79907
CTSH	0.549991	77.4179	2.70117	47.2417	0.404195	0.0916674	0.0616616	105.587	10.6123	24.2225
CTSK	-0.152109	217.468	2.37243	3.9765	0.682503	0.0483967	0.00311998	210.697	8.2738	3.05889
CTSL	0.254513	81.0615	2.77319	33.4307	0.421767	0.0937889	0.0434855	109.33	11.137	17.9037
CTSV	0.237267	133.519	2.0406	4.40481	0.585908	0.0582047	0.00483228	152.456	6.00969	3.30713
CTTNBP2	0.195085	176.12	7.61657	11.0648	0.562426	0.158099	0.00883359	185.823	47.7679	6.93176
CTTNBP2NL	0.156971	70.879	2.16712	20.3395	0.405486	0.0805852	0.0290896	98.6576	6.87342	11.624
CTU1	-0.0537745	53.9306	1.85996	1.49878	0.359789	0.0806548	0.00249972	79.0138	4.8931	1.50633
CTU2	-0.167858	84.0974	1.17328	20.5141	0.463086	0.0419945	0.0282404	112.387	1.35397	11.71
CTXN2	0.314554	272.443	4.52221	33.2442	0.690781	0.0745298	0.0210727	238.295	24.4476	17.8118
CUEDC1	0.193781	7.49072	3.08966	9.22692	0.0657771	0.17635	0.0202558	11.6591	13.4664	5.96326
CUL1	-0.0236337	41.1789	2.12276	0.666948	0.294359	0.0986316	0.00119188	63.0911	6.57839	0.880221
CUL2	-0.086044	55.1108	1.82754	7.6182	0.358691	0.0773151	0.0123958	80.6933	4.70073	5.10072
CUL3	0.228977	68.8971	1.63316	14.2002	0.410559	0.0632584	0.0211549	96.5006	3.56548	8.54877
CUL4A	-0.00297219	30.7718	2.63223	0.00683287	0.232007	0.128999	1.28793e-05	48.6713	10.1138	0.0680971
CUTC	0.166441	45.3819	1.83127	9.24254	0.31549	0.0827503	0.0160633	68.5143	4.7213	5.97178
CUX1	0.190343	125.074	7.74427	9.98164	0.476187	0.191648	0.00950064	149.037	48.6893	6.36346
CUX2	0.0114239	73.2103	7.84247	0.0142513	0.350809	0.244267	1.70723e-05	101.082	49.3595	0.0997693
CWF19L2	-0.0484974	113.253	1.80554	1.18905	0.539206	0.0558761	0.0014153	139.249	4.56766	1.28629
CX3CL1	0.798104	20.8495	9.80083	76.4995	0.110649	0.338086	0.101496	33.7412	63.0166	36.7961
CX3CR1	0.194578	104.883	1.76772	3.08724	0.519493	0.0569117	0.00382283	131.962	4.34154	2.52809
CXADR	0.158885	295.095	0.97669	5.92061	0.761195	0.0163758	0.00381804	249.372	0.693956	4.16813
CXADRP3	-0.119499	199.534	1.17783	3.67191	0.683668	0.0262316	0.00314529	199.339	1.37115	2.87906
CXCL12	0.550014	149.583	8.22999	20.543	0.511022	0.182755	0.0175453	167.507	52.1213	11.7234
CXCL14	0.270662	27.5736	4.91302	7.33109	0.188743	0.218594	0.0125454	43.9924	27.4917	4.94476
CXCL5	-0.0555283	32.0597	1.3698	0.261205	0.255398	0.0709296	0.000520209	50.4989	2.20107	0.494907
CXCR4	0.27187	282.934	6.94307	17.2447	0.678295	0.108193	0.0103355	243.866	42.8491	10.0868
CXXC4	1.05282	78.8651	5.2921	127.038	0.34323	0.149707	0.138221	107.084	30.4081	56.4434
CXXC5	0.377201	151.894	6.38282	30.389	0.5316	0.145201	0.0265889	169.352	38.684	16.4726
CXorf38	0.145082	33.8488	1.44806	5.47003	0.263664	0.0733175	0.0106521	52.9606	2.58079	3.91539
CYB561	0.354222	134.914	2.74891	22.676	0.554742	0.0734698	0.02331	156.775	10.9596	12.7696
CYB5B	0.00789223	47.5557	1.732	0.0287951	0.331235	0.0784142	5.01409e-05	71.371	4.13104	0.144616
CYB5D2	0.0605304	277.795	1.0643	3.98321	0.749867	0.018674	0.00268803	241.484	0.962366	3.06282
CYB5R2	-0.0849331	54.2246	6.29796	0.929563	0.303111	0.228833	0.00129904	79.3674	37.9265	1.09161
CYBA	0.0697665	386.395	3.09008	1.37364	0.786037	0.0408595	0.00069859	285.829	13.4847	1.41877
CYBB	0.0286027	65.7599	1.62946	0.0661221	0.410056	0.0660448	0.000103079	92.8259	3.54276	0.226617
CYBRD1	0.452881	388.593	1.93127	24.7758	0.791286	0.025562	0.0126126	284.82	5.33672	13.7837
CYC1	-0.00652828	42.4096	2.75705	0.0246943	0.292306	0.123518	4.2551e-05	64.7202	11.019	0.133275
CYCS	0.104954	350.53	2.00771	7.48059	0.778609	0.0289874	0.00415404	272.426	5.82785	5.02605
CYCSP52	-0.166334	39.7013	1.67246	26.4025	0.279739	0.076598	0.0465084	61.1148	3.78729	14.5728
CYFIP1	0.0891292	130.204	3.09199	9.37251	0.548469	0.0846605	0.00987018	153.115	13.4991	6.04124
CYFIP2	0.315241	126.16	1.55912	43.8238	0.543792	0.0436822	0.0472238	149.909	3.15946	22.6843
CYP20A1	0.261386	121.572	5.16035	20.9674	0.501109	0.138258	0.0216065	144.685	29.2304	11.9232
CYP26A1	-1.07843	223.391	7.6398	61.8355	0.602524	0.133938	0.0416953	211.133	47.5876	30.5498
CYP26B1	0.926761	224.318	13.4413	46.521	0.562459	0.219069	0.0291619	203.499	82.7708	23.7293
CYP2R1	0.0564334	26.4278	1.56636	1.76277	0.216977	0.0835909	0.00361817	42.2858	3.19848	1.68647
CYP2W1	-0.022104	46.2817	2.11909	0.402306	0.31939	0.0950553	0.000694079	69.7481	6.55416	0.641829
CYP4V2	0.122389	48.8315	1.46843	3.17109	0.339299	0.0663204	0.00550846	72.9811	2.68516	2.57903
CYP4X1	0.258634	731.56	1.11966	7.75622	0.889676	0.00885077	0.00235815	369.938	1.15253	5.17332
CYP51A1	-0.113616	35.6122	1.15887	12.4017	0.271859	0.0575031	0.0236682	55.5258	1.29874	7.62592
CYREN	0.358786	170.977	0.804461	23.7485	0.64062	0.0195921	0.0222453	182.458	0.298886	13.2914
CYRIA	-0.142748	488.55	2.02067	7.44736	0.831156	0.0223451	0.00316749	317.997	5.90829	5.00769
CYRIB	0.152936	254.862	1.27588	10.6297	0.727009	0.0236568	0.00758042	230.429	1.7755	6.70415
CYS1	0.248167	14.7896	1.18343	4.76156	0.145106	0.0754724	0.0116794	23.8393	1.38994	3.51172
CYSTM1	0.128353	29.0847	4.23308	8.32671	0.202778	0.191834	0.0145134	46.2183	22.2354	5.483
CYTH1	0.0380469	80.5194	2.11817	1.14986	0.449014	0.0767775	0.00160304	108.778	6.54806	1.25758
CYTH2	0.157358	37.387	3.94125	8.9037	0.249278	0.170809	0.0148414	57.9736	19.9801	5.79182
CYTOR	-0.327599	118.538	1.58239	28.0123	0.537401	0.0466301	0.0317489	143.695	3.28533	15.3434
CYYR1	0.315345	280.053	1.32575	22.0189	0.739072	0.0227416	0.0145272	242.535	1.99716	12.4487
CZIB	0.0035501	16.8871	2.45688	0.0123723	0.143586	0.135786	2.62994e-05	27.4258	8.86458	0.0926647
D2HGDH	0.0327895	40.7057	1.57404	0.365961	0.299795	0.0753527	0.000673821	62.4605	3.24	0.605835
DAAM1	0.031544	74.7738	3.03014	0.357869	0.41701	0.109843	0.000498956	102.819	13.0364	0.597671
DAAM2	0.438852	121.58	12.8941	23.1044	0.411205	0.283465	0.0195358	146.054	82.7234	12.9772
DAB2	0.19873	27.9998	1.91686	6.24494	0.22087	0.0982843	0.0123154	44.623	5.25146	4.3484
DAB2IP	-0.137583	79.5305	1.51165	11.4238	0.449421	0.0555246	0.0161388	107.767	2.90791	7.11895
DACH1	1.6856	411.186	3.7623	292.203	0.693468	0.0412434	0.123201	293.575	18.5847	107.963
DACH2	0.722688	24.3777	16.8956	75.729	0.102479	0.461664	0.0795871	39.1918	105.622	36.4775
DACT1	0.573732	149.626	1.59481	45.5161	0.5842	0.0404741	0.0444283	167.726	3.35319	23.4479
DACT3	0.234517	904.436	2.45163	41.4407	0.890647	0.0156927	0.0102022	411.442	8.82761	21.6022
DAD1	-0.0584745	57.3424	1.5856	1.95357	0.375064	0.0674117	0.00319446	83.3529	3.30282	1.81329
DAG1	0.0531862	68.8154	1.30713	2.19189	0.423193	0.05225	0.00336986	96.411	1.9132	1.96849
DAGLA	-0.167882	44.6732	1.53544	6.95369	0.316512	0.0707114	0.0123168	67.6771	3.03308	4.73873
DALRD3	-0.0975122	200.32	1.31341	8.95445	0.67711	0.0288569	0.00756682	200.82	1.94136	5.81888
DANCR	-0.130586	18.3411	5.7831	6.19689	0.128953	0.26429	0.0108923	29.7673	34.1581	4.32177
DAP	-0.081794	94.2761	4.79437	2.28705	0.447312	0.147861	0.00271284	122.254	26.576	2.02959
DAP3	0.0451583	29.779	2.99307	2.54084	0.221209	0.144519	0.00471856	47.232	12.76	2.19044
DAPK1	0.163383	25.5301	1.17002	12.4566	0.210994	0.0628526	0.0257369	40.9375	1.3414	7.65429
DAPK3	-0.0153595	25.6663	2.31172	0.234839	0.20451	0.119729	0.000467803	41.1427	7.85413	0.464783
DARS1	0.140944	219.711	2.79436	15.2358	0.673065	0.055642	0.0116684	211.948	11.2919	9.07509
DARS2	0.259727	91.7284	1.6594	23.3484	0.47626	0.056002	0.0303066	119.626	3.71163	13.0947
DAZAP2	0.0370655	271.916	2.81343	2.54926	0.723969	0.0486894	0.00169683	238.718	11.4317	2.19573
DBF4	0.136768	198.499	0.710351	5.56292	0.686237	0.0159626	0.00480795	199.736	0.159768	3.96797
DBI	0.178867	109.037	1.39919	10.0938	0.530839	0.044277	0.0122852	135.617	2.34181	6.42258
DBIL5P	-0.0209635	44.5429	1.06192	0.0898239	0.326998	0.0506724	0.000164853	67.5083	0.954509	0.268422
DBNDD1	0.283519	78.6723	2.04453	17.8245	0.435453	0.0735573	0.0246647	106.712	6.06256	10.3752
DBNL	0.0144703	22.6805	1.58407	0.103311	0.193021	0.0876272	0.000219805	36.5775	3.29389	0.290231
DCAF11	-0.0316913	39.6693	1.27329	1.13111	0.298314	0.0622386	0.00212649	61.0717	1.76429	1.24377
DCAF12L2	-0.0571783	86.5841	1.23101	0.853369	0.486294	0.0449401	0.00119822	114.257	1.58422	1.03207
DCAF13	-0.00910647	23.3766	4.48241	0.0633065	0.170287	0.212238	0.000115289	37.6615	24.1644	0.221274
DCAF16	-0.0409858	39.3097	1.74103	0.373624	0.290173	0.0835365	0.000689497	60.5871	4.18394	0.613513
DCAF4	-0.138258	504.603	3.16873	16.9857	0.821567	0.0335345	0.00691381	323.73	14.0756	9.957
DCAF5	0.169717	71.6646	1.54504	26.2331	0.414209	0.0580455	0.0379057	99.5052	3.08413	14.4914
DCAF6	-0.0975316	127	1.13999	6.05978	0.575508	0.0335786	0.00686504	150.58	1.22794	4.24562
DCAF7	0.243435	123.598	1.2077	22.6085	0.557123	0.0353846	0.0254772	147.845	1.49	12.7366
DCAF8L2	-0.0953946	24.5032	0.825705	1.84921	0.214785	0.0470456	0.00405235	39.3253	0.33783	1.74417
DCAKD	-0.225445	93.7189	1.50542	10.7145	0.492137	0.0513842	0.014066	121.511	2.87445	6.74803
DCBLD2	0.164915	66.4261	5.22738	6.37164	0.355701	0.181946	0.00852978	93.7725	29.9113	4.41853
DCDC2B	-0.049838	35.0625	0.870901	0.279106	0.280965	0.0453619	0.000559138	54.6823	0.429807	0.514773
DCHS1	0.0429791	14.4372	3.06002	0.655129	0.121076	0.166806	0.00137354	23.4175	13.2597	0.870236
DCLK1	0.549196	207.51	0.973822	71.1073	0.655917	0.0200079	0.0561905	205.032	0.685912	34.5529
DCLRE1C	0.165716	60.8494	1.63088	14.8005	0.380546	0.0662958	0.0231402	87.4511	3.55272	8.85427
DCN	0.199663	47.9518	7.64437	5.87392	0.260808	0.270253	0.00798701	71.8725	47.9688	4.14209
DCP1B	0.184854	72.6328	1.72534	23.1928	0.416483	0.0643061	0.0332474	100.544	4.09214	13.0213
DCPS	0.186347	85.9025	1.41084	8.83964	0.473206	0.0505169	0.0121736	113.985	2.39768	5.75723
DCTD	0.0577628	14.2393	3.33722	1.98268	0.117508	0.17901	0.00409047	23.0903	15.3497	1.83243
DCTN2	0.0600508	95.0141	3.68943	5.12529	0.463423	0.116967	0.00624954	122.947	18.0409	3.72094
DCTN3	0.0761686	69.327	3.26794	3.90939	0.393242	0.120488	0.00554379	96.9708	14.8245	3.01947
DCTN5	0.0538613	28.6071	1.55894	1.9238	0.230756	0.0817379	0.00387953	45.5179	3.15853	1.79366
DCTPP1	-0.0967991	82.9512	3.42415	8.4584	0.431874	0.115878	0.0110094	111.239	16.0109	5.55367
DCUN1D1	0.0556277	40.0632	2.13616	1.47599	0.288085	0.0998439	0.00265338	61.6008	6.66717	1.49055
DCUN1D5	-0.0417281	29.2328	2.9844	1.16453	0.218689	0.14512	0.00217796	46.435	12.6955	1.26835
DCXR	0.381861	124.663	1.45051	50.0375	0.538848	0.0407533	0.0540711	148.706	2.59466	25.469
DDA1	0.0446543	48.6833	1.56761	0.96817	0.338396	0.0708265	0.00168243	72.7947	3.20519	1.12135
DDAH1	0.769419	136.809	2.08339	74.8254	0.539027	0.0533556	0.0737028	158.227	6.31914	36.103
DDAH2	0.133881	76.7563	3.8519	8.44741	0.40686	0.132715	0.0111942	104.899	19.2911	5.54777
DDB1	0.0104198	35.6074	2.95814	0.298656	0.254958	0.137677	0.000534612	55.5191	12.5003	0.535997
DDB2	0.00453021	31.8384	2.5261	0.0117499	0.239367	0.123446	2.20844e-05	50.2048	9.35426	0.0902037
DDHD1	-0.0338925	17.8537	1.37442	0.269971	0.161784	0.0809545	0.000611597	28.9445	2.22166	0.504685
DDHD2	0.144091	39.4044	1.37229	16.9964	0.286946	0.0649554	0.0309422	60.7149	2.21315	9.96232
DDIAS	0.248207	99.2792	3.90342	10.6444	0.46816	0.119645	0.0125487	126.902	19.6883	6.71188
DDIT3	0.193925	77.2146	2.15002	15.7996	0.429233	0.0776873	0.0219574	105.376	6.75935	9.36023
DDIT4	0.346383	223.804	2.53135	35.4976	0.670308	0.0492803	0.0265794	214.207	9.39161	18.8674
DDOST	0.00277576	35.7461	2.28861	0.00964169	0.264053	0.109888	1.78056e-05	55.7116	7.69557	0.081386
DDR1	0.21311	182.043	1.70998	33.1503	0.63608	0.0388365	0.0289577	189.618	4.00283	17.7724
DDR2	-0.0267722	218.123	5.61172	0.0889737	0.642727	0.107481	6.5543e-05	211.064	32.8533	0.267006
DDX1	-0.0117548	8.38733	3.16151	0.16883	0.0737482	0.18069	0.000371123	13.2066	14.0212	0.383587
DDX18	0.0600329	54.6608	1.45447	4.59059	0.364375	0.0630217	0.00765034	80.1519	2.61457	3.41551
DDX19B	0.0908881	8.21845	3.47274	7.45134	0.0700014	0.192266	0.0158669	12.9164	16.3815	5.01016
DDX21	-0.0370362	31.9489	3.71438	1.28737	0.226324	0.171031	0.00227992	50.3628	18.2327	1.35738
DDX24	-0.0772549	53.6136	1.56698	3.21273	0.358975	0.0681968	0.00537778	78.8856	3.20178	2.60425
DDX25	0.113181	623.266	2.87142	5.98363	0.855928	0.0256315	0.00205432	354.796	11.8584	4.20324
DDX27	0.0705004	35.0129	1.53651	4.15134	0.267707	0.0763628	0.00793523	54.6915	3.03879	3.16113
DDX28	-0.118105	51.2909	1.50132	18.8223	0.340792	0.0648389	0.0312652	76.0429	2.8541	10.8734
DDX39A	0.0860252	42.6172	2.38008	3.11643	0.296743	0.107721	0.0054249	64.9935	8.327	2.54585
DDX46	-0.0903811	8.52196	4.99657	10.1427	0.0664297	0.253168	0.0197658	13.4379	28.1358	6.44832
DDX47	-0.0237626	87.131	3.9493	1.26507	0.44035	0.129735	0.00159838	115.388	20.0423	1.34136
DDX49	0.181132	43.9827	1.9344	13.3118	0.304096	0.0869337	0.0230094	66.7805	5.36154	8.09438
DDX5	-0.0437673	44.4863	2.57106	1.40638	0.304076	0.114231	0.00240326	67.4349	9.67482	1.44186
DDX52	0.116653	39.0768	2.99962	17.8324	0.264421	0.131934	0.0301667	60.2726	12.8088	10.3806
DDX55	-0.0497096	8.67493	3.54244	1.53618	0.0742495	0.19708	0.00328708	13.7005	16.914	1.53227
DDX6	0.0276722	31.5888	1.37317	0.662746	0.251844	0.0711598	0.00132095	49.8471	2.21729	0.876677
DEAF1	0.232013	245.935	2.8156	20.3462	0.694589	0.0516882	0.0143658	225.923	11.4477	11.6273
DECR1	0.1747	241.221	2.6798	18.502	0.693134	0.0500514	0.0132911	223.494	10.4573	10.7142
DECR2	0.0220191	141.2	0.722744	0.357491	0.611951	0.0203601	0.000387336	161.541	0.175062	0.597288
DEDD2	0.103228	34.2623	1.16656	10.1039	0.265351	0.0587249	0.0195629	53.6409	1.32808	6.42791
DEF8	-0.103203	188.43	4.14247	6.85214	0.624314	0.0892126	0.00567571	193.617	21.5346	4.68309
DEGS1	-0.129102	32.8943	0.937007	19.9033	0.255568	0.0473196	0.038659	51.7099	0.58696	11.4088
DEGS2	0.191602	37.8063	1.76373	7.46781	0.278218	0.0843659	0.0137389	58.5469	4.3179	5.0191
DEK	0.100285	95.6318	2.30211	4.96298	0.486462	0.0761177	0.00631146	123.526	7.78811	3.62868
DELE1	0.302013	253.557	2.01606	58.6833	0.693097	0.0358207	0.0401026	229.462	5.88008	29.2545
DENND10P1	-0.0825765	27.3804	1.45331	4.83558	0.222993	0.076935	0.00984556	43.7057	2.60875	3.55599
DENND11	0.114959	84.4877	4.57234	6.55495	0.421182	0.148159	0.00816931	112.776	24.86	4.51971
DENND1A	0.00512109	39.6949	1.56774	0.0116969	0.294827	0.0756865	2.17191e-05	61.1062	3.20589	0.0899914
DENND2B	0.513652	93.7416	2.43908	58.5356	0.448568	0.075864	0.0700255	121.75	8.73941	29.1967
DENND2C	0.0257448	60.0761	2.10417	0.129634	0.380143	0.0865446	0.00020507	86.4367	6.4523	0.329841
DENND3	0.145726	31.9152	3.26154	7.21542	0.228506	0.151788	0.0129152	50.3146	14.7761	4.88173
DENND4B	-0.0234133	115.808	2.31395	0.37535	0.536912	0.069732	0.000435054	141.413	7.86946	0.615237
DENND4C	0.109511	66.7516	1.73137	5.26336	0.406845	0.0685916	0.00801993	94.1344	4.12737	3.79915
DENND5A	-0.0707936	31.2622	1.06692	2.85664	0.252805	0.0560802	0.00577513	49.3781	0.971031	2.38688
DENND5B	0.0412649	58.6422	2.61016	0.64451	0.365328	0.105695	0.00100379	84.8832	9.95503	0.861223
DENND6A	0.0773579	98.3929	2.06576	4.09919	0.497952	0.0679544	0.00518635	126.088	6.20384	3.1307
DENND6B	0.0586962	25.6377	3.09195	1.03921	0.205933	0.161433	0.00208684	40.6905	13.3638	1.17509
DEPDC1	0.359086	180.793	1.33332	10.6394	0.656547	0.0314725	0.00965919	187.44	2.03009	6.70753
DEPDC1B	0.490691	167.131	2.85624	30.0496	0.601279	0.0667924	0.027027	179.896	11.7464	16.312
DEPDC5	-0.0161183	33.2486	2.63067	0.218696	0.246008	0.126519	0.000404535	52.212	10.1026	0.445763
DEPDC7	0.101334	62.5981	3.25374	2.30857	0.37024	0.125089	0.00341354	89.4585	14.7171	2.04334
DEPP1	0.118485	30.3209	6.68323	1.50475	0.190832	0.273406	0.00236763	48.0191	40.9254	1.51053
DEPTOR	0.225857	30.7419	1.86271	12.3021	0.235255	0.0926546	0.0235357	48.6282	4.91563	7.57447
DERA	0.23926	79.8476	9.502	11.8794	0.348177	0.269319	0.0129501	108.092	60.9946	7.35562
DERL1	0.0526586	86.5145	0.876343	2.28843	0.487316	0.0320855	0.00322254	114.782	0.441707	2.03047
DERL2	0.0603599	95.9096	2.24517	3.17519	0.489217	0.0744394	0.00404902	123.785	7.39933	2.58151
DESI1	0.133268	187.823	1.78391	7.58843	0.657723	0.0406051	0.00664334	192.764	4.43601	5.08427
DESI2	0.143922	37.6147	1.65076	10.437	0.277182	0.0790687	0.0192276	58.2852	3.66427	6.60309
DET1	0.0303156	107.385	1.67596	1.33743	0.528046	0.0535677	0.00164414	134.173	3.80721	1.39311
DEXI	0.765221	297.564	7.99142	171.347	0.6237	0.108876	0.0897864	250.468	50.462	71.9403
DFFB	-0.0223585	23.6195	1.85781	0.373136	0.19595	0.100182	0.000773892	38.0339	4.88552	0.613026
DGAT1	-0.0281793	65.788	2.03685	0.399292	0.40578	0.0816611	0.000615707	92.5817	6.00501	0.638867
DGAT2	0.133402	160.489	1.58669	2.97147	0.646363	0.0415373	0.00299187	168.574	3.28781	2.4563
DGCR5	0.169442	272.501	2.23934	8.4017	0.728793	0.0389288	0.00561751	238.995	7.35977	5.52325
DGKB	0.396524	34.5955	4.81862	24.3962	0.227205	0.2057	0.0400553	53.6308	26.4989	13.5812
DGKD	-0.0489041	873.961	2.87814	1.46326	0.893817	0.019133	0.000374126	406.141	11.908	1.48168
DGKE	0.129304	97.9675	1.13231	3.29125	0.516569	0.0388083	0.00433858	125.118	1.19915	2.65148
DGKH	-0.228194	87.5043	1.52936	55.8315	0.446102	0.0506791	0.0711581	115.753	3.00093	28.0203
DGKI	-0.0299307	101.186	1.46818	0.227101	0.518808	0.0489302	0.000291101	128.402	2.68304	0.455721
DGKZ	-0.013043	127.953	2.33043	0.118829	0.562109	0.0665453	0.000130507	151.18	7.98066	0.313996
DGUOK	0.149288	91.0333	1.85675	15.9477	0.474529	0.0629116	0.0207827	119.172	4.87903	9.43497
DHCR24	-0.293685	20.0471	1.48451	23.1826	0.166723	0.0802492	0.0481998	32.4791	2.76732	13.0164
DHCR7	-0.126432	38.1091	2.34625	5.90279	0.273016	0.109257	0.010572	58.9598	8.09232	4.15819
DHDH	0.450002	147.857	5.79057	36.5782	0.535928	0.136426	0.0331455	163.795	33.9201	19.3296
DHFR	0.112478	316.21	1.17801	3.23535	0.772325	0.0187019	0.00197554	258.527	1.37233	2.61792
DHFR2	-0.0260475	159.84	1.11576	0.122342	0.648773	0.0294367	0.000124143	170.349	1.13773	0.319186
DHODH	0.0100228	62.2217	0.930834	0.0319844	0.406598	0.0395375	5.22517e-05	89.0284	0.571161	0.152954
DHPS	0.112952	23.7487	2.74905	4.03265	0.186446	0.140284	0.00791487	38.2317	10.9607	3.09179
DHRS12	-0.0853491	49.0156	1.84476	2.18249	0.33503	0.08196	0.00372942	73.212	4.80558	1.96242
DHRS13	-0.0414807	81.3837	2.5782	1.34688	0.444165	0.0914612	0.0018377	109.657	9.72589	1.39982
DHRS3	0.152812	379.382	9.70759	5.03973	0.717858	0.119395	0.00238402	283.29	62.3879	3.67235
DHRS4-AS1	0.198431	118.214	2.54472	19.8084	0.526666	0.0736921	0.0220626	143.425	9.48675	11.3619
DHRS7	0.419257	159.032	5.42499	93.4622	0.525882	0.116605	0.0772646	174.373	31.4265	43.6563
DHRS7B	0.19662	28.6133	1.30622	27.3651	0.222334	0.0659735	0.0531588	45.527	1.90914	15.0342
DHRS9	0.109569	41.7999	1.0098	0.8879	0.33417	0.0524737	0.00177459	62.6891	0.78925	1.05903
DHRSX	0.31654	377.611	1.95959	43.7176	0.776933	0.0262071	0.0224872	282.643	5.52066	22.6362
DHTKD1	-0.0119359	159.797	1.10282	0.0986668	0.634771	0.0284751	9.79847e-05	174.903	1.09376	0.282856
DHX15	0.0960804	56.0367	1.84212	8.14864	0.362	0.0773512	0.0131602	81.8017	4.78947	5.38725
DHX29	-0.0315929	84.2598	1.98347	0.811536	0.462698	0.0707972	0.0011141	112.549	5.67253	0.998841
DHX30	0.00894958	35.0617	2.64137	0.0578111	0.255934	0.125325	0.000105499	54.7596	10.1797	0.210554
DHX32	0.241583	55.5591	2.63277	17.8312	0.344275	0.106042	0.027623	81.1245	10.111	10.3785
DHX36	-0.0391096	33.6188	2.68118	1.28268	0.246984	0.128034	0.00235583	52.7352	10.4673	1.35401
DHX37	-0.00204213	71.2473	2.30316	0.00279318	0.416728	0.0875631	4.08435e-06	99.0555	7.79533	0.0430306
DHX40	0.0346914	92.8649	2.02568	0.842998	0.486223	0.0689394	0.00110344	120.919	5.94359	1.02389
DHX57	0.0198086	153.147	1.543	0.406943	0.617457	0.0404371	0.000410179	170.245	3.07327	0.646348
DHX9	0.0373903	40.0408	3.95834	2.3517	0.264982	0.17027	0.00389077	61.5708	20.112	2.07085
DIABLO	0.109118	59.2972	3.7246	7.5018	0.348535	0.1423	0.0110235	85.6492	18.3112	5.03756
DIAPH1	0.00162749	18.5992	2.03718	0.00280975	0.159524	0.113573	6.02477e-06	30.18	6.01795	0.0431607
DIAPH2	0.082787	45.8009	0.82462	1.15849	0.336894	0.0394263	0.00213036	69.092	0.33573	1.26392
DIAPH3	0.401715	52.6182	4.56432	10.586	0.316153	0.178259	0.0159014	77.0197	24.6298	6.67753
DICER1-AS1	0.0741058	29.1178	1.61464	2.80045	0.232825	0.0839187	0.00559808	46.2669	3.4624	2.35219
DIDO1	0.114788	29.9026	1.96257	7.4146	0.231331	0.0986882	0.0143402	47.4117	5.53957	4.99019
DIMT1	-0.0546397	36.0542	2.19943	1.5608	0.266101	0.105515	0.00287991	56.1387	7.09006	1.54924
DIO2	-1.05098	41.2981	4.83253	77.573	0.241012	0.183314	0.113177	62.4687	26.5424	37.0012
DIO3	-0.32464	110.84	1.42814	31.071	0.521255	0.0436553	0.0365299	137.18	2.48328	16.7948
DIP2B	0.0716735	24.3921	2.30923	4.25922	0.194799	0.119872	0.00850369	39.2136	7.837	3.22393
DIP2C	0.117094	189.706	2.68358	12.7776	0.642867	0.0591109	0.010825	194.405	10.4848	7.8198
DIPK1A	0.026115	109.963	1.37692	0.174848	0.542473	0.0441525	0.000215642	135.89	2.23384	0.391405
DIPK1B	-0.0619153	57.7343	1.67057	4.63998	0.373678	0.0702814	0.00750792	83.8158	3.77649	3.44391
DIPK2A	0.5129	67.055	1.81367	18.1637	0.409159	0.071934	0.027708	93.2506	4.59873	10.5325
DIPK2B	-0.364505	60.6999	1.70724	18.1858	0.3768	0.068886	0.0282224	87.2784	3.98701	10.5568
DIRAS1	0.0814426	152.705	2.18854	3.80357	0.604458	0.0563093	0.00376395	169.931	7.01688	2.95714
DIRAS2	0.850699	160.019	5.85433	71.6446	0.540635	0.128565	0.0605141	171.112	34.2855	34.6003
DIRAS3	-0.00404117	74.7676	2.4711	0.00134016	0.449513	0.0965681	2.01431e-06	99.5986	8.85212	0.0296126
DIS3L	0.425495	43.7992	2.40436	175.432	0.232931	0.0831139	0.233243	66.5414	8.49628	73.2993
DIS3L2	0.0926531	25.7509	2.15149	3.30414	0.205495	0.111599	0.00659185	41.2701	6.76913	2.65943
DISP1	0.0835211	42.1389	5.34576	5.27292	0.258593	0.213234	0.00808955	64.3632	30.8196	3.80455
DISP2	0.022158	344.277	1.23055	0.196183	0.787685	0.0183002	0.000112214	269.977	1.58332	0.418396
DIXDC1	-0.419044	58.1893	0.779601	67.274	0.353036	0.0307441	0.102038	84.3516	0.256922	32.9389
DKC1	0.0466419	52.0514	2.10275	4.03177	0.343625	0.0902307	0.00665409	76.9789	6.44634	3.09128
DKK1	0.363575	258.844	3.36392	14.684	0.71925	0.0607576	0.0102006	219.924	15.2981	8.77427
DKK3	-0.0655159	42.0713	1.8481	1.85317	0.302025	0.0862374	0.00332593	64.2738	4.82599	1.74687
DLC1	-0.0460034	171.415	4.99997	0.545069	0.593541	0.112533	0.000471837	182.747	28.162	0.774682
DLEU1	0.273804	409.588	1.48024	24.689	0.802906	0.0188609	0.0120993	293.964	2.74541	13.7471
DLEU2	0.795664	292.449	0.799329	53.2118	0.741884	0.0131803	0.0337469	246.033	0.29002	26.84
DLEU7	0.216192	45.0131	2.06959	14.0754	0.306766	0.0916781	0.023981	68.1168	6.2288	8.48508
DLG1	-0.0586897	15.9915	2.18234	0.969891	0.138852	0.123168	0.00210536	25.9696	6.97525	1.12267
DLG2	0.471484	456.66	0.842604	32.9771	0.822616	0.009866	0.014851	309.363	0.370691	17.6912
DLG3	-0.117589	372.532	2.62573	12.2011	0.780336	0.0357504	0.00638933	280.773	10.067	7.52223
DLG4	0.0523166	302.207	1.86746	0.868675	0.756818	0.0303984	0.000543856	252.511	4.94479	1.04417
DLGAP1	0.0101292	153.896	1.83232	0.0452181	0.61419	0.0475324	4.51157e-05	170.776	4.72976	0.184246
DLGAP4	0.172165	37.5884	1.85588	10.6821	0.274224	0.0880065	0.0194825	58.2492	4.87369	6.73161
DLGAP5	1.42115	289.9	1.13564	118.628	0.71283	0.0181507	0.0729232	239.782	1.20987	52.8951
DLK2	-0.0533835	290.582	2.55134	1.03062	0.749071	0.04275	0.000664191	241.19	9.48032	1.16869
DLL1	-0.168306	176.005	4.15853	6.15333	0.608332	0.0934264	0.005317	185.748	21.6588	4.29759
DLL3	0.318414	106.792	1.73544	45.3703	0.498644	0.0526714	0.0529618	133.652	4.1512	23.3822
DLST	0.00463568	44.997	2.07001	0.0225891	0.314208	0.0939549	3.94341e-05	68.096	6.23156	0.127129
DLX1	0.216451	40.6379	3.27755	3.30706	0.275944	0.144661	0.00561399	62.3371	14.8914	2.66115
DLX2	0.488516	32.5723	3.46904	14.965	0.226807	0.157011	0.026051	51.2522	16.3532	8.93778
DMAC1	-0.152593	68.5492	1.65228	5.71826	0.425854	0.0667199	0.00888101	94.7842	3.65946	4.0533
DMAC2	0.0315619	44.7847	2.17963	0.4468	0.311407	0.0985133	0.000776698	67.8215	6.95711	0.684558
DMAC2L	0.0473699	55.7594	1.61744	1.72846	0.368158	0.0694157	0.00285309	81.4705	3.47792	1.66338
DMD	0.121425	88.408	1.48641	4.74016	0.480466	0.0525076	0.00644026	116.635	2.77705	3.50138
DMRTA2	-0.414219	459.839	1.98343	9.3289	0.828444	0.0232268	0.00420173	300.557	5.6446	6.01364
DMXL2	0.00581613	29.7617	1.07309	0.00719988	0.247522	0.0580105	1.497e-05	47.1067	0.991363	0.0699614
DNA2	0.0256808	31.2769	1.11877	0.0774767	0.26947	0.0626527	0.000166877	48.729	1.14781	0.247267
DNAAF2	-0.0212319	25.2166	2.13434	0.258296	0.203517	0.111967	0.00052116	40.4642	6.65511	0.491638
DNAAF4	0.349422	65.9964	1.42432	23.1021	0.398096	0.0558456	0.0348385	93.2936	2.46445	12.9772
DNAAF5	0.158899	66.4409	1.73516	9.88314	0.402818	0.0683796	0.0149799	93.789	4.14956	6.31149
DNAH14	0.330993	49.5336	1.57376	16.4223	0.340745	0.0703691	0.0282426	73.2637	3.23069	9.6657
DNAJA1	-0.137818	157.317	2.91469	13.3721	0.595097	0.0716665	0.012646	173.181	12.1781	8.12533
DNAJA2	-0.0230674	38.0455	1.89113	0.390245	0.281432	0.0909296	0.000721685	58.8731	5.09116	0.630002
DNAJA4	-0.096979	486.719	2.68849	7.71171	0.82373	0.0295753	0.00326285	318.512	10.5204	5.15138
DNAJB1	0.21201	77.2262	2.15959	15.0502	0.431972	0.0785191	0.0210462	105.049	6.81572	8.97889
DNAJB2	0.142185	18.4902	2.28324	18.4863	0.150691	0.120951	0.0376648	30.0059	7.65884	10.7064
DNAJB5	-0.0556694	192.282	3.90329	2.91371	0.634318	0.0836977	0.00240301	195.984	19.6873	2.42198
DNAJB6	0.0406812	99.6801	2.63073	1.71394	0.493568	0.0846696	0.00212165	127.269	10.103	1.65359
DNAJC1	-0.0539975	220.834	0.880873	0.921327	0.708846	0.0183786	0.000739332	212.571	0.451779	1.08527
DNAJC12	0.358861	45.7866	14.3336	18.3914	0.202324	0.411698	0.0203173	68.7909	90.6007	10.653
DNAJC13	0.0616142	44.8175	1.35983	1.92657	0.326806	0.0644527	0.00351209	67.5917	2.15242	1.79537
DNAJC14	-0.0388127	27.6142	1.36416	1.70053	0.226985	0.0728859	0.00349453	44.0525	2.17479	1.64453
DNAJC19	-0.161465	40.5308	3.09455	21.4471	0.268848	0.133424	0.0355656	62.2269	13.5183	12.1686
DNAJC21	0.0759499	14.7622	1.51371	2.82433	0.134132	0.0894001	0.00641557	23.9537	2.91869	2.36694
DNAJC24	0.0740923	66.7466	1.8578	3.66685	0.405782	0.0734133	0.00557309	94.1289	4.88543	2.87624
DNAJC25	-0.196104	26.8977	1.7147	14.5721	0.212737	0.0881517	0.028813	42.9877	4.03025	8.73815
DNAJC3	-0.0132591	70.3431	2.95435	0.0410436	0.40356	0.11017	5.8867e-05	98.0771	12.4721	0.174859
DNAJC3-DT	0.0194195	80.25	2.92466	0.143452	0.436032	0.103291	0.000194859	108.504	12.2519	0.349401
DNAJC30	0.0296964	32.5029	0.909164	0.753833	0.2635	0.0479086	0.00152782	51.1535	0.517514	0.95223
DNAJC4	0.343527	114.396	0.984749	44.9637	0.527686	0.029526	0.0518523	140.22	0.716818	23.1991
DNAJC5	-0.0484715	358.337	2.2924	1.26886	0.781875	0.0325125	0.000692146	275.436	7.72156	1.34409
DNAJC7	-0.00053474	42.5673	2.20338	0.000323734	0.300533	0.101116	5.71406e-07	64.9277	7.11666	0.0144485
DNAJC8	0.122097	37.4829	1.12748	10.5632	0.283527	0.0554349	0.0199754	58.1048	1.18198	6.66929
DNAJC9	-0.105314	76.0831	0.784386	8.95091	0.45242	0.0303177	0.0133064	104.195	0.264704	5.81699
DNAJC9-AS1	0.117326	49.9452	2.25673	4.92633	0.331651	0.0974048	0.00817809	74.3742	7.47787	3.60779
DNALI1	0.0469046	91.2579	2.45761	0.615852	0.474964	0.0831412	0.000801321	119.387	8.86967	0.836692
DNER	0.129063	12.8008	3.92679	5.21713	0.102918	0.205212	0.0104863	20.6972	19.8685	3.77299
DNLZ	0.147314	140.97	2.9876	22.1671	0.562348	0.0774665	0.0221069	161.369	12.7193	12.5211
DNM1	0.403823	332.58	1.68929	26.0707	0.765735	0.0252813	0.0150063	264.504	3.88194	14.4104
DNM1L	-0.0238142	227.474	1.46292	0.870998	0.706549	0.0295355	0.000676345	216.206	2.65721	1.04599
DNM3	0.655836	284.462	0.910672	59.9474	0.729169	0.0151733	0.0384162	244.568	0.521154	29.8074
DNMBP	0.233055	211.39	2.00266	8.97291	0.687111	0.042312	0.00729147	203.178	5.77305	5.82549
DNMT3A	-0.278867	59.2845	1.77492	18.0441	0.370337	0.072069	0.0281794	85.6344	4.38434	10.4862
DNMT3B	-0.0354218	116.139	4.51128	0.49752	0.504213	0.127307	0.000539993	141.691	24.3877	0.731729
DNPEP	0.125906	44.4319	1.98806	5.0697	0.311537	0.0906062	0.00888662	67.2502	5.69767	3.68915
DNPH1	0.209549	50.3875	2.0679	20.1478	0.32801	0.0874999	0.0327892	74.9245	6.2178	11.5295
DNTTIP1	0.0442562	43.3442	3.227	1.74353	0.289917	0.140299	0.00291549	65.9472	14.515	1.67353
DOC2A	-0.130559	302.829	3.24306	2.20888	0.746875	0.05199	0.00136196	247.173	14.5474	1.97912
DOC2B	0.607787	654.519	1.63767	33.1892	0.866097	0.0140859	0.0109795	355.677	3.5837	17.7675
DOCK1	0.421061	254.818	4.47403	29.2396	0.677781	0.077352	0.0194433	230.407	24.0996	15.9278
DOCK11	0.24011	173.854	6.27964	10.4852	0.575594	0.135138	0.00867854	184.349	37.9101	6.62837
DOCK3	0.0119414	728.265	1.77267	0.101639	0.883213	0.0139739	3.0816e-05	378.218	4.37097	0.287592
DOCK4	0.305639	105.44	2.20293	16.3339	0.505484	0.0686458	0.0195763	132.456	7.11361	9.62953
DOCK6	0.0577073	48.2823	1.36707	0.461493	0.362252	0.0666697	0.000865623	70.6618	2.17689	0.698273
DOCK8	-0.0545896	65.4809	1.80363	0.179539	0.415753	0.0744358	0.000284983	91.4646	4.53743	0.397417
DOCK9	-0.0758895	681.279	2.99519	1.13487	0.870887	0.0248871	0.000362679	358.87	12.7081	1.24643
DOCK9-DT	-0.212096	124.126	1.97117	3.93568	0.569589	0.0587941	0.00451499	145.286	5.56701	3.03393
DOHH	0.178466	46.4863	2.40275	6.93916	0.312851	0.105108	0.0116751	70.0097	8.48504	4.73077
DOK1	0.696443	95.3215	4.19559	116.717	0.403013	0.115301	0.123368	123.236	21.9454	52.6172
DOK4	0.204192	405.066	1.10205	21.1964	0.806457	0.0142617	0.0105501	292.408	1.09107	12.0456
[truncated: 6,774 more rows]

## Sheet: Supplemental Data S7
Supplemental Data S7: ZRT cell type and cell cluster enrichment
cell typeᵃ	enrichment ratio	p
IPC	1.24697	2.85371e-05
Interneuron	1.20143	0.000854749
Dividing	1.06056	0.0846933
OPC	1.05731	0.0423912
RG	1.07804	0.0317613
Microglia	0.863526	0.998365
Vascular	1.00903	0.371806
CR	1.04622	0.314509
Neuron	1.07284	0.0458081
Other	0.999611	0.514595
Excitatory Neuron	1.3257	0.211824
cell cluster
IPC_combo2_7	2.46641	3.56434e-09
Interneuron_combo2_6	0.987304	0.569784
Interneuron_combo2_3	0.995116	0.543016
Dividing_combo2_9	0.813332	0.981756
Dividing_combo2_8	1.00172	0.522829
Dividing_combo2_4	1.14655	0.104234
Interneuron_combo2_8	1.97461	0.0438589
OPC_combo2_9	1.86723	0.000446478
RG_combo2_10	1.43318	0.00259467
Dividing_combo2_6	0.807079	0.996953
Microglia_combo2_6	0.876014	0.854041
RG_combo2_9	1.26669	0.00467061
OPC_combo2_10	0.858759	0.975382
IPC_combo2_5	2.51603	1.00719e-11
Microglia_combo2_7	0.625389	0.95921
OPC_combo2_8	1.54685	1.46507e-05
RG_combo2_8	1.53989	3.11174e-06
OPC_combo2_14	1.17486	0.0167491
OPC_combo2_3	1.35775	0.00574213
Vascular_combo2_9	1.229	0.0186615
Dividing_combo2_3	1.3647	0.00233472
IPC_combo2_8	1.36704	0.0176707
OPC_combo2_2	1.46445	0.000236529
Vascular_combo2_16	1.08174	0.263189
Vascular_combo2_3	1.40269	2.07662e-05
CR_combo2_1	1.04622	0.314509
OPC_combo2_6	1.22631	0.00401888
Vascular_combo2_13	1.13589	0.0395146
RG_combo2_11	1.54651	0.000188505
Dividing_combo2_5	0.938318	0.79421
Neuron_combo2_4	1.20852	0.195835
IPC_combo2_3	3.59599	5.19795e-06
RG_combo2_6	1.55603	0.0071107
Neuron_combo2_1	0.855756	0.862396
RG_combo2_4	1.18477	0.257026
Other_combo2_13	0.888574	0.790282
OPC_combo2_4	2.44597	0.000561282
RG_combo2_7	0.681731	0.966567
Other_combo2_9	0.818962	0.914862
Other_combo2_4	0.968195	0.608633
Microglia_combo2_3	0.54461	0.999993
RG_combo2_2	1.00323	0.539298
Dividing_combo2_7	0.499303	0.997305
Neuron_combo2_6	1.01166	0.511671
Dividing_combo2_2	1.46709	0.000664822
Neuron_combo2_2	1.14655	0.318453
Dividing_combo2_11	0.869794	0.76218
Vascular_combo2_6	1.11848	0.056225
IPC_combo2_12	0.874996	0.729847
Other_combo2_12	1.31034	0.104797
RG_combo2_3	3.8696	0.00345586
Neuron_combo2_13	1.07548	0.274286
RG_combo2_5	0.680762	0.980547
RG_combo2_1	0.751186	0.901463
Vascular_combo2_15	1.08985	0.272146
Neuron_combo2_14	0.66379	0.929259
Other_combo2_10	1.03189	0.47264
RG_combo2_16	0.876771	0.722596
Neuron_combo2_18	2.2294	0.0171421
Vascular_combo2_7	0.964142	0.645974
Vascular_combo2_11	1.16351	0.00809049
IPC_combo2_13	1.56058	0.0636309
RG_combo2_17	0.991608	0.557773
Other_combo2_7	1.06333	0.307561
Neuron_combo2_5	0.821407	0.907717
Neuron_combo2_8	0.838937	0.94335
Neuron_combo2_15	1.40452	0.120849
Neuron_combo2_9	1.80172	0.00965265
IPC_combo2_11	1.30778	0.119173
IPC_combo2_9	1.49318	0.0132221
Other_combo2_1	1.12969	0.318676
Interneuron_combo2_7	4.44287	0.000902232
OPC_combo2_7	0.851721	0.912017
Other_combo2_15	1.0804	0.35848
IPC_combo2_2	1.70649	0.000993929
IPC_combo2_6	1.79278	4.60828e-05
OPC_combo2_5	1.17203	0.215399
Vascular_combo2_8	1.15174	0.013633
Other_combo2_5	1.08525	0.210029
Other_combo2_8	1.34499	0.0399798
IPC_combo2_4	1.64816	0.00120207
Interneuron_combo2_4	1.36949	0.159841
IPC_combo2_10	1.58953	0.0357646
IPC_combo2_1	1.39823	0.039094
Vascular_combo2_10	1.12758	0.0484571
Neuron_combo2_7	0.8681	0.91612
Other_combo2_11	1.54414	0.00149056
RG_combo2_13	1.41221	0.00381758
Vascular_combo2_4	1.2575	0.00794044
RG_combo2_14	0.937051	0.853971
Neuron_combo2_12	0.979574	0.61479
Vascular_combo2_1	1.35841	0.0449259
Neuron_combo2_10	0.919996	0.886221
Microglia_combo2_4	0.816072	0.935955
Interneuron_combo2_5	2.22143	0.0249466
Vascular_combo2_12	1.07994	0.0721676
Neuron_combo2_16	1.56347	0.130609
Dividing_combo2_1	1.1056	0.161549
Other_combo2_17	1.3257	0.211824
Microglia_combo2_2	0.613979	0.999999
Interneuron_combo2_9	2.08672	0.000371346
RG_combo2_12	1.41895	0.000139588
Other_combo2_14	1.12541	0.0758459
Vascular_combo2_2	1.10833	0.080249
Microglia_combo2_9	0.796456	0.980875
RG_combo2_15	1.43821	0.0102227
Interneuron_combo2_2	1.36152	0.184485
RG_combo2_18	1.42394	0.0552531
Vascular_combo2_5	0.97343	0.689422
Neuron_combo2_11	0.977582	0.598344
Other_combo2_16	0.693963	0.999998
Vascular_combo2_14	1.45148	0.000880593
Other_combo2_3	1.18129	0.146458
OPC_combo2_12	1.30181	0.0153817
Interneuron_combo2_1	1.58879	0.00967106
OPC_combo2_1	2.18886	1.18347e-05
Microglia_combo2_1	0.750467	0.990676
OPC_combo2_11	1.41055	0.00538343
Neuron_combo2_3	0.988558	0.566256
Neuron_combo2_17	0.999805	0.517577
Other_combo2_6	1.12887	0.0653179
OPC_combo2_13	1.13735	0.0745499
Other_combo2_2	0.862034	0.921869
Dividing_combo2_10	0.769824	0.959653
IPC_combo2_14	0.85991	0.851044
Microglia_combo2_8	0.839203	0.98954
Microglia_combo2_5	0.868868	0.832698
Dividing_combo2_12	0.947148	0.792967
ᵃcell types and cluster markers from Bhaduri et al. Nature. 2021
One-sided hypergeometric test with background set = 8771 genes included in analysis (uncorr. p values shown)

## Sheet: Supplemental Data S8
Supplemental Data S8: ZRT geneset enrichment from WebGestalt
geneSet	description	size	overlap	enrichmentRatio	pValue	FDR
GO:0050808	synapse organization	256	105	1.66777	2.73498e-09	1.321e-06
GO:0042391	regulation of membrane potential	216	91	1.71307	6.75101e-09	1.63037e-06
GO:0098742	cell-cell adhesion via plasma-membrane adhesion molecules	122	58	1.93311	2.45937e-08	3.95958e-06
GO:0048880	sensory system development	189	80	1.72114	4.38892e-08	5.29962e-06
GO:0099177	regulation of trans-synaptic signaling	257	101	1.598	7.59044e-08	7.33237e-06
GO:0010721	negative regulation of cell development	196	80	1.65967	2.83481e-07	2.28202e-05
GO:0050890	cognition	158	66	1.69853	1.18642e-06	8.18627e-05
GO:0061564	axon development	306	111	1.47499	2.06876e-06	0.000113798
GO:0003012	muscle system process	198	78	1.60183	2.12046e-06	0.000113798
GO:0050803	regulation of synapse structure or activity	146	61	1.69889	2.97752e-06	0.00012789
GO:0035637	multicellular organismal signaling	78	38	1.98096	3.03691e-06	0.00012789
GO:0051961	negative regulation of nervous system development	187	74	1.60908	3.17738e-06	0.00012789
GO:0001505	regulation of neurotransmitter levels	177	69	1.58512	1.24373e-05	0.000462094
GO:0007626	locomotory behavior	103	45	1.77649	1.50961e-05	0.000520816
GO:0001655	urogenital system development	163	63	1.57159	4.00728e-05	0.0012769
GO:0001503	ossification	186	70	1.53029	4.23132e-05	0.0012769
GO:0010959	regulation of metal ion transport	170	65	1.55472	4.49425e-05	0.0012769
GO:0045165	cell fate commitment	109	45	1.6787	8.21144e-05	0.0022034
GO:0010038	response to metal ion	189	69	1.48448	0.000142873	0.00344603
GO:0003013	circulatory system process	216	77	1.44952	0.000147653	0.00344603
GO:0097485	neuron projection guidance	153	58	1.54143	0.000149828	0.00344603
GO:0072507	divalent inorganic cation homeostasis	193	70	1.47478	0.000161321	0.00354173
GO:0007162	negative regulation of cell adhesion	122	48	1.59981	0.00019697	0.00408381
GO:0034765	regulation of ion transmembrane transport	201	72	1.45655	0.000202922	0.00408381
GO:0043270	positive regulation of ion transport	116	46	1.61245	0.000214479	0.00414374
GO:1901652	response to peptide	231	80	1.4082	0.000322766	0.00587742
GO:0010975	regulation of neuron projection development	304	101	1.35094	0.000328551	0.00587742
GO:0006836	neurotransmitter transport	141	53	1.52843	0.000363109	0.00626363
GO:0042476	odontogenesis	51	24	1.9135	0.000387932	0.00629634
GO:0043062	extracellular structure organization	178	64	1.462	0.000400132	0.00629634
GO:0048863	stem cell differentiation	103	41	1.61858	0.000422721	0.00629634
GO:0032409	regulation of transporter activity	119	46	1.5718	0.000424432	0.00629634
GO:0022604	regulation of cell morphogenesis	299	99	1.34633	0.000430185	0.00629634
GO:0070482	response to oxygen levels	186	66	1.44284	0.000497493	0.00706733
GO:1901654	response to ketone	85	35	1.67431	0.000521495	0.00719663
GO:0022407	regulation of cell-cell adhesion	163	59	1.47181	0.000546446	0.00733148
GO:0060359	response to ammonium ion	64	28	1.77896	0.000585674	0.00764542
GO:0072511	divalent inorganic cation transport	191	67	1.42636	0.000649499	0.0080781
GO:0034764	positive regulation of transmembrane transport	89	36	1.64475	0.000652269	0.0080781
GO:2000027	regulation of animal organ morphogenesis	102	40	1.59458	0.000704441	0.00850612
GO:0071241	cellular response to inorganic substance	112	43	1.56113	0.000761698	0.00876753
GO:0002065	columnar/cuboidal epithelial cell differentiation	50	23	1.87045	0.000762394	0.00876753
GO:0006814	sodium ion transport	109	42	1.56679	0.000800998	0.00899726
GO:0061448	connective tissue development	116	44	1.54235	0.000893764	0.00976289
GO:0032970	regulation of actin filament-based process	200	69	1.40284	0.000914791	0.00976289
GO:0060537	muscle tissue development	183	64	1.42206	0.000929799	0.00976289
GO:0021953	central nervous system neuron differentiation	97	38	1.59294	0.000969913	0.0099674
GO:0031214	biomineral tissue development	63	27	1.74265	0.00107198	0.0107868
GO:0035051	cardiocyte differentiation	76	31	1.65858	0.00128262	0.012433
GO:0070371	ERK1 and ERK2 cascade	141	51	1.47075	0.00128707	0.012433
GO:0016049	cell growth	276	90	1.32593	0.00132798	0.0124537
GO:0050769	positive regulation of neurogenesis	269	88	1.3302	0.00134077	0.0124537
GO:0060560	developmental growth involved in morphogenesis	138	50	1.47326	0.0013695	0.0124806
GO:0015698	inorganic anion transport	64	27	1.71542	0.00142684	0.0126277
GO:0006813	potassium ion transport	102	39	1.55472	0.00143794	0.0126277
GO:0046939	nucleotide phosphorylation	52	23	1.79851	0.00147873	0.012754
GO:0042692	muscle cell differentiation	177	61	1.40134	0.00182056	0.0154269
GO:0070997	neuron death	184	63	1.39223	0.00185367	0.0154366
GO:1901615	organic hydroxy compound metabolic process	226	75	1.3494	0.00192493	0.0157583
GO:0099565	chemical synaptic transmission, postsynaptic	59	25	1.72296	0.00196406	0.0158107
GO:0035265	organ growth	81	32	1.6064	0.00201735	0.0159735
GO:0045927	positive regulation of growth	124	45	1.47563	0.00224054	0.0174545
GO:0090596	sensory organ morphogenesis	115	42	1.48504	0.00269571	0.0206671
GO:0032103	positive regulation of response to external stimulus	112	41	1.48852	0.00286555	0.0210466
GO:0099504	synaptic vesicle cycle	112	41	1.48852	0.00286555	0.0210466
GO:0019932	second-messenger-mediated signaling	187	63	1.36989	0.00287593	0.0210466
GO:0009636	response to toxic substance	255	82	1.30756	0.00329006	0.0237179
GO:0060485	mesenchyme development	140	49	1.42317	0.00345599	0.0243327
GO:0061351	neural precursor cell proliferation	77	30	1.58423	0.00351437	0.0243327
GO:0051047	positive regulation of secretion	178	60	1.37063	0.00352649	0.0243327
GO:0007548	sex differentiation	117	42	1.45966	0.0038821	0.026194
GO:0030900	forebrain development	214	70	1.33006	0.00400659	0.026194
GO:0001101	response to acid chemical	179	60	1.36297	0.00406278	0.026194
GO:0002064	epithelial cell development	94	35	1.51401	0.00410312	0.026194
GO:0009612	response to mechanical stimulus	94	35	1.51401	0.00410312	0.026194
GO:0007272	ensheathment of neurons	65	26	1.62648	0.0042058	0.026194
GO:0031644	regulation of neurological system process	65	26	1.62648	0.0042058	0.026194
GO:0042063	gliogenesis	155	53	1.39037	0.00423009	0.026194
GO:0002009	morphogenesis of an epithelium	243	78	1.3052	0.00430751	0.0263358
GO:0007187	G protein-coupled receptor signaling pathway, coupled to cyclic nucleotide second messenger	88	33	1.52482	0.00460715	0.0278157
GO:0097191	extrinsic apoptotic signaling pathway	108	39	1.46835	0.00469818	0.0280151
GO:0048732	gland development	202	66	1.32856	0.00526057	0.0307563
GO:0002237	response to molecule of bacterial origin	129	45	1.41844	0.00530572	0.0307563
GO:0007517	muscle organ development	181	60	1.34791	0.00534891	0.0307563
GO:0099003	vesicle-mediated transport in synapse	119	42	1.43513	0.0054888	0.0311893
GO:0005996	monosaccharide metabolic process	133	46	1.40635	0.00582084	0.0323746
GO:0055067	monovalent inorganic cation homeostasis	60	24	1.62648	0.00583872	0.0323746
GO:0044282	small molecule catabolic process	210	68	1.31667	0.00589848	0.0323746
GO:0001763	morphogenesis of a branching structure	86	32	1.513	0.00597605	0.0324318
GO:0031345	negative regulation of cell projection organization	110	39	1.44165	0.00668791	0.0358918
GO:0031589	cell-substrate adhesion	176	58	1.33999	0.00701048	0.0369569
GO:0048638	regulation of developmental growth	162	54	1.3554	0.0070394	0.0369569
GO:0030534	adult behavior	74	28	1.53856	0.00753178	0.0391167
GO:0009410	response to xenobiotic stimulus	121	42	1.4114	0.00762543	0.0391818
GO:0045444	fat cell differentiation	111	39	1.42866	0.00792206	0.0399328
GO:0090066	regulation of anatomical structure size	252	79	1.27472	0.00793696	0.0399328
GO:1902903	regulation of supramolecular fiber organization	182	59	1.31816	0.00962139	0.0475522
GO:0035690	cellular response to drug	175	57	1.32442	0.00972992	0.0475522
GO:0050866	negative regulation of cell activation	72	27	1.52482	0.0098259	0.0475522
GO:0014074	response to purine-containing compound	59	23	1.58512	0.00984517	0.0475522
GO:0007389	pattern specification process	186	60	1.31167	0.0101659	0.0481383
GO:0061458	reproductive system development	186	60	1.31167	0.0101659	0.0481383
GO:0016052	carbohydrate catabolic process	79	29	1.49265	0.0106251	0.0498244
Over representation analysis with background set = 8771 genes included in analysis. Raw and corrected p-values shown.

## Sheet: Supplemental Data S9
Supplemental Data S9: ZRT gene identities
gene	is_TF	is_RG	is_OPC	is_interneuron	is_excitatory	is_neuron	is_IPC	is_rising	is_falling	is_ASD	is_NDD	is_scaling	is_scaling_neocortex	is_near_HAR	is_near_CONDEL			key	description
AACS	0	0	0	0	0	0	0	1	0	0	0	1	0	0	0			is_TF	human transcription factor (Lambert et al, 2018)
ABAT	0	1	1	1	0	1	0	1	0	0	1	0	0	0	0			is_RG	differentially expressed in radial glia (Bhaduri et al, 2021)
ABCA3	0	1	0	0	0	0	0	0	0	0	0	0	0	0	0			is_OPC	differentially expressed in OPCs (Bhaduri et al, 2021)
ABCA5	0	0	0	1	0	1	0	1	0	0	0	0	0	0	0			is_interneuron	differentially expressed in interneurons (Bhaduri et al, 2021)
ABCB10	0	0	0	0	0	0	0	0	1	0	0	0	0	0	0			is_excitatory	differentially expressed in excitatory neurons (Bhaduri et al, 2021)
ABHD12	0	0	1	0	0	0	0	1	0	0	0	0	0	0	0			is_neuron	differentially expressed in neurons (Bhaduri et al, 2021)
ABHD2	0	0	1	0	0	1	0	1	0	0	0	0	0	0	0			is_IPC	differentially expressed in intermediate progenitors (Bhaduri et al, 2021)
ABHD4	0	0	1	0	0	0	0	0	0	0	0	0	0	0	0			is_rising	upregulated postnatally (Werling et al, 2020)
ABHD6	0	0	0	0	0	0	0	0	0	0	0	0	0	0	0			is_falling	downregulated postnatally (Werling et al, 2020)
ABL1	0	0	0	0	0	0	0	0	1	0	0	0	0	0	0			is_ASD	SFARI high-confidence ASD gene (cat 1)
ABLIM1	0	0	0	0	0	1	0	0	0	0	0	0	0	0	0			is_NDD	high-confidence NDD gene with definitive evidence (gene2phenotype)
ABLIM2	0	0	1	0	0	0	0	1	0	0	0	0	0	0	0			is_scaling	expression associated with cortical scaling in third trimester
ABLIM3	0	0	0	0	0	0	0	0	0	0	0	0	0	0	0			is_scaling_neocortex	expression associated with neocortical scaling in third trimester
ABR	0	0	1	0	0	1	0	1	0	0	0	0	0	0	0			is_near_HAR	located near HAR (Jorstad et al, 2023)
ABRAXAS1	0	0	0	0	0	0	0	0	0	0	0	0	0	0	0			is_near_CONDEL	located near hCONDEL (Jorstad et al., 2023)
ABTB2	0	0	0	0	0	0	0	0	0	0	0	0	0	0	0
ACAA2	0	1	0	0	0	0	1	0	0	0	0	0	0	0	0
ACADM	0	1	0	0	0	0	1	0	0	0	1	0	0	0	0
ACADVL	0	1	0	0	0	0	0	0	0	0	1	0	0	0	0
ACAT2	0	1	0	0	0	1	0	0	1	0	0	0	0	0	0
ACKR1	0	0	0	0	0	0	0	0	0	0	0	0	0	0	0
ACLY	0	1	0	0	0	0	1	0	1	0	0	0	0	0	0
ACOT2	0	0	0	0	0	0	0	0	0	0	0	0	0	0	0
ACOT4	0	0	0	0	0	1	0	1	0	0	0	1	1	0	0
ACSF3	0	0	0	0	0	0	0	0	0	0	0	0	0	0	0
ACSL4	0	0	0	0	0	0	0	0	0	0	0	0	0	0	0
ACSS1	0	0	1	0	0	0	0	1	0	0	0	0	0	0	0
ACTC1	0	0	0	0	0	0	0	1	0	0	0	1	1	0	0
ACTL6A	0	1	0	0	0	0	0	0	1	0	0	0	0	0	0
ACTN1	0	1	0	0	0	0	0	1	0	0	0	0	0	0	0
ACTN2	0	0	0	0	0	0	0	0	0	0	0	1	0	0	0
ACTN4	0	0	1	0	0	0	0	1	0	0	0	0	0	0	0
ACTR3BP2	0	0	0	0	0	0	0	0	0	0	0	0	0	0	0
ACTR3C	0	0	0	0	0	0	0	1	0	0	0	0	0	0	0
ADAMTS5	0	0	0	0	0	0	0	0	0	0	0	0	0	0	0
ADAMTS9	0	0	0	0	0	0	0	0	0	0	0	1	0	1	0
ADCY3	0	0	1	0	0	0	0	0	0	0	0	0	0	0	0
ADCY7	0	0	0	0	0	0	0	1	0	0	0	0	0	0	0
ADD3	0	1	1	0	0	1	0	1	0	0	0	0	0	0	0
ADGRB1	0	0	1	0	0	0	0	0	0	0	0	0	0	0	0
ADGRB3	0	0	1	0	0	1	0	0	0	0	0	1	1	1	1
ADGRG1	0	1	1	0	0	0	1	0	0	0	1	0	0	0	0
ADGRG6	0	1	0	0	0	0	0	0	0	0	1	0	0	0	0
ADGRV1	0	1	0	0	0	0	1	0	0	0	0	1	0	0	0
ADH5	0	1	1	0	0	0	1	0	0	0	0	0	0	0	0
ADHFE1	0	0	1	0	0	0	0	1	0	0	0	0	0	0	0
ADI1	0	1	1	0	0	0	1	1	0	0	0	0	0	0	0
ADM2	0	0	0	0	0	0	0	0	1	0	0	0	0	0	0
ADORA2B	0	0	1	0	0	0	0	1	0	0	0	0	0	0	0
ADSL	0	1	1	0	0	0	1	0	0	1	1	0	0	0	0
ADSS1	0	0	0	0	0	0	0	0	0	0	0	0	0	0	0
AFF2	1	0	0	0	0	0	0	0	1	1	1	1	1	1	0
AGA	0	0	0	0	0	0	0	1	0	0	1	0	0	0	0
AGAP2	0	0	1	0	0	0	0	1	0	0	0	0	0	0	0
AGAP2-AS1	0	0	0	0	0	0	0	0	1	0	0	0	0	0	0
AGAP3	0	0	0	0	0	0	0	0	0	0	0	0	0	0	0
AHCYL1	0	1	1	0	0	0	1	1	0	0	0	0	0	0	0
AIDA	0	0	0	0	0	1	1	0	1	0	0	0	0	0	0
AIM2	0	0	0	0	0	0	0	0	1	0	0	1	0	0	0
AK1	0	1	0	0	0	1	0	0	1	0	0	0	0	0	0
AK4	0	0	0	0	0	0	1	1	0	0	0	0	0	0	0
AKAP13	0	0	0	0	0	0	0	0	1	0	0	0	0	0	0
AKAP6	0	0	0	0	0	1	1	1	0	0	0	0	0	0	0
AKR1C1	0	0	0	1	0	1	0	0	1	0	0	0	0	0	0
AKR1C3	0	0	0	0	0	0	0	0	0	0	0	0	0	0	0
AKR1C4	0	0	0	0	0	0	0	0	0	0	0	0	0	0	0
AKT3	0	1	0	0	0	1	1	0	1	0	0	0	0	0	0
ALCAM	0	0	1	1	0	1	0	0	0	0	0	0	0	0	0
ALDH7A1	0	1	1	0	0	0	0	1	0	0	1	0	0	0	0
ALDOC	0	1	1	0	0	0	0	0	0	0	0	0	0	0	0
AMFR	0	1	1	0	0	0	0	0	0	0	0	0	0	0	0
AMIGO2	0	0	1	0	0	0	0	0	0	0	0	1	0	0	0
AMOTL2	0	1	1	0	0	0	1	0	1	0	0	0	0	0	0
AMPH	0	0	0	0	0	0	0	1	0	0	0	0	0	0	0
AMT	0	1	0	0	0	0	0	0	0	0	1	0	0	0	0
ANG	0	0	0	0	0	0	0	0	0	0	0	0	0	0	0
ANK3	0	0	0	1	0	1	0	0	1	1	0	0	0	0	0
ANKH	0	0	0	0	0	0	0	0	0	0	1	1	0	0	0
ANKIB1	0	0	0	0	0	0	0	0	0	0	0	0	0	0	0
ANKRD35	0	1	1	0	0	0	1	1	0	0	0	1	1	0	0
ANKRD36BP1	0	0	0	0	0	0	0	0	0	0	0	0	0	0	0
ANKRD36BP2	0	0	0	0	0	0	0	0	0	0	0	0	0	0	0
ANKRD37	0	0	0	0	0	0	0	0	0	0	0	1	0	0	0
ANKRD45	0	0	0	0	0	0	0	0	1	0	0	1	1	0	0
ANKRD9	0	1	1	0	0	0	0	1	0	0	0	0	0	0	0
ANKS1B	0	0	1	1	0	1	0	0	1	0	0	1	0	1	1
ANO6	0	0	1	0	0	0	0	0	0	0	0	0	0	0	0
ANOS1	0	1	0	0	0	0	0	0	0	0	0	1	0	0	0
ANTXR1	0	0	1	0	0	0	1	0	1	0	1	1	0	0	0
ANXA6	0	1	1	0	0	0	0	1	0	0	0	0	0	0	0
AP1M1	0	0	1	1	0	1	0	0	0	0	0	0	0	0	0
AP1S1	0	0	0	0	0	1	0	0	0	0	0	0	0	0	0
AP2A2	0	0	1	0	0	1	0	0	0	0	0	0	0	0	0
AP2B1	0	1	0	0	0	1	1	0	0	0	0	0	0	0	0
AP3D1	0	1	0	1	0	0	0	0	0	0	0	0	0	0	0
AP3M2	0	1	0	1	0	1	0	0	0	0	0	0	0	0	0
AP5S1	0	0	0	0	0	0	0	1	0	0	0	0	0	0	0
APAF1	0	0	0	0	0	0	1	0	1	0	0	0	0	0	0
APC2	0	0	0	0	0	0	0	0	1	0	0	0	0	0	0
APCDD1	0	0	1	0	0	0	0	1	0	0	0	0	0	0	0
APLP2	0	1	1	0	0	1	0	1	0	0	0	0	0	0	0
APMAP	0	0	1	0	0	1	0	1	0	0	0	0	0	0	0
APOE	0	1	1	0	0	0	0	1	0	0	0	0	0	0	0
APOO	0	0	0	0	0	1	0	0	0	0	0	0	0	0	0
ARAP1	0	0	1	0	0	0	0	1	0	0	0	0	0	0	0
ARAP2	0	0	0	0	0	0	0	1	0	0	0	1	1	1	0
ARFIP1	0	0	0	0	0	0	0	0	1	0	0	0	0	0	0
ARHGAP12	0	1	1	0	0	1	0	1	0	0	0	0	0	0	0
ARHGAP26	0	0	0	0	0	0	0	1	0	0	0	0	0	0	0
ARHGAP42	0	0	1	0	0	0	0	1	0	0	0	0	0	0	0
ARHGEF12	0	0	0	0	0	1	0	0	0	0	0	0	0	0	0
ARHGEF17	0	0	1	0	0	0	0	1	0	0	0	0	0	0	0
ARHGEF4	0	0	1	0	0	0	1	1	0	0	0	0	0	0	0
ARID5B	1	1	1	0	0	0	0	1	0	0	0	0	0	0	0
ARL4A	0	1	1	0	0	1	0	0	0	0	0	0	0	0	0
ARL4C	0	0	0	1	0	0	1	0	0	0	0	0	0	0	0
ARL6IP5	0	1	0	1	0	1	0	1	0	0	0	0	0	0	0
ARL9	0	0	0	1	0	0	0	0	1	0	0	1	1	0	1
ARMC8	0	0	1	0	0	0	0	0	0	0	0	0	0	0	0
ARMCX1	0	0	0	0	0	1	0	0	0	0	0	0	0	0	0
ARMCX6	0	0	0	0	0	0	0	0	1	0	0	1	0	0	0
ARV1	0	0	0	0	0	1	0	1	0	0	0	0	0	0	0
ASAH1	0	1	1	0	0	1	0	0	0	0	1	0	0	0	0
ASAP3	0	0	1	0	0	0	0	1	0	0	0	0	0	0	0
ASCC1	0	0	1	0	0	0	0	0	0	0	0	0	0	0	0
ASCL1	1	1	1	0	0	1	1	0	0	0	0	0	0	0	0
ASCL2	1	0	0	0	0	0	0	0	0	0	0	0	0	0	0
ASGR1	0	0	1	0	0	0	0	0	1	0	0	0	0	0	0
ASIC2	0	0	1	0	0	0	0	1	0	0	0	0	0	0	0
ASS1	0	0	0	0	0	0	1	1	0	0	1	0	0	0	0
ASTN1	0	0	1	0	0	1	0	0	0	0	0	0	0	0	0
ATF2	1	0	0	0	0	1	0	0	1	0	0	0	0	0	0
ATF7	1	0	0	0	0	0	1	0	0	0	0	0	0	0	0
ATF7IP	0	0	1	0	0	0	1	0	1	0	0	1	0	0	0
ATG10	0	0	0	0	0	0	0	0	0	0	0	0	0	0	0
ATG16L2	0	0	0	0	0	0	0	1	0	0	0	0	0	0	0
ATOH7	1	0	0	0	0	0	0	1	0	0	0	0	0	0	0
ATP1A1	0	1	0	1	0	0	0	1	0	0	0	0	0	0	0
ATP1A2	0	1	1	0	0	0	0	1	0	0	1	0	0	0	0
ATP1A3	0	0	0	1	0	1	1	1	0	0	0	0	0	0	0
ATP1B1	0	0	0	1	0	1	1	1	0	0	0	0	0	0	0
ATP1B2	0	1	1	0	0	0	1	1	0	0	0	0	0	0	0
ATP1B3	0	1	1	0	1	0	1	0	0	0	0	0	0	0	0
ATP2A2	0	0	1	0	0	1	0	1	0	0	0	0	0	0	0
ATP2B1	0	0	0	1	0	1	0	1	0	0	0	0	0	0	0
ATP2B4	0	1	1	0	0	1	1	1	0	0	0	0	0	0	0
ATP6AP1	0	0	0	1	0	0	0	1	0	0	0	0	0	0	0
ATP6V0A1	0	0	0	1	0	0	0	1	0	0	1	0	0	0	0
ATP6V0CP3	0	0	0	0	0	0	0	0	0	0	0	0	0	0	0
ATP6V0E2	0	0	1	0	0	1	0	1	0	0	0	0	0	0	0
ATP6V1A	0	0	0	0	0	1	0	1	0	0	1	0	0	0	0
ATP6V1B2	0	0	0	1	0	1	0	1	0	0	0	0	0	0	0
ATP6V1E1	0	1	1	0	0	1	0	1	0	0	0	0	0	0	0
ATP6V1E2	0	0	0	0	0	0	0	1	0	0	0	0	0	0	0
ATP6V1G2	0	0	0	1	0	1	0	0	0	0	0	0	0	0	0
ATP9A	0	0	0	0	0	0	0	0	0	0	0	0	0	0	0
ATP9B	0	0	0	0	0	1	0	1	0	0	0	0	0	0	0
ATR	0	0	0	0	0	0	0	1	0	0	0	0	0	0	0
ATRAID	0	1	1	0	0	0	0	0	0	0	0	0	0	0	0
ATXN1	0	0	0	0	0	1	0	0	0	0	0	1	0	0	0
ATXN10	0	0	0	1	0	1	0	0	1	0	0	0	0	0	0
AVPI1	0	0	0	0	0	0	0	1	0	0	0	0	0	0	0
AXIN2	0	0	0	0	0	0	0	0	1	0	0	1	0	1	0
AXL	0	1	0	0	0	0	0	1	0	0	0	0	0	0	0
AZI2	0	0	1	1	0	0	0	0	0	0	0	0	0	0	0
B2M	0	1	1	0	0	0	0	1	0	0	0	0	0	0	0
B3GLCT	0	0	0	0	0	0	0	0	0	0	0	0	0	0	0
B3GNT2	0	0	0	1	0	0	0	0	0	0	0	0	0	0	0
B4GALT1	0	0	0	0	0	0	0	0	0	0	0	0	0	0	0
B4GALT2	0	0	1	0	0	0	0	0	0	0	0	0	0	0	0
B4GAT1	0	1	0	1	0	1	0	0	0	0	0	0	0	0	0
B9D1	0	1	1	0	0	1	0	1	0	0	0	0	0	0	0
BAALC	0	1	1	0	0	0	0	1	0	0	0	1	0	0	0
BACH1	1	0	0	0	0	0	0	0	1	0	0	0	0	0	0
BAG2	0	0	0	0	0	0	0	1	0	0	0	0	0	0	0
BAG5	0	0	0	0	0	0	0	0	0	0	0	0	0	0	0
BAG6	0	0	0	0	0	0	1	0	1	0	0	0	0	0	0
BAIAP2	0	0	0	1	0	1	0	1	0	0	0	1	0	0	0
BAIAP2-DT	0	0	0	0	0	0	0	0	0	0	0	0	0	0	0
BAMBI	0	0	1	0	0	0	0	1	0	0	0	0	0	0	0
BANP	0	0	0	0	0	0	1	0	0	0	0	0	0	0	0
BARD1	0	1	1	0	0	0	0	0	0	0	0	0	0	0	0
BASP1	0	1	0	1	0	1	1	0	1	0	0	0	0	0	0
BAZ2B	1	0	0	1	0	0	1	0	0	1	0	0	0	0	0
BBIP1	0	0	0	0	0	0	0	0	1	0	0	0	0	0	0
BBOF1	0	0	1	0	0	0	0	0	0	0	0	0	0	0	0
BBX	1	1	1	0	0	0	1	1	0	0	0	1	0	1	0
BCAN	0	1	1	0	0	0	0	1	0	0	0	0	0	0	0
BCHE	0	1	1	0	0	0	0	1	0	0	0	0	0	0	0
BCL2	0	0	0	0	0	0	0	0	1	0	0	1	0	0	0
BCL7C	0	1	1	0	0	0	0	0	1	0	0	0	0	0	0
BDH2	0	1	0	0	0	0	0	1	0	0	0	0	0	0	0
BEAN1	0	0	0	0	0	0	0	0	0	0	0	1	0	0	0
BEND5	0	0	1	1	0	0	1	0	0	0	0	0	0	0	0
BEX5	0	0	1	1	0	1	0	0	0	0	0	0	0	0	0
BHLHE40	1	0	0	0	0	0	0	1	0	0	0	0	0	0	0
BHLHE41	1	0	0	0	0	0	0	1	0	0	0	0	0	0	0
BICD2	0	0	1	0	0	0	0	0	0	0	1	0	0	0	0
BLCAP	0	0	0	1	0	1	1	0	0	0	0	0	0	0	0
BLOC1S3	0	0	0	0	0	0	0	0	0	0	0	0	0	0	0
BMF	0	0	0	0	0	0	0	0	1	0	0	0	0	0	0
BMP6	0	0	0	0	0	0	0	1	0	0	0	0	0	0	0
BMP7	0	1	1	0	0	0	1	1	0	0	0	0	0	0	0
BMPR1B	0	0	0	0	0	0	0	0	0	0	1	0	0	0	0
BNIP1	0	0	1	0	0	0	0	0	0	0	0	0	0	0	0
BOK	0	0	1	0	0	0	0	0	0	0	0	0	0	0	0
BOLA3	0	0	1	1	0	1	0	0	0	0	0	0	0	0	0
BOP1	0	0	1	0	0	0	0	0	0	0	0	0	0	0	0
BORCS5	0	0	0	0	0	0	1	0	0	0	0	0	0	0	0
BRD1	0	0	0	0	0	0	1	0	1	0	0	0	0	0	0
BRINP1	0	0	1	1	0	1	0	1	0	0	0	1	0	0	0
BRINP2	0	0	0	0	0	1	0	1	0	0	0	0	0	0	0
BRINP3	0	0	1	0	0	0	0	1	0	0	0	0	0	0	0
BTBD1	0	0	0	1	0	1	0	1	0	0	0	0	0	0	0
BTBD17	0	0	1	0	0	0	0	0	0	0	0	0	0	0	0
BTBD6	0	0	1	0	0	0	0	0	0	0	0	0	0	0	0
BTBD8	0	1	0	0	0	0	0	0	1	0	0	0	0	0	0
BTG2	0	1	1	0	0	0	1	1	0	0	0	0	0	0	0
BTG3	0	1	1	0	0	0	1	0	0	0	0	0	0	0	0
BUB3	0	1	1	0	0	0	0	0	0	0	0	1	0	0	0
BZW2	0	0	1	1	0	1	0	0	1	0	0	0	0	0	0
C11orf96	0	0	1	1	0	0	1	0	0	0	0	1	0	0	0
C12orf76	0	0	0	0	0	1	0	0	0	0	0	0	0	0	0
C14orf132	0	0	0	0	0	0	1	0	0	0	0	1	0	0	0
C15orf61	0	1	0	0	0	0	0	0	0	0	0	1	0	0	0
C16orf74	0	0	0	0	0	0	0	0	0	0	0	0	0	0	0
C17orf58	0	0	1	1	0	1	0	0	0	0	0	0	0	0	0
C18orf54	0	0	0	0	0	0	0	0	0	0	0	0	0	0	0
C1orf115	0	0	0	0	0	0	0	0	0	0	0	0	0	0	0
C1orf226	0	0	1	0	0	0	0	0	0	0	0	0	0	0	0
C2	0	0	0	0	0	0	0	0	0	0	0	0	0	0	0
C20orf96	0	0	0	0	0	1	0	0	0	0	0	0	0	0	0
C2CD4C	0	0	0	0	0	0	0	0	0	0	0	0	0	0	0
C2orf15	0	0	0	0	0	0	0	0	0	0	0	1	1	0	0
C2orf72	0	1	1	0	0	0	0	0	0	0	0	0	0	0	0
C4orf48	0	0	0	1	0	1	0	0	0	0	0	0	0	0	0
C7orf31	0	0	0	0	0	0	0	0	0	0	0	0	0	0	0
C8orf34	0	0	0	0	0	1	0	0	0	0	0	1	0	0	0
C8orf48	0	0	0	0	0	0	0	0	0	0	0	0	0	0	0
C9orf24	0	1	0	1	0	0	0	0	0	0	0	0	0	0	0
CA10	0	0	1	0	0	0	0	1	0	0	0	0	0	0	0
CA14	0	0	0	0	0	0	0	1	0	0	0	1	1	0	0
CABLES1	0	0	0	0	0	0	0	1	0	0	0	0	0	0	0
CACNA1C	0	0	0	0	0	0	0	0	0	1	1	1	1	0	0
CACNA2D2	0	0	0	0	0	1	0	1	0	0	0	0	0	0	0
CACNB4	0	0	1	1	0	1	0	1	0	0	0	0	0	0	0
CADM3	0	0	1	1	0	1	0	0	0	0	0	0	0	0	0
CALB1	0	0	0	0	0	0	0	1	0	0	0	0	0	0	0
CALB2	0	0	0	1	0	1	0	0	0	0	0	1	0	0	0
CALHM2	0	0	0	0	0	0	0	1	0	0	0	0	0	0	0
CALHM6	0	0	0	0	0	0	0	0	0	0	0	1	1	0	0
CAMK1G	0	0	0	0	0	0	0	1	0	0	0	1	0	0	0
CAMK2N1	0	1	0	1	0	1	1	1	0	0	0	0	0	0	0
CAMK2N2	0	0	1	0	0	0	0	0	0	0	0	0	0	0	0
CAMKK1	0	0	0	0	0	0	0	1	0	0	0	0	0	0	0
CAND2	0	0	0	0	0	0	0	0	0	0	0	0	0	0	0
CAPG	0	1	1	0	0	0	1	1	0	0	0	0	0	0	0
CAPN10	0	0	0	0	0	0	0	0	1	0	0	0	0	0	0
CAPS2	0	0	0	0	0	0	0	1	0	0	0	1	0	0	0
CARD19	0	0	0	0	0	0	0	0	0	0	0	0	0	0	0
CARM1	0	0	1	0	0	0	0	0	1	0	0	0	0	0	0
CARMIL3	0	0	0	0	0	0	0	0	0	0	0	0	0	0	0
CASC15	0	0	0	0	0	0	1	0	1	0	0	0	0	0	0
CASK	0	0	1	1	0	0	0	0	1	1	1	0	0	0	0
CASP3	0	1	0	0	0	0	1	0	1	0	0	0	0	0	0
CASP6	0	0	0	0	0	0	0	0	1	0	0	0	0	0	0
CASP7	0	1	0	0	0	0	0	1	0	0	0	0	0	0	0
CASP9	0	0	0	0	0	0	0	1	0	0	0	0	0	0	0
CAST	0	1	1	0	0	0	0	1	0	0	0	0	0	0	0
CBFA2T3	0	0	0	0	0	0	0	0	1	0	0	0	0	0	0
CBLN1	0	0	1	0	0	0	0	0	0	0	0	0	0	0	0
CBLN2	0	0	0	0	0	1	0	0	0	0	0	0	0	0	0
CBX2	0	0	1	1	0	0	0	0	1	0	0	0	0	0	0
CCDC113	0	0	0	0	0	0	0	1	0	0	0	0	0	0	0
CCDC148	0	0	0	0	0	0	0	0	0	0	0	0	0	0	0
CCDC152	0	1	0	0	0	0	0	0	1	0	0	0	0	0	0
CCDC160	0	0	1	0	0	0	0	1	0	0	0	1	0	0	0
CCDC184	0	0	1	1	0	1	0	0	0	0	0	0	0	0	0
CCDC191	0	0	0	0	0	0	0	0	0	0	0	0	0	0	0
CCDC24	0	0	0	0	0	0	0	0	0	0	0	0	0	0	0
CCDC28B	0	0	0	0	0	1	0	0	1	0	0	1	0	0	0
CCDC3	0	0	0	0	0	0	0	0	0	0	0	1	1	0	0
CCDC30	0	0	0	0	0	0	0	1	0	0	0	0	0	0	0
CCDC74B	0	0	0	0	0	0	0	0	0	0	0	0	0	0	0
CCDC8	0	0	1	0	0	0	0	0	0	0	0	0	0	0	0
CCDC85A	0	0	0	0	0	0	0	0	0	0	0	1	1	0	0
CCDC92	0	0	0	0	0	0	0	0	1	0	0	0	0	0	0
CCND2	0	1	1	0	0	0	1	0	0	0	1	0	0	0	0
CCNE1	0	0	0	0	0	0	0	1	0	0	0	1	0	0	0
CCNJL	0	0	0	0	0	0	0	0	0	0	0	0	0	0	0
CCT5	0	1	0	0	0	0	0	0	0	0	0	0	0	0	0
CCT6B	0	0	0	0	0	0	0	1	0	0	0	0	0	0	0
CCZ1B	0	0	0	0	0	0	0	0	1	0	0	0	0	0	0
CD300A	0	0	0	0	0	0	0	1	0	0	0	0	0	0	0
CD55	0	0	0	0	0	0	0	1	0	0	0	1	0	0	0
CD9	0	1	1	0	0	0	0	1	0	0	0	0	0	0	0
CD99	0	1	1	0	0	0	1	1	0	0	0	1	1	0	0
CDC42BPA	0	0	0	0	0	1	0	0	0	0	0	0	0	0	0
CDC42EP4	0	1	1	0	0	0	0	0	0	0	0	1	1	0	0
CDCA4	0	1	1	0	0	0	1	0	1	0	0	1	0	0	0
CDCA7	0	1	0	0	0	0	1	0	1	0	0	0	0	0	0
CDH1	0	0	0	0	0	0	0	0	0	0	1	1	0	0	0
CDH11	0	0	0	0	0	1	0	0	1	0	1	0	0	0	0
CDH12	0	0	0	0	0	1	0	0	0	0	0	1	1	0	0
CDH13	0	0	1	0	0	1	0	0	0	0	0	0	0	0	0
CDH18	0	0	0	0	0	0	0	1	0	0	0	1	0	0	0
CDH22	0	0	0	0	0	0	0	1	0	0	0	0	0	0	0
CDH6	0	0	0	0	0	1	0	0	0	0	0	0	0	0	0
CDH9	0	0	0	0	0	0	0	1	0	0	0	0	0	0	0
CDK14	0	0	1	0	0	0	0	0	0	0	0	1	0	1	0
CDK20	0	0	0	0	0	0	0	1	0	0	0	0	0	0	0
CDK2AP1	0	1	1	0	0	1	1	0	0	0	0	0	0	0	0
CDK4	0	1	1	0	0	0	0	0	1	0	0	0	0	0	0
CDK5RAP2	0	1	1	0	0	0	0	0	1	0	0	0	0	0	0
CDK6	0	1	1	0	0	0	1	1	0	0	0	0	0	0	0
CDKAL1	0	0	0	0	0	0	0	0	1	0	0	0	0	0	0
CDKN1B	0	0	0	0	0	0	1	0	0	0	0	1	0	0	0
CDKN1C	0	0	0	0	0	0	0	0	0	0	1	0	0	0	0
CDS1	0	0	0	1	0	1	0	1	0	0	0	1	0	0	0
CDS2	0	0	1	0	0	0	0	1	0	0	0	0	0	0	0
CDYL2	0	0	0	0	0	0	0	1	0	0	0	0	0	0	0
CEBPA	1	0	0	0	0	0	0	1	0	0	0	0	0	0	0
CEBPB	1	0	1	0	0	0	0	1	0	0	0	1	1	0	0
CEBPD	1	1	0	0	0	0	0	1	0	0	0	0	0	0	0
CECR7	0	0	0	0	0	0	0	1	0	0	0	0	0	0	0
CELF4	0	0	1	1	0	1	0	1	0	1	0	0	0	0	0
CENPF	0	1	1	0	0	0	1	0	1	0	0	0	0	0	0
CENPH	0	1	1	0	0	0	1	0	1	0	0	1	1	0	0
CENPN	0	1	1	0	0	0	1	1	0	0	0	1	1	0	0
CENPVL3	0	0	0	0	0	0	0	0	0	0	0	0	0	0	0
CEP83	0	0	0	0	0	0	0	1	0	0	1	1	0	0	0
CEROX1	0	0	0	0	0	0	0	0	0	0	0	0	0	0	0
CFAP206	0	0	0	0	0	0	0	0	0	0	0	0	0	0	0
CFAP298	0	0	0	0	0	0	0	0	0	0	0	0	0	0	0
CFAP91	0	0	0	0	0	0	0	0	0	0	0	0	0	0	0
CFLAR	0	0	1	0	0	0	0	0	0	0	0	0	0	0	0
CGNL1	0	0	0	0	0	0	0	1	0	0	0	0	0	0	0
CGREF1	0	0	1	0	0	0	0	1	0	0	0	0	0	0	0
CGRRF1	0	0	0	0	0	0	0	1	0	0	0	0	0	0	0
CHADL	0	0	0	0	0	0	0	1	0	0	0	0	0	0	0
CHCHD10	0	1	1	0	0	0	0	1	0	0	0	0	0	0	0
CHD7	0	1	1	1	0	0	1	0	0	1	1	0	0	0	0
CHFR	0	1	0	0	0	0	0	0	1	0	0	0	0	0	0
CHMP2B	0	0	1	1	0	1	0	0	0	0	0	0	0	0	0
CHN1	0	1	1	1	0	1	0	1	0	0	0	1	0	0	0
CHODL	0	0	0	1	0	0	0	0	0	0	0	1	0	0	0
CHPF2	0	0	1	0	0	0	0	0	0	0	0	0	0	0	0
CHRD	0	0	0	0	0	0	0	0	0	0	0	0	0	0	0
CHRDL1	0	1	0	0	0	0	1	0	0	0	1	0	0	0	0
CHRM1	0	0	0	0	0	0	0	1	0	0	0	0	0	0	0
CHRM3	0	0	1	0	0	1	0	1	0	0	0	1	1	0	0
CHRNA4	0	0	1	0	0	0	0	0	0	0	1	0	0	0	0
CHRNB1	0	0	1	0	0	1	0	0	0	0	1	0	0	0	0
CHST14	0	0	1	0	0	0	0	0	0	0	1	0	0	0	0
CHST2	0	0	0	1	0	0	0	0	0	0	0	1	1	0	0
CHST7	0	0	1	0	0	0	0	1	0	0	0	0	0	0	0
CHST8	0	0	0	0	0	0	0	0	0	0	0	1	1	0	0
CIAO2A	0	0	0	0	0	0	0	0	0	0	0	0	0	0	0
CIB1	0	1	1	0	0	0	0	1	0	0	0	0	0	0	0
CIC	1	0	0	0	0	0	0	0	0	1	0	0	0	0	0
CIRBP	0	0	0	0	0	1	1	0	0	0	0	0	0	0	0
CISH	0	0	0	0	0	0	0	0	1	0	0	0	0	0	0
CIT	0	0	0	0	0	0	0	1	0	0	0	0	0	0	0
CITED1	0	0	0	0	0	0	0	0	0	0	0	0	0	0	0
CITED4	0	0	1	0	0	0	0	1	0	0	0	0	0	0	0
CKAP2	0	1	1	0	0	0	0	0	0	0	0	0	0	0	0
CLASP2	0	0	1	0	0	1	0	0	0	0	0	0	0	0	0
CLCN4	0	0	0	1	1	1	0	1	0	0	0	1	1	0	0
CLCN5	0	0	0	0	0	0	0	1	0	0	0	0	0	0	0
CLEC16A	0	0	0	0	0	1	0	1	0	0	0	0	0	0	0
CLIC1	0	1	1	0	0	0	0	0	0	0	0	0	0	0	0
CLIP2	0	0	1	0	0	0	0	0	1	0	0	0	0	0	0
CLNS1A	0	1	0	0	0	0	1	0	0	0	0	0	0	0	0
CLSTN1	0	1	1	0	0	1	1	1	0	0	0	0	0	0	0
CLSTN2	0	0	0	0	0	1	0	0	0	0	0	0	0	0	0
CLU	0	1	1	0	0	0	0	1	0	0	0	0	0	0	0
CMC4	0	0	0	0	0	0	0	0	0	0	0	0	0	0	0
CMIP	0	1	1	1	0	0	0	0	0	0	0	0	0	0	0
CMPK2	0	0	0	0	0	0	0	1	0	0	0	1	0	0	0
CMSS1	0	1	1	1	0	1	0	0	0	0	0	0	0	0	0
CMTM4	0	0	0	0	0	0	0	1	0	0	0	1	0	0	0
CNIH4	0	1	1	0	0	0	1	0	0	0	0	0	0	0	0
CNKSR3	0	0	0	0	0	0	0	0	0	0	0	0	0	0	0
CNOT4	0	0	0	0	0	0	0	0	1	0	0	0	0	0	0
CNR1	0	0	0	1	0	0	1	0	1	0	0	0	0	0	0
CNRIP1	0	0	1	0	0	1	0	0	0	0	0	0	0	0	0
CNTFR	0	1	1	0	0	0	1	0	1	0	0	0	0	0	0
CNTN2	0	0	0	0	0	0	0	0	0	0	0	0	0	0	0
COG5	0	0	0	0	0	0	0	0	0	0	0	1	0	0	0
COL18A1	0	0	0	0	0	0	0	1	0	0	1	0	0	0	0
COL1A2	0	1	0	0	0	0	0	0	0	0	0	0	0	0	0
COL20A1	0	0	1	0	0	0	0	1	0	0	0	0	0	0	0
COL4A2	0	0	0	0	0	0	0	0	0	0	0	0	0	0	0
COL4A5	0	1	0	0	0	0	0	1	0	0	0	0	0	0	0
COL5A2	0	1	0	0	0	0	0	1	0	0	0	1	0	0	0
COL9A3	0	0	1	0	0	0	1	0	0	0	1	1	1	0	0
COLGALT2	0	0	1	0	0	0	0	1	0	0	0	0	0	0	0
COMP	0	0	0	0	0	0	0	0	0	0	0	1	0	0	0
COMT	0	1	1	0	0	0	1	0	0	0	0	0	0	0	0
COMTD1	0	0	0	0	0	1	0	0	1	0	0	0	0	0	0
CORO1C	0	1	0	1	0	1	1	0	1	0	0	0	0	0	0
COX7A1	0	0	0	0	0	0	0	1	0	0	0	0	0	0	0
CPAMD8	0	0	1	0	0	0	0	0	0	0	0	0	0	0	0
CPEB1	1	0	0	0	0	0	0	1	0	0	0	1	0	0	0
CPLX1	0	0	1	0	0	0	0	1	0	0	0	0	0	0	0
CPNE4	0	0	0	0	0	0	0	1	0	0	0	0	0	0	0
CPNE5	0	0	1	1	0	0	0	1	0	0	0	1	1	0	0
CPNE6	0	0	1	0	0	1	0	1	0	0	0	0	0	0	0
CPNE8	0	0	1	0	0	1	0	0	0	0	0	0	0	0	0
CPPED1	0	0	0	0	0	0	0	1	0	0	0	1	0	0	0
CPSF3	0	1	0	0	0	0	0	0	0	0	0	0	0	0	0
CRADD	0	0	0	0	0	0	0	0	0	0	0	0	0	0	0
CRB1	0	1	1	0	0	0	1	1	0	0	1	1	1	0	0
CREB3L2	1	0	1	0	0	0	0	1	0	0	0	0	0	0	0
CREB3L4	1	0	0	0	0	0	0	0	1	0	0	0	0	0	0
CRIPT	0	1	1	0	0	0	1	0	0	0	0	0	0	0	0
CRLF1	0	0	0	0	0	0	0	1	0	0	0	0	0	0	0
CRLF3	0	0	0	0	0	0	0	0	0	0	0	0	0	0	0
CRLS1	0	1	1	0	0	0	0	0	1	0	0	0	0	0	0
CRNKL1	0	0	1	0	0	0	0	0	0	0	0	0	0	0	0
CRTAP	0	0	0	0	0	0	0	1	0	0	0	0	0	0	0
CRY2	0	0	1	0	0	0	1	1	0	0	0	1	0	0	0
CRYAB	0	1	1	0	0	0	1	1	0	0	0	0	0	0	0
CRYGA	0	0	0	0	0	0	0	0	0	0	0	1	0	0	0
CRYGD	0	0	1	0	0	0	0	0	1	0	0	0	0	0	0
CRYM	0	1	0	0	0	1	1	0	0	0	0	0	0	0	0
CSPG4	0	0	1	0	0	0	0	1	0	0	0	0	0	0	0
CT75	0	0	0	0	0	0	0	0	0	0	0	0	0	0	0
CTBP1	0	1	0	0	0	0	0	0	0	0	0	0	0	0	0
CTDSP1	0	0	1	0	0	0	0	1	0	0	0	0	0	0	0
CTHRC1	0	0	1	0	0	0	0	0	0	0	0	0	0	0	0
CTIF	0	1	0	0	0	0	0	0	1	0	0	0	0	0	0
CTNNA1	0	1	1	0	1	0	0	0	0	0	0	1	0	0	0
CTNNBIP1	0	0	1	1	0	0	1	0	1	0	0	0	0	0	0
CTSH	0	1	0	0	0	0	0	1	0	0	0	0	0	0	0
CTSL	0	1	1	0	0	1	0	1	0	0	0	0	0	0	0
CTTNBP2	0	0	1	0	0	1	1	0	1	0	0	0	0	0	0
CTTNBP2NL	0	0	0	1	0	0	1	0	1	0	0	0	0	0	0
CTXN2	0	0	0	0	0	1	0	0	0	0	0	0	0	0	0
CUEDC1	0	0	1	0	0	0	0	0	0	0	0	0	0	0	0
CUX1	1	0	1	0	0	0	1	0	0	0	0	1	1	0	0
CX3CL1	0	0	0	0	0	0	0	1	0	0	0	0	0	0	0
CXCL12	0	1	0	0	0	0	1	1	0	0	0	0	0	0	0
CXCR4	0	0	0	1	0	0	0	0	1	0	0	0	0	0	0
CXXC4	0	0	0	1	0	1	0	0	1	0	0	0	0	0	0
CXXC5	0	1	1	0	0	0	1	1	0	0	0	0	0	0	0
CYB561	0	0	0	0	0	0	0	1	0	0	0	0	0	0	0
CYBRD1	0	0	0	0	0	0	0	1	0	0	0	0	0	0	0
CYFIP1	0	0	1	0	0	0	0	0	0	0	0	1	0	0	0
CYP20A1	0	1	0	0	0	1	0	0	0	0	0	0	0	0	0
CYP26A1	0	0	0	0	0	1	0	0	1	0	0	0	0	0	0
CYP26B1	0	0	0	0	0	0	0	1	0	0	0	0	0	0	0
CYTH2	0	0	0	1	0	1	1	0	0	0	0	1	0	0	0
DAAM2	0	0	1	0	0	0	0	1	0	0	0	0	0	0	0
DACH1	1	1	0	1	0	0	1	0	0	0	0	0	0	0	0
DACH2	1	0	1	0	0	0	0	0	0	0	0	0	0	0	0
DACT3	0	0	1	0	0	0	0	1	0	0	0	0	0	0	0
DARS1	0	0	0	0	0	0	0	0	0	0	1	0	0	0	0
DBNDD1	0	0	0	1	0	0	0	0	0	0	0	0	0	0	0
DCAF4	0	0	0	0	0	0	0	0	0	0	0	0	0	0	0
DDAH1	0	1	1	0	0	0	1	1	0	0	0	0	0	0	0
DDIAS	0	0	0	0	0	0	0	0	1	0	0	0	0	0	0
DDIT3	1	1	0	0	0	0	0	1	0	0	0	0	0	0	0
DDIT4	0	1	1	0	0	0	1	1	0	0	0	1	0	0	0
DDX46	0	1	0	0	0	1	0	0	1	0	0	1	0	0	0
DDX49	0	0	1	0	0	1	0	0	1	0	0	0	0	0	0
DDX52	0	1	0	0	0	0	1	0	1	0	0	0	0	0	0
DEAF1	1	0	0	0	0	1	0	0	0	1	1	0	0	0	0
DECR1	0	1	1	0	0	0	1	1	0	0	0	0	0	0	0
DELE1	0	0	0	0	0	0	0	0	0	0	0	0	0	0	0
DENND2B	0	0	0	0	0	0	0	0	0	0	0	0	0	0	0
DEPDC1B	0	0	1	0	0	0	0	0	1	0	0	0	0	0	0
DERA	0	1	1	0	0	0	0	0	0	0	0	0	0	0	0
DEXI	0	1	0	0	1	0	0	1	0	0	0	0	0	0	0
DGKB	0	0	1	0	0	0	0	1	0	0	0	0	0	0	0
DHDH	0	0	0	0	0	0	0	1	0	0	0	1	0	0	0
DHRS4-AS1	0	0	1	1	0	1	0	1	0	0	0	0	0	0	0
DHRS7	0	1	1	0	0	0	1	0	0	0	0	0	0	0	0
DHRSX	0	0	0	0	0	0	0	0	1	0	0	1	1	0	0
DHX32	0	0	1	0	0	0	0	0	0	0	0	0	0	0	0
DIAPH3	0	1	0	0	0	0	0	0	1	0	0	0	0	0	0
DIO2	0	1	1	0	0	0	0	1	0	0	0	0	0	0	0
DIP2C	0	0	1	0	0	0	0	0	1	0	0	1	0	0	0
DIRAS2	0	0	0	0	0	1	0	1	0	0	0	1	1	0	0
DIS3L	0	0	1	1	0	0	0	1	0	0	0	0	0	0	0
DKK1	0	0	0	0	0	0	0	0	0	0	0	0	0	0	0
DLEU7	0	0	1	0	0	0	1	0	1	0	0	1	0	0	0
DLG3	0	1	1	0	0	1	1	0	0	0	1	1	0	0	0
DLX2	1	0	0	1	0	0	1	0	1	0	0	0	0	0	0
DMRTA2	1	1	0	0	0	0	1	0	0	0	0	1	1	0	0
DNAJA1	0	0	0	1	0	1	0	0	0	0	0	0	0	0	0
DNAJB1	0	1	1	1	0	0	1	0	0	0	0	0	0	0	0
DNAJB2	0	1	1	0	0	0	0	1	0	0	0	0	0	0	0
DNAJC12	0	0	0	1	0	0	0	1	0	0	0	1	1	0	0
DNAJC19	0	1	0	0	0	0	0	0	0	0	0	0	0	0	0
DNLZ	0	0	0	0	0	0	0	0	0	0	0	0	0	0	0
DNMBP	0	0	1	0	0	0	0	0	0	0	0	0	0	0	0
DNPH1	0	1	1	0	0	0	0	1	0	0	0	0	1	0	0
DOCK1	0	0	1	0	0	0	0	1	0	0	0	1	0	1	1
DOCK11	0	0	0	0	0	0	0	0	0	0	0	0	0	0	0
DOCK4	0	0	0	0	0	1	0	0	0	0	0	1	0	1	0
DOK1	0	0	1	0	0	0	0	0	0	0	0	0	0	0	0
DOK6	0	0	0	0	0	1	1	0	0	0	0	0	0	0	0
DOT1L	0	0	1	0	0	0	0	0	1	0	0	0	0	0	0
DPCD	0	1	0	0	0	1	0	1	0	0	0	0	0	0	0
DPF1	0	0	0	1	0	1	0	0	1	0	0	0	0	0	0
DPF3	0	0	1	0	0	0	0	0	0	0	0	0	0	0	0
DPH2	0	0	0	0	0	1	0	0	0	0	0	0	0	0	0
DPP10-AS1	0	0	0	0	0	0	0	1	0	0	0	1	0	0	0
DPP7	0	1	1	1	0	0	1	1	0	0	0	0	0	0	0
DSCAM	0	0	1	0	0	0	0	0	1	1	0	1	0	1	0
DSCC1	0	0	1	0	0	0	0	0	1	0	0	0	0	0	0
DST	0	1	1	1	0	1	0	1	0	0	0	0	0	0	0
DSTYK	0	0	1	0	0	0	0	1	0	0	1	0	0	0	0
DTNA	0	1	1	0	0	0	0	1	0	0	0	0	0	0	0
DTWD1	0	0	0	1	0	0	0	0	0	0	0	0	0	0	0
DTX4	0	0	0	0	0	0	0	0	1	0	0	1	0	0	0
DUBR	0	0	0	0	0	0	0	0	0	0	0	0	0	0	0
DUSP16	0	0	1	0	0	0	0	1	0	0	0	1	0	0	0
DUSP18	0	0	0	0	0	1	0	0	1	0	0	0	0	0	0
DUSP2	0	0	0	0	0	0	0	1	0	0	0	0	0	0	0
DUSP23	0	0	0	0	0	1	0	0	0	0	0	0	0	0	0
DUSP26	0	0	1	1	0	1	0	0	0	0	0	0	0	0	0
DUSP4	0	0	0	0	0	1	1	0	1	0	0	1	1	0	0
DUT	0	1	1	0	0	0	1	0	0	0	0	0	0	0	0
DYNC1H1	0	0	0	0	0	1	0	0	0	1	1	0	0	0	0
DYNLT3	0	0	1	0	0	0	0	1	0	0	0	1	0	0	0
DYRK2	0	0	0	0	0	0	0	0	1	0	0	0	0	0	0
DYRK3	0	0	0	0	0	0	0	0	0	0	0	1	0	0	0
DZIP3	0	0	1	1	0	1	0	1	0	0	0	0	0	0	0
EBF1	1	0	0	1	0	0	0	0	0	0	0	0	0	0	0
EBNA1BP2	0	0	0	1	0	1	0	0	0	0	0	0	0	0	0
EBP	0	0	0	0	0	1	0	0	1	0	1	0	0	0	0
ECHDC2	0	1	0	0	0	0	1	1	0	0	0	0	0	0	0
ECHDC3	0	0	0	0	0	0	0	0	0	0	0	0	0	0	0
ECI1	0	1	1	0	0	0	1	0	0	0	0	0	0	0	0
ECI2	0	1	1	0	0	0	0	0	0	0	0	0	0	0	0
ECPAS	0	0	0	0	0	0	0	0	0	0	0	0	0	0	0
ECRG4	0	0	0	0	0	0	0	0	0	0	0	1	0	0	0
EDA	0	0	0	0	0	0	0	0	1	0	1	0	0	0	0
EDNRA	0	0	0	0	0	0	0	0	0	0	1	0	0	0	0
EDNRB	0	1	1	0	0	0	0	1	0	0	1	0	0	0	0
EFEMP2	0	1	1	0	0	0	0	0	0	0	1	1	1	0	0
EFHD2	0	0	1	0	0	0	0	1	0	0	0	0	0	0	0
EFL1	0	0	0	0	0	0	0	0	0	0	0	0	0	0	0
EFNA2	0	0	0	0	0	0	0	0	1	0	0	0	0	0	0
EFNA5	0	0	0	0	0	1	0	0	0	0	0	1	1	1	0
EFNB2	0	1	1	0	0	0	1	0	1	0	0	0	0	0	0
EFNB3	0	1	0	1	0	0	0	0	0	0	0	0	0	0	0
EFS	0	0	0	0	0	0	0	0	0	0	0	0	0	0	0
EGLN3	0	1	1	0	0	0	0	1	0	0	0	0	0	0	0
EGR1	1	1	1	1	0	0	1	1	0	0	0	0	0	0	0
EHBP1L1	0	0	0	0	0	0	0	0	0	0	0	0	0	0	0
EHD1	0	0	1	0	0	0	0	0	1	0	0	0	0	0	0
EHD3	0	0	1	0	0	0	0	1	0	0	0	0	0	0	0
EHD4	0	0	0	0	0	0	0	1	0	0	0	0	0	0	0
EIF2S2	0	1	1	1	0	1	0	0	0	0	0	0	0	0	0
EIF3J-DT	0	0	0	0	0	0	0	0	0	0	0	0	0	0	0
EIF4A2	0	0	0	0	0	1	0	0	0	0	0	0	0	0	0
EIF4E3	0	0	0	0	0	0	0	1	0	0	0	0	0	0	0
EIF4EBP1	0	0	0	0	0	1	0	0	1	0	0	0	0	0	0
ELAPOR1	0	0	0	0	0	0	0	0	0	0	0	0	0	0	0
ELAVL1	0	1	1	0	0	0	1	0	0	0	0	0	0	0	0
ELAVL4	0	0	0	1	0	1	1	0	0	0	0	0	0	0	0
ELL2	0	0	0	0	0	0	0	1	0	0	0	0	0	0	0
ELMO1	0	0	1	0	0	1	1	0	0	0	0	0	0	0	0
ELMOD1	0	0	0	1	0	1	0	0	0	0	0	0	0	0	0
ELN	0	0	0	0	0	0	0	0	0	0	1	0	0	0	0
ELOB	0	0	0	0	0	0	0	0	0	0	0	0	0	0	0
ELP2	0	0	0	0	0	0	0	0	1	0	0	0	0	0	0
EMG1	0	1	0	0	0	0	0	0	0	0	0	0	0	0	0
EMID1	0	1	1	0	0	0	0	0	1	0	0	1	1	0	0
EMILIN2	0	0	0	0	0	0	0	1	0	0	0	0	0	0	0
EMX2	1	1	0	0	0	1	1	0	0	0	0	1	1	0	0
EMX2OS	0	1	0	0	0	0	0	1	0	0	0	0	0	0	0
ENDOG	0	0	0	0	0	0	0	0	0	0	0	1	0	0	0
ENKD1	0	0	0	0	0	0	0	0	1	0	0	0	0	0	0
ENTPD6	0	0	0	0	0	1	0	1	0	0	0	0	0	0	0
EPB41L4A-AS1	0	0	0	1	0	1	1	0	0	0	0	1	0	0	0
EPB41L5	0	0	0	0	0	1	0	0	1	0	0	0	0	0	0
EPDR1	0	0	1	0	0	0	0	1	0	0	0	0	0	0	0
EPHA4	0	0	0	1	0	0	0	1	0	0	0	0	0	0	0
EPHA7	0	0	0	0	0	0	0	0	1	0	0	0	0	0	0
EPHB1	0	1	1	0	0	1	1	0	1	0	0	1	0	0	1
EPHX4	0	0	0	0	0	0	0	1	0	0	0	1	0	0	0
EPN2	0	0	1	1	0	0	0	0	0	0	0	0	0	0	0
ERBB4	0	0	0	1	0	0	0	0	0	0	0	0	0	0	0
ERFE	0	0	0	0	0	0	0	0	0	0	0	1	1	0	0
ERGIC3	0	1	0	0	0	1	0	0	1	0	0	1	0	0	0
ERICH2	0	0	0	0	0	0	0	1	0	0	0	1	0	0	0
ERICH3	0	0	0	0	0	1	0	1	0	0	0	0	0	0	0
ERICH6-AS1	0	0	0	0	0	0	0	1	0	0	0	0	0	0	0
ESRRG	1	0	1	0	0	0	0	1	0	0	0	1	0	1	1
ETFB	0	0	0	1	0	1	0	0	0	0	1	1	0	0	0
ETS2	1	0	0	0	0	0	0	1	0	0	0	0	0	0	0
EVI5	0	1	1	0	0	0	0	1	0	0	0	0	0	0	0
EVL	0	0	0	1	0	0	1	0	1	0	0	0	0	0	0
EXOC4	0	0	0	0	0	0	0	0	1	0	0	0	0	0	0
EXTL3	0	1	0	0	0	0	0	0	0	0	0	1	0	0	0
EYA2	0	0	0	0	0	0	0	1	0	0	0	0	0	0	0
EZR	0	1	0	0	0	0	1	0	0	0	0	0	0	0	0
F11R	0	0	0	0	0	0	0	0	0	0	0	0	0	0	0
F12	0	0	0	0	0	0	0	0	0	0	0	1	0	0	0
FAAH2	0	0	0	0	0	0	0	0	0	0	0	0	0	0	0
FABP5P3	0	0	0	0	0	0	0	0	0	0	0	0	0	0	0
FAM107A	0	1	1	0	0	0	0	1	0	0	0	1	0	0	0
FAM110B	0	1	1	0	0	0	0	0	1	0	0	1	1	0	0
FAM110C	0	0	0	0	0	0	0	1	0	0	0	1	0	0	0
FAM111A-DT	0	0	0	0	0	0	0	0	0	0	0	0	0	0	0
FAM114A1	0	1	0	0	0	0	1	1	0	0	0	0	0	0	0
FAM120AOS	0	0	1	0	0	0	0	1	0	0	0	0	0	0	0
FAM131A	0	0	0	0	0	1	0	0	0	0	0	0	0	0	0
FAM133A	0	0	1	0	0	0	0	1	0	0	0	0	0	0	0
FAM149A	0	0	0	0	0	0	0	0	0	0	0	0	0	0	0
FAM151B	0	0	1	0	0	0	0	0	1	0	0	0	0	0	0
FAM163B	0	0	0	0	0	0	0	1	0	0	0	0	0	0	0
FAM167B	0	0	0	0	0	0	0	0	1	0	0	0	0	0	0
FAM168A	0	0	1	0	0	0	1	1	0	0	0	0	1	0	0
FAM169A	0	0	1	0	0	0	0	1	0	0	0	0	0	0	0
FAM174B	0	0	0	0	0	0	0	0	0	0	0	0	0	0	0
FAM181B	0	1	1	0	0	0	0	0	0	0	0	0	0	0	0
FAM20B	0	0	1	0	0	0	0	1	0	0	0	0	0	0	0
FAM210B	0	0	1	1	0	0	0	0	0	0	0	1	0	0	0
FAM216A	0	0	0	0	0	1	0	0	0	0	0	0	0	0	0
FAM222A	0	0	0	0	0	0	0	1	0	0	0	0	0	0	0
FAM241A	0	0	0	0	0	0	0	0	0	0	0	0	0	0	0
FAM24B	0	0	0	0	0	0	0	0	1	0	0	0	0	0	0
FAM43B	0	0	0	0	0	0	0	1	0	0	0	1	0	0	0
FAM47E	0	0	0	0	0	0	0	0	0	0	0	0	0	0	0
FAM78B	0	0	0	0	0	0	0	0	0	0	0	1	0	0	0
FAM86FP	0	0	0	0	0	0	0	0	0	0	0	0	0	0	0
FAM89A	0	0	1	0	0	0	0	1	0	0	0	0	0	0	0
FAM98C	0	0	0	0	0	0	0	1	0	0	0	0	0	0	0
FANCE	0	1	1	0	0	0	0	0	1	0	1	1	0	0	0
FANCF	0	1	0	0	0	0	1	0	1	0	1	0	0	0	0
FAR2	0	0	0	0	0	1	0	0	0	0	0	1	0	0	0
FAR2P1	0	0	0	0	0	0	0	1	0	0	0	0	0	0	0
FARP1	0	0	1	1	0	1	0	0	1	0	0	0	0	0	0
FAS	0	0	0	0	0	0	0	1	0	0	0	1	0	0	0
FAT1	0	0	1	0	0	0	1	1	0	0	0	0	0	0	0
FAT3	0	1	1	0	0	1	0	0	1	0	0	1	0	1	0
FAXDC2	0	0	0	0	0	0	0	1	0	0	0	1	0	0	0
FBLL1	0	0	0	0	0	0	0	0	1	0	0	0	0	0	0
FBLN5	0	1	0	0	0	0	0	1	0	0	0	0	0	0	0
FBXL7	0	0	1	0	0	0	0	1	0	0	0	0	0	0	0
FBXO15	0	0	0	0	0	0	0	0	0	0	0	1	1	0	0
FBXO16	0	0	1	0	0	0	0	0	0	0	0	0	0	0	0
FBXO17	0	1	1	0	0	0	0	0	0	0	0	1	0	0	0
FBXO31	0	0	0	0	0	0	0	0	0	0	0	0	0	0	0
FBXO32	0	1	0	0	0	0	1	1	0	0	0	1	1	0	0
FBXO41	0	0	0	0	0	1	0	1	0	0	0	0	0	0	0
FBXO6	0	0	1	0	0	0	0	0	0	0	0	0	0	0	0
FBXW7	0	0	0	0	0	1	0	0	0	0	0	0	0	0	0
FCHSD2	0	0	0	0	0	0	0	0	0	0	0	0	0	0	0
FEZ2	0	1	1	1	1	1	0	0	0	0	0	0	0	0	0
FGD1	0	0	1	0	0	0	0	0	1	0	1	0	0	0	0
FGD3	0	0	0	1	0	0	0	0	1	0	0	0	0	0	0
FGD5	0	0	0	0	0	0	0	1	0	0	0	0	0	0	0
FGF14-AS2	0	0	0	0	0	0	0	0	0	0	0	0	0	0	0
FGF2	0	0	0	0	0	0	0	1	0	0	0	0	0	0	0
FGF7	0	1	1	0	0	0	0	0	0	0	0	0	0	0	0
FGF7P6	0	0	0	0	0	0	0	0	0	0	0	0	0	0	0
FGFR2	0	1	1	0	0	0	0	1	0	0	1	1	0	1	0
FGGY	0	1	1	0	0	0	0	1	0	0	0	0	0	0	0
FIBIN	0	1	1	0	0	0	0	1	0	0	0	1	0	0	0
FIGN	0	0	1	0	0	0	0	1	0	0	0	0	0	0	0
FITM2	0	0	0	0	0	0	0	1	0	0	0	0	0	0	0
FKBP10	0	1	0	0	0	0	0	0	0	0	1	0	0	0	0
FLAD1	0	1	1	0	0	0	0	0	0	0	1	0	0	0	0
FLRT1	0	0	1	0	0	0	0	1	0	0	0	0	0	0	0
FLRT2	0	0	0	1	0	1	0	0	1	0	0	0	0	0	0
FLRT3	0	0	1	1	0	0	0	0	0	0	0	0	0	0	0
FNDC10	0	0	0	0	0	0	0	0	0	0	0	0	0	0	0
FNDC11	0	0	0	0	0	0	0	0	0	0	0	0	0	0	0
FNDC4	0	0	1	1	0	0	0	0	0	0	0	0	0	0	0
FNDC5	0	0	0	0	0	0	0	1	0	0	0	0	0	0	0
FOCAD	0	0	0	0	0	0	1	1	0	0	0	1	1	0	0
FOXN3-AS1	0	0	0	0	0	0	0	0	0	0	0	0	0	0	0
FOXO1	1	0	0	1	0	0	0	1	0	0	0	0	0	0	0
FOXP2	1	0	0	1	0	0	0	0	1	1	0	1	0	1	1
FRAS1	0	0	0	0	0	0	0	1	0	0	1	1	1	0	0
FRMD4A	0	0	1	0	0	1	1	0	0	0	0	0	0	0	0
FRS3	0	0	0	0	0	0	0	0	0	0	0	0	0	0	0
FRY	0	0	0	0	0	1	0	0	0	0	0	1	1	0	0
FRZB	0	0	1	0	0	0	0	0	0	0	0	1	0	0	0
FST	0	0	1	0	0	0	0	0	1	0	0	0	0	0	0
FTL	0	0	0	0	0	0	0	0	0	0	1	0	0	0	0
FUNDC1	0	1	0	1	0	1	1	1	0	0	0	0	0	0	0
FUOM	0	0	0	0	0	0	0	0	0	0	0	0	0	0	0
FUT8-AS1	0	0	0	0	0	0	0	1	0	0	0	0	0	0	0
FZD1	0	0	0	0	0	0	0	0	0	0	0	1	0	0	0
FZD2	0	1	0	0	0	0	0	0	0	0	0	0	0	0	0
FZD4	0	0	0	0	0	0	0	0	1	0	0	1	0	0	0
G0S2	0	0	0	0	0	0	0	0	0	0	0	0	0	0	0
GAB1	0	1	0	0	0	0	0	1	0	0	0	0	0	0	0
GABPB1	1	0	0	0	0	0	0	0	1	0	0	0	0	0	0
GABRA1	0	0	0	0	0	1	0	1	0	0	0	1	0	0	0
GABRA2	0	1	0	1	0	1	0	1	0	0	0	0	0	0	0
GABRB1	0	1	0	1	0	0	0	0	0	0	0	0	0	0	0
GABRG1	0	0	0	1	0	0	0	1	0	0	0	0	0	0	0
GABRG2	0	0	0	0	0	1	0	1	0	0	0	1	0	0	0
GABRG3	0	0	0	0	0	1	0	0	0	0	0	0	0	0	0
GADD45G	0	0	0	1	0	1	1	0	1	0	0	0	0	0	0
GAL3ST1	0	0	1	0	0	0	0	1	0	0	0	0	0	0	0
GALK1	0	0	1	0	0	0	0	0	0	0	1	0	0	0	0
GALNT15	0	0	0	0	0	0	0	1	0	0	0	0	0	0	0
GALNT16	0	1	0	0	0	0	0	1	0	0	0	0	0	0	0
GALT	0	0	0	0	0	1	0	0	0	0	1	0	0	0	0
GAPDH	0	1	1	0	0	0	0	1	0	0	0	1	0	0	0
GARNL3	0	0	0	0	0	1	0	0	0	0	0	0	0	0	0
GAS2L1	0	1	1	0	0	0	0	1	0	0	0	0	0	0	0
GAS2L3	0	0	0	1	0	0	0	0	1	0	0	0	0	0	0
GASK1B	0	0	0	0	0	0	0	0	0	0	0	0	0	0	0
GBE1	0	0	1	0	0	0	0	0	0	0	1	0	0	0	0
GCHFR	0	0	0	0	0	0	0	0	0	0	0	0	0	0	0
GCLC	0	0	0	0	0	0	0	1	0	0	0	0	0	0	0
GCNT2	0	0	0	0	0	0	0	0	1	0	0	0	0	0	0
GDPD1	0	0	1	0	0	1	0	0	0	0	0	0	0	0	0
GDPD5	0	0	0	0	0	0	0	0	1	0	0	0	0	0	0
GET4	0	0	0	0	0	0	0	0	0	0	0	0	0	0	0
GFPT2	0	0	0	0	0	0	1	0	0	0	0	0	0	0	0
GGACT	0	0	0	0	0	0	0	1	0	0	0	1	0	0	0
GGCX	0	0	1	0	0	0	0	0	0	0	0	0	0	0	0
GGNBP2	0	0	0	0	0	0	0	0	0	0	0	0	0	0	0
GGTA1	0	0	0	0	0	0	0	0	0	0	0	0	0	0	0
GIHCG	0	0	0	0	0	0	0	0	0	0	0	0	0	0	0
GIT2	0	0	0	0	0	0	0	0	0	0	0	0	0	0	0
GJA1	0	1	1	0	0	0	0	1	0	0	1	0	0	0	0
GLDC	0	0	1	0	0	0	0	1	0	0	1	0	0	0	0
GLI3	1	1	0	0	0	0	1	0	0	0	1	1	0	0	0
GLIPR1	0	0	0	0	0	0	0	1	0	0	0	1	0	0	0
GLIPR2	0	0	1	0	0	0	1	0	0	0	0	1	1	0	0
GLRB	0	1	1	0	0	0	0	0	0	0	1	0	0	0	0
GLT1D1	0	0	0	0	0	0	0	1	0	0	0	0	0	0	0
GLT8D2	0	0	0	0	0	0	0	0	0	0	0	1	0	0	0
GLTP	0	0	1	0	0	0	0	1	0	0	0	0	0	0	0
GMCL1	0	0	0	0	0	0	0	0	0	0	0	0	0	0	0
GMPR2	0	0	0	0	0	0	0	0	0	0	0	0	0	0	0
GNAI1	0	0	1	0	0	1	0	0	1	1	1	0	0	0	0
GNAI2	0	1	1	0	0	0	1	0	0	0	0	0	0	0	0
GNAO1	0	1	0	1	0	1	0	0	0	0	1	1	1	0	0
GNAS	0	1	1	1	0	1	1	0	0	0	1	0	0	0	0
GNAZ	0	0	0	0	0	1	0	0	0	0	0	1	0	0	0
GNB1L	0	0	0	0	0	0	1	0	0	0	0	0	0	0	0
GNB5	0	0	0	1	0	0	0	1	0	0	0	0	0	0	0
GNG3	0	0	0	1	0	1	1	1	0	0	0	0	0	0	0
GNG4	0	0	1	0	0	0	1	0	1	0	0	0	0	0	0
GNG5	0	1	1	0	0	0	1	0	0	0	0	1	0	0	0
GNPTAB	0	0	0	1	0	1	0	0	0	0	1	0	0	0	0
GOLIM4	0	1	1	0	0	0	1	1	0	0	0	0	0	0	0
GPER1	0	0	0	0	0	0	0	1	0	0	0	0	0	0	0
GPI	0	0	0	0	0	1	0	1	0	0	0	0	0	0	0
GPM6B	0	1	1	0	0	0	0	1	0	0	0	0	0	0	0
GPR155	0	1	1	0	0	1	0	1	0	0	0	1	0	0	0
GPR162	0	0	0	0	0	1	0	1	0	0	0	0	0	0	0
GPR26	0	0	0	0	0	0	0	1	0	0	0	0	0	0	0
GPR37	0	0	0	0	0	1	0	0	0	0	0	1	0	0	0
GPR68	0	0	1	0	0	0	0	0	0	0	0	0	0	0	0
GPRC5B	0	1	0	1	0	0	1	1	0	0	0	0	0	0	0
GPRIN2	0	0	0	0	0	0	0	0	1	0	0	0	0	0	0
GRAMD1A	0	0	0	0	0	1	0	0	1	0	0	0	0	0	0
GRAMD1C	0	0	0	0	0	0	1	1	0	0	0	0	0	0	0
GRB14	0	1	1	0	0	0	0	0	1	0	0	0	0	0	0
GREB1	0	0	0	0	0	0	0	1	0	0	0	1	1	0	0
GRIA4	0	0	1	0	0	0	0	1	0	0	0	1	0	0	1
GRIK1	0	0	0	0	0	0	0	1	0	0	0	0	0	0	0
GRIN2A	0	1	0	0	0	0	0	1	0	1	1	0	0	0	0
GRIN3A	0	0	0	0	0	0	0	1	0	0	0	1	0	0	1
GRK3	0	0	0	0	0	0	0	0	0	0	0	0	0	0	0
GRK4	0	0	0	0	0	0	0	0	0	0	0	0	0	0	0
GRK5	0	0	0	0	0	0	0	0	1	0	0	1	0	0	0
GRM1	0	0	0	0	0	0	0	0	0	0	0	0	0	0	0
GRM3	0	1	0	1	0	1	1	0	0	0	0	0	0	0	0
GRN	0	1	0	0	0	1	0	1	0	0	0	0	0	0	0
GRSF1	0	0	0	1	0	0	0	0	0	0	0	0	0	0	0
GSK3A	0	0	0	0	0	0	0	0	0	0	0	0	0	0	0
GSTK1	0	1	1	0	0	0	0	1	0	0	0	0	0	0	0
GSTO1	0	1	1	0	0	0	0	1	0	0	0	0	0	0	0
GSTT1	0	0	0	0	0	0	0	0	0	0	0	0	0	0	0
GTF2IRD2	1	1	0	0	0	0	0	0	1	0	0	0	0	0	0
GTPBP1	0	1	0	0	0	0	1	0	1	0	0	0	0	0	0
GUK1	0	1	0	0	0	1	0	1	0	0	0	0	0	0	0
GYG1	0	0	1	0	0	0	0	1	0	0	0	0	0	0	0
H2AC11	0	0	0	0	0	0	0	0	0	0	0	0	0	0	0
H2AC17	0	0	0	0	0	0	0	0	0	0	0	0	0	0	0
H2AZ1	0	0	0	0	0	0	0	0	0	0	0	0	0	0	0
H2BC12	0	0	0	0	0	0	0	0	0	0	0	0	0	0	0
HAGHL	0	0	0	0	0	0	0	0	0	0	0	0	0	0	0
HAR1A	0	0	0	0	0	0	0	1	0	0	0	0	0	0	0
HAUS6	0	1	1	0	0	0	0	0	1	0	0	1	1	0	0
HBP1	1	0	0	0	0	0	1	0	0	0	0	0	0	0	0
HCN3	0	0	0	0	0	1	0	0	1	0	0	0	0	0	0
HCN4	0	0	0	0	0	0	0	0	1	0	0	0	0	0	0
HDAC5	0	0	0	0	0	0	1	0	0	0	0	0	0	0	0
HDDC2	0	0	1	1	0	0	0	1	0	0	0	0	0	0	0
HENMT1	0	0	0	1	0	1	1	0	0	0	0	1	1	0	0
HEPH	0	0	0	0	0	0	0	1	0	0	0	0	0	0	0
HES5	1	1	1	0	0	0	1	0	0	0	0	0	0	0	0
HES6	1	1	0	0	0	1	1	0	1	0	0	1	0	0	0
HEXB	0	1	1	0	0	0	0	1	0	0	1	0	0	0	0
HGS	0	0	0	0	0	0	1	0	0	0	0	0	0	0	0
HHIPL1	0	0	0	0	0	0	0	1	0	0	0	1	0	0	0
HIGD2A	0	1	1	0	0	0	0	0	0	0	0	0	0	0	0
HIP1R	0	0	0	1	0	1	0	0	1	0	0	0	0	0	0
HIVEP1	1	0	0	0	0	0	1	0	0	0	0	0	0	0	0
HK1	0	0	0	1	0	1	0	1	0	0	0	0	0	0	0
HLA-B	0	1	1	0	0	0	1	0	0	0	0	0	0	0	0
HLA-DRB1	0	0	0	0	0	0	0	1	0	0	0	1	0	0	0
HLA-DRB3	0	0	0	0	0	0	0	0	0	0	0	1	0	0	0
HMG20B	1	1	1	0	0	0	1	0	0	0	0	0	0	0	0
HMGCL	0	0	0	0	0	0	0	1	0	0	1	0	0	0	0
HMGCS1	0	1	1	0	0	1	0	0	0	0	0	0	0	0	0
HMMR	0	1	1	0	0	0	0	0	0	0	0	1	1	0	0
HNMT	0	1	1	0	0	0	1	1	0	0	0	0	0	0	0
HNRNPK	0	1	0	1	0	0	0	0	0	0	1	0	0	0	0
HNRNPU	0	1	0	1	0	0	1	0	1	1	1	0	0	0	0
HPCAL1	0	0	0	0	0	0	1	1	0	0	0	0	0	0	0
HPCAL4	0	0	0	0	0	1	0	1	0	0	0	0	0	0	0
HPDL	0	0	0	0	0	0	0	0	0	0	0	1	0	0	0
HPF1	0	0	0	0	0	0	0	0	0	0	0	0	0	0	0
HPRT1	0	0	0	0	0	1	0	1	0	0	1	0	0	0	0
HR	0	0	0	0	0	0	0	1	0	0	1	0	0	0	0
HRH2	0	0	0	1	0	1	0	1	0	0	0	0	0	0	0
HS3ST1	0	0	0	0	0	0	1	0	1	0	0	0	0	0	0
HS6ST1	0	0	1	0	0	0	0	0	0	0	0	1	1	0	0
HS6ST2	0	0	0	0	0	0	0	1	0	0	0	1	0	1	0
HSD17B1	0	0	0	0	0	0	0	0	0	0	0	0	0	0	0
HSD17B11	0	1	1	0	0	1	0	0	0	0	0	0	0	0	0
HSD17B8	0	0	1	0	0	0	0	1	0	0	0	0	0	0	0
HSPA2	0	1	0	1	0	0	0	1	0	0	0	0	0	0	0
HSPA8	0	1	0	1	0	1	0	0	0	0	0	0	0	0	0
HSPB1	0	1	1	1	0	0	1	1	0	0	0	0	0	0	0
HSPB2	0	0	0	0	0	0	0	0	0	0	0	0	0	0	0
HTRA1	0	1	1	0	0	1	1	1	0	0	0	0	0	0	0
HYAL3	0	0	0	0	0	0	0	0	0	0	0	0	0	0	0
ICA1	0	0	0	1	0	1	0	1	0	0	0	0	0	0	0
ID4	1	1	1	1	0	0	0	0	0	0	0	0	0	0	0
IDNK	0	0	0	1	0	0	0	0	0	0	0	0	0	0	0
IER3	0	0	0	0	0	0	0	0	0	0	0	0	0	0	0
IFFO2	0	0	0	0	0	0	0	1	0	0	0	0	0	0	0
IFI27	0	0	0	0	0	0	0	1	0	0	0	0	0	0	0
IFI27L1	0	1	1	0	0	1	0	0	0	0	0	0	0	0	0
IFI27L2	0	1	1	1	0	0	0	1	0	0	0	0	0	0	0
IFI44L	0	1	1	0	0	0	0	1	0	0	0	1	0	0	0
IFIT1	0	1	0	0	0	0	0	1	0	0	0	0	0	0	0
IFIT2	0	1	0	0	0	0	0	1	0	0	0	0	0	0	0
IFNGR2	0	0	1	0	0	0	0	0	0	0	0	0	0	0	0
IGDCC4	0	1	0	0	0	0	0	0	1	0	0	0	0	0	0
IGF1	0	0	0	1	0	0	0	1	0	0	1	0	0	0	0
IGFBP5	0	1	0	0	0	1	0	0	0	0	0	0	0	0	0
IGFBPL1	0	0	0	0	0	0	1	0	1	0	0	0	0	0	0
IGFLR1	0	0	0	0	0	0	0	0	0	0	0	0	0	0	0
IGSF11	0	0	1	0	0	0	0	1	0	0	0	0	0	0	0
IGSF21	0	0	1	0	0	1	0	0	0	0	0	1	0	0	0
IGSF9B	0	0	0	0	0	0	0	1	0	0	0	0	0	0	0
IKBIP	0	1	1	0	0	0	0	0	1	0	0	0	0	0	0
IL13RA1	0	0	0	0	0	0	0	1	0	0	0	0	0	0	0
IL13RA2	0	0	0	0	0	0	0	0	0	0	0	0	0	0	0
IL17RA	0	0	0	0	0	0	0	1	0	0	0	0	0	0	0
IL17RB	0	0	0	0	0	0	0	1	0	0	0	0	0	0	0
IL1RAPL1	0	0	1	0	0	0	0	1	0	0	1	0	0	0	0
IL27RA	0	0	0	0	0	0	0	0	1	0	0	0	0	0	0
ILVBL	0	0	1	0	0	0	0	0	0	0	0	0	0	0	0
IMPA2	0	0	0	0	0	0	0	0	0	0	0	0	0	0	0
INHBB	0	1	0	0	0	0	1	0	0	0	0	0	0	0	0
INPP4B	0	0	0	0	0	0	0	1	0	0	0	0	0	0	0
INPP5D	0	0	0	0	0	0	0	1	0	0	0	0	0	0	0
INPPL1	0	0	0	0	0	0	0	1	0	0	1	0	0	0	0
INSM1	1	1	1	0	0	0	1	0	1	0	0	1	1	0	0
INSYN1	0	0	0	0	0	0	0	0	0	0	0	0	0	0	0
INSYN2A	0	0	0	0	0	0	0	0	0	0	0	0	0	0	0
IPCEF1	0	0	0	0	0	0	0	1	0	0	0	1	0	0	0
IPO5	0	0	0	0	0	0	0	0	0	0	0	0	0	0	0
IPW	0	0	0	0	0	0	0	0	0	0	0	0	0	0	0
IQCA1	0	0	0	1	0	1	0	1	0	0	0	0	0	0	0
IQCK	0	0	0	0	0	0	0	0	0	0	0	0	0	0	0
IQSEC2	0	0	0	0	0	0	0	1	0	1	1	0	0	0	0
IQSEC3	0	0	0	0	0	0	0	1	0	0	0	0	0	0	0
IRF1-AS1	0	0	0	0	0	0	0	0	0	0	0	0	0	0	0
IRF9	1	0	0	0	0	0	0	0	0	0	0	0	0	0	0
IRS1	0	0	0	0	0	1	0	0	1	0	0	1	0	0	0
ITFG2	0	1	1	1	0	0	1	0	0	0	0	0	0	0	0
ITGA6	0	1	0	0	0	0	0	1	0	0	0	1	0	0	0
ITGA7	0	0	0	0	0	0	0	1	0	0	1	0	0	0	0
ITGA9	0	0	0	0	0	0	0	1	0	0	0	0	0	0	0
ITGB1	0	1	0	0	0	0	1	0	0	0	0	0	0	0	0
ITGB3BP	0	1	1	0	0	0	1	0	0	0	0	0	0	0	0
ITGB5	0	0	0	0	0	0	0	1	0	0	0	0	0	0	0
ITM2A	0	0	1	0	0	1	0	0	0	0	0	0	0	0	0
ITPKB	0	0	0	0	0	0	0	1	0	0	0	0	0	0	0
ITPKC	0	0	0	0	0	0	0	0	0	0	0	0	0	0	0
ITPRID2	0	0	0	0	0	0	0	0	0	0	0	0	0	0	0
ITPRIPL2	0	0	0	0	0	0	0	0	0	0	0	0	0	0	0
IVNS1ABP	0	0	0	0	0	1	1	0	1	0	0	0	0	0	0
JADE1	0	1	1	0	0	1	1	0	1	0	0	1	0	0	0
JAG1	0	0	1	0	0	0	0	1	0	0	1	1	0	0	0
JAG2	0	0	0	0	0	0	0	0	1	0	0	0	0	0	0
JAK1	0	1	1	0	0	0	0	1	0	0	0	0	0	0	0
JAM2	0	1	1	0	0	0	1	1	0	0	0	1	1	0	0
JAM3	0	1	1	0	0	0	0	0	0	0	0	0	0	0	0
JCAD	0	0	0	0	0	0	0	0	0	0	0	0	0	0	0
JDP2	1	0	1	0	0	0	0	1	0	0	0	0	0	0	0
JHY	0	0	0	0	0	0	0	0	0	0	0	0	0	0	0
JPH3	0	0	0	0	0	0	0	1	0	0	0	0	0	0	0
JUNB	1	1	1	1	0	0	0	1	0	0	0	0	0	0	0
KANK1	0	0	1	0	0	0	0	1	0	0	0	0	0	0	0
KANK3	0	0	0	0	0	0	0	0	0	0	0	0	0	0	0
KANSL1-AS1	0	0	1	0	0	0	0	0	0	0	0	0	0	0	0
KAT2B	0	0	1	0	0	0	0	1	0	0	0	0	0	0	0
KATNA1	0	1	0	1	0	0	0	0	1	0	0	1	0	0	0
KBTBD11	0	0	0	0	0	1	0	0	0	0	0	1	0	0	0
KCNA5	0	0	0	1	0	0	0	0	0	0	0	0	0	0	0
KCNAB1	0	0	0	0	0	0	0	1	0	0	0	0	0	0	0
KCNC1	0	0	0	0	0	0	0	1	0	0	1	0	0	0	0
KCNC2	0	0	0	0	0	0	0	1	0	0	0	1	0	0	0
KCND2	0	0	1	0	0	0	0	0	0	0	0	0	0	0	0
KCNE5	0	1	1	0	0	0	0	0	0	0	0	0	0	0	0
KCNF1	0	0	0	0	0	0	0	1	0	0	0	1	0	0	0
KCNH3	0	0	0	0	0	0	0	1	0	0	0	0	0	0	0
KCNIP1	0	0	1	0	0	1	0	0	0	0	0	0	0	0	0
KCNIP3	0	0	1	0	0	0	0	1	0	0	0	1	0	0	0
KCNJ8	0	0	0	0	0	0	0	1	0	0	0	0	0	0	0
KCNK1	0	0	1	0	0	0	0	1	0	0	0	1	0	0	0
KCNK3	0	0	0	0	0	0	0	1	0	0	0	0	0	0	0
KCNMA1	0	0	1	0	0	1	0	1	0	0	1	0	0	0	0
KCNMB2	0	0	0	0	0	0	0	1	0	0	0	0	0	0	0
KCNN2	0	0	1	0	0	0	0	1	0	0	0	0	0	0	0
KCTD1	0	0	0	0	0	1	0	1	0	0	1	1	1	0	0
KCTD12	0	1	0	1	0	1	0	0	1	0	0	1	0	0	0
KCTD16	0	0	0	0	0	0	0	1	0	0	0	0	0	0	0
KCTD8	0	0	0	1	0	0	0	1	0	0	0	0	0	0	0
KCTD9	0	0	0	0	0	0	0	1	0	0	0	0	0	0	0
KDM3A	0	1	0	0	0	0	0	0	0	0	0	0	0	0	0
KEAP1	0	1	1	0	0	1	0	0	0	0	0	0	0	0	0
KIAA0319	0	0	0	0	0	0	0	0	1	0	0	1	1	0	0
KIAA1958	0	0	0	0	0	0	0	0	0	0	0	0	0	0	0
KIF1A	0	1	0	0	0	1	0	1	0	0	1	0	0	0	0
KIF1B	0	1	0	0	0	1	0	0	0	0	0	0	0	0	0
KIF26A	0	0	1	0	0	0	0	0	1	0	0	1	0	0	0
KIF26B	0	0	1	0	0	0	1	0	1	0	0	0	0	0	0
KIF5A	0	0	0	0	0	1	0	1	0	0	1	0	0	0	0
KIF6	0	0	0	0	0	0	0	1	0	0	0	0	0	0	0
KIF9-AS1	0	0	0	0	0	0	0	0	0	0	0	0	0	0	0
KIFBP	0	0	0	0	0	0	0	0	0	0	1	0	0	0	0
KIFC2	0	0	0	0	0	0	0	1	0	0	0	0	0	0	0
KIRREL2	0	0	0	0	0	0	0	0	0	0	0	0	0	0	0
KIRREL3	0	0	0	0	0	0	0	0	0	0	0	1	0	1	1
KITLG	0	0	0	1	0	0	0	0	0	0	0	0	0	0	0
KLF12	1	0	0	0	0	0	0	0	1	0	0	0	0	0	0
KLF15	1	0	0	0	0	0	0	1	0	0	0	0	0	0	0
KLHDC8A	0	1	0	0	0	0	0	0	1	0	0	0	0	0	0
KLHDC8B	0	0	0	0	0	0	0	0	0	0	0	0	0	0	0
KLHDC9	0	1	0	1	0	0	0	1	0	0	0	0	0	0	0
KLHL13	0	0	1	1	0	1	0	0	0	0	0	0	0	0	0
KLHL15	0	0	0	0	0	0	0	0	1	0	0	0	0	0	0
KLHL35	0	0	0	1	0	0	1	0	1	0	0	0	0	0	0
KLHL4	0	0	1	0	0	0	0	0	0	0	0	0	0	0	0
KNDC1	0	0	1	0	0	0	0	1	0	0	0	0	0	0	0
KRBOX4	0	0	0	0	0	0	0	0	1	0	0	0	0	0	0
KREMEN1	0	0	0	0	0	0	0	0	0	0	0	1	0	0	0
KRTAP10-10	0	0	0	0	0	0	0	0	0	0	0	1	1	0	0
LACTB2	0	0	0	0	0	0	0	1	0	0	0	0	0	0	0
LAMA1	0	1	0	1	0	0	0	0	0	0	1	0	0	0	0
LAMB2	0	0	1	0	0	0	0	1	0	0	0	0	0	0	0
LAMP2	0	1	1	0	0	0	0	1	0	0	1	0	0	0	0
LAMP5	0	1	0	1	0	0	1	1	0	0	0	1	0	0	0
LANCL2	0	0	1	0	0	0	0	1	0	0	0	0	0	0	0
LARGE1	0	0	0	0	0	0	0	0	0	0	1	0	0	0	0
LARP6	0	0	1	0	0	0	0	1	0	0	0	1	0	0	0
LASP1	0	1	0	0	0	0	0	0	0	0	0	0	0	0	0
LCORL	1	0	1	0	0	1	0	0	1	0	0	0	0	0	0
LDB2	0	1	0	1	0	1	0	0	0	0	0	0	0	0	0
LDLRAD4	0	0	0	1	0	0	0	0	0	0	0	1	0	0	0
LGALSL	0	0	0	0	0	1	0	0	1	0	0	1	0	0	0
LGI1	0	0	0	1	0	0	0	1	0	0	0	0	0	0	0
LGR4	0	0	0	0	0	0	0	1	0	0	0	0	0	0	0
LHFPL2	0	0	0	0	0	0	0	0	0	0	0	1	1	0	0
LHFPL3	0	0	1	0	0	0	0	0	0	0	0	0	0	0	0
LHFPL6	0	0	0	0	0	0	0	0	0	0	0	0	0	0	0
LHPP	0	0	0	0	0	0	0	1	0	0	0	0	0	0	0
LHX2	1	1	1	0	0	1	1	0	1	0	0	0	0	0	0
LHX6	1	0	0	1	0	0	0	0	0	0	0	0	0	0	0
LIMCH1	0	1	0	1	0	1	0	0	1	0	0	1	0	0	0
LIMK2	0	0	0	0	0	0	0	0	1	0	0	0	0	0	0
LINC00654	0	0	0	0	0	0	0	0	0	0	0	0	0	0	0
LINC00674	0	0	0	0	0	0	0	0	0	0	0	0	0	0	0
LINC00839	0	0	1	0	0	0	0	0	0	0	0	0	0	0	0
LINC00958	0	0	0	0	0	0	0	1	0	0	0	0	0	0	0
LINC01003	0	0	1	0	0	0	0	0	0	0	0	0	0	0	0
LINC01102	0	0	0	0	0	1	0	0	1	0	0	0	0	0	0
LINC01145	0	0	0	0	0	0	0	0	0	0	0	1	0	0	0
LINC01623	0	0	0	0	0	0	0	0	0	0	0	0	0	0	0
LINC01664	0	0	0	0	0	0	0	0	0	0	0	0	0	0	0
LINGO1	0	0	1	0	0	1	0	0	0	0	0	0	0	0	0
LINGO2	0	0	0	0	0	0	0	0	0	0	0	1	0	1	0
LITAF	1	1	1	0	0	0	0	1	0	0	0	0	0	0	0
LIX1	0	1	1	0	0	0	0	1	0	0	0	0	0	0	0
LIX1L	0	0	0	1	0	0	0	0	1	0	0	0	0	0	0
LMAN2	0	0	0	0	0	0	1	0	0	0	0	0	0	0	0
LMLN	0	0	0	0	0	0	0	1	0	0	0	0	0	0	0
LMNA	0	1	0	0	0	0	0	0	1	0	1	0	0	0	0
LMO1	0	1	1	0	0	0	1	0	0	0	0	0	0	0	0
LMO2	0	0	1	0	0	0	0	1	0	0	0	0	0	0	0
LNX1	0	0	1	0	0	1	0	0	0	0	0	0	0	0	0
LNX2	0	0	0	0	0	0	0	0	0	0	0	0	0	0	0
LOH12CR2	0	0	1	0	0	1	0	1	0	0	0	0	0	0	0
LOXL1	0	1	0	1	0	0	1	0	0	0	0	1	0	0	0
LOXL3	0	0	1	0	0	0	0	0	1	0	0	1	0	0	0
LPCAT1	0	1	1	0	0	0	0	0	1	0	0	1	0	0	0
LPCAT2	0	0	0	0	0	0	0	1	0	0	0	1	0	0	0
LPL	0	0	1	0	0	1	0	0	1	0	0	1	1	0	0
LRATD1	0	0	0	0	0	0	0	0	0	0	0	0	0	0	0
LRBA	0	0	0	0	0	0	0	1	0	0	0	0	0	0	0
LRFN2	0	0	1	0	0	0	0	0	0	0	0	1	0	1	0
LRFN4	0	1	1	0	0	0	1	0	1	0	0	0	0	0	0
LRFN5	0	0	1	1	0	0	0	0	0	0	0	0	0	0	0
LRIG1	0	1	1	0	0	0	0	1	0	0	0	1	0	0	0
LRP10	0	1	0	0	0	0	0	1	0	0	0	0	0	0	0
LRP1B	0	0	1	0	0	1	0	0	0	0	0	0	0	0	0
LRP4	0	1	1	0	0	0	0	1	0	0	1	0	0	0	0
LRRC17	0	1	1	0	0	0	0	0	0	0	0	0	0	0	0
LRRC34	0	1	1	0	0	0	0	1	0	0	0	0	0	0	0
LRRC42	0	1	1	0	0	0	0	0	1	0	0	0	0	0	0
LRRC4C	0	0	1	1	0	1	0	0	0	1	0	0	0	0	0
LRRC56	0	0	0	0	0	0	0	0	0	0	0	0	0	0	0
LRRC75B	0	0	0	0	0	0	0	0	1	0	0	0	0	0	0
LRRC8B	0	0	0	0	0	0	0	1	0	0	0	0	0	0	0
LRRN1	0	0	1	0	0	0	0	0	0	0	0	1	0	0	0
LRRN3	0	0	1	1	0	1	0	0	0	0	0	0	0	0	0
LRTOMT	0	0	1	0	0	0	0	1	0	0	0	0	0	0	0
LSAMP	0	1	1	1	0	1	0	0	0	0	0	1	0	1	1
LSM2	0	1	1	0	0	0	0	0	1	0	0	1	1	0	0
LTBP1	0	1	0	0	0	0	0	0	0	0	0	0	0	0	0
LUZP2	0	1	1	1	0	0	0	0	0	0	0	0	0	0	0
LY9	0	0	0	0	0	0	0	1	0	0	0	0	0	0	0
LYN	0	1	1	0	0	0	0	1	0	0	0	0	0	0	0
LYPD6	0	0	0	0	0	0	0	0	1	0	0	0	0	0	0
LYRM1	0	0	0	0	0	0	0	0	0	0	0	0	0	0	0
LYRM9	0	1	0	0	0	1	0	0	0	0	0	0	0	0	0
LYST	0	0	0	0	0	0	0	0	0	0	1	0	0	0	0
LZTS1	0	1	0	0	0	1	1	0	1	0	0	1	0	0	0
MAGEE1	0	0	1	0	0	0	0	1	0	0	0	0	0	0	0
MAGEL2	0	0	1	0	0	0	0	1	0	1	1	1	0	0	0
MAGI1	0	1	1	1	0	1	1	1	0	0	0	0	0	0	0
MAGT1	0	1	1	1	0	0	0	1	0	0	0	0	0	0	0
MAILR	0	0	0	0	0	0	0	0	0	0	0	0	0	0	0
MAMLD1	0	0	0	0	0	0	0	0	0	0	0	0	0	0	0
MAN1B1-DT	0	0	0	0	0	0	0	0	0	0	0	0	0	0	0
MAN1C1	0	0	0	0	0	0	0	0	0	0	0	1	0	0	0
MAN2A1	0	0	1	0	0	0	0	1	0	0	0	0	0	0	0
MANEA	0	0	1	0	0	0	0	0	0	0	0	0	0	0	0
MAOA	0	0	0	0	0	0	0	1	0	0	0	0	0	0	0
MAOB	0	0	0	0	0	0	0	1	0	0	0	1	0	0	0
MAP1A	0	1	1	0	0	1	0	1	0	1	0	0	0	0	0
MAP2K3	0	0	0	0	0	0	0	1	0	0	0	0	0	0	0
MAP3K11	0	0	0	0	0	0	0	1	0	0	0	0	0	0	0
MAP3K5	0	0	0	0	0	0	0	1	0	0	0	0	0	0	0
MAP3K6	0	0	0	0	0	0	0	0	0	0	0	1	0	0	0
MAPK10	0	0	0	1	0	0	0	1	0	0	0	0	0	0	0
MAPK14	0	0	0	0	0	0	0	0	0	0	0	0	0	0	0
MARCHF1	0	0	0	0	0	0	0	0	0	0	0	1	0	0	0
MARCKS	0	1	1	1	0	1	1	0	1	0	0	0	0	0	0
MARK1	0	0	0	0	0	1	0	0	1	0	0	1	0	0	0
MARK4	0	0	0	0	0	0	0	0	0	0	0	0	0	0	0
MARVELD2	0	0	0	0	0	0	0	1	0	0	0	1	0	0	0
MAST1	0	0	0	0	0	0	0	0	1	0	0	0	0	0	0
MAST2	0	0	0	0	0	0	0	0	1	0	0	0	0	0	0
MAT2B	0	1	0	0	0	0	0	1	0	0	0	0	0	0	0
MATK	0	0	0	0	0	1	0	1	0	0	0	0	0	0	0
MBD2	1	0	1	0	0	0	0	0	0	0	0	0	0	0	0
MBLAC2	0	0	0	0	0	0	0	0	0	0	0	0	0	0	0
MBP	0	0	1	0	0	0	0	1	0	0	0	0	0	0	0
MCF2	0	0	0	0	0	0	0	0	0	0	0	1	0	0	0
MCF2L-AS1	0	0	0	0	0	0	0	0	0	0	0	0	0	0	0
MCM3	0	1	1	0	0	0	1	0	0	0	0	0	0	0	0
MCM8	0	0	0	0	0	0	0	0	0	0	0	0	0	0	0
MCRIP2	0	0	0	0	0	0	0	0	0	0	0	0	0	0	0
MCU	0	0	0	0	0	0	0	0	1	0	0	0	0	0	0
MCUB	0	0	0	0	0	0	0	0	0	0	0	1	0	0	0
MCUR1	0	0	1	0	1	1	0	0	1	0	0	1	0	0	0
MDFI	0	1	1	0	0	0	1	0	1	0	0	0	0	0	0
MDGA1	0	0	0	0	0	0	0	0	1	0	0	0	0	0	0
MDGA2	0	0	1	1	0	1	0	0	0	0	0	1	0	0	0
MDH1	0	0	0	1	0	1	0	1	0	0	0	0	0	0	0
MDK	0	1	0	1	0	0	1	0	1	0	0	1	1	0	0
ME1	0	0	1	0	0	0	0	1	0	0	0	1	0	0	0
MED14OS	0	0	0	0	0	0	0	0	0	0	0	0	0	0	0
MED20	0	0	1	0	0	0	0	0	0	0	0	0	0	0	0
MED28	0	1	0	0	0	0	1	0	0	0	0	0	0	0	0
MEF2C	1	0	0	0	0	1	0	0	1	1	1	1	0	1	0
MEG3	0	0	1	1	0	1	0	1	0	0	0	1	0	0	0
MEIS1	1	0	0	0	0	0	0	0	0	0	0	0	0	0	0
MEIS3	1	0	1	0	0	1	1	0	0	0	0	0	0	0	0
MEIS3P1	0	0	0	0	0	0	0	0	0	0	0	0	0	0	0
MELTF-AS1	0	0	0	0	0	0	0	0	0	0	0	1	0	0	0
MESP1	1	0	1	0	0	0	0	0	0	0	0	0	0	0	0
MEST	0	1	1	1	0	0	1	1	0	0	0	0	0	0	0
METAP1	0	0	1	1	0	0	0	0	1	0	0	0	0	0	0
METRN	0	1	1	0	0	0	0	0	0	0	0	0	0	0	0
METTL5	0	0	0	0	0	1	0	0	0	0	0	0	0	0	0
MFAP1	0	0	0	0	0	0	0	0	0	0	0	1	0	0	0
MFAP2	0	1	0	0	0	1	1	0	1	0	0	0	0	0	0
MFF	0	0	1	0	0	1	1	0	0	0	1	1	0	0	0
MFNG	0	0	0	0	0	0	0	0	0	0	0	0	0	0	0
MFSD4B	0	0	0	0	0	0	0	0	0	0	0	0	0	0	0
MGAT3	0	0	1	0	0	0	0	0	0	0	0	0	0	0	0
MGAT4A	0	0	1	0	0	0	0	1	0	0	0	0	0	0	0
MGLL	0	1	0	1	0	1	0	1	0	0	0	1	0	0	0
MICAL2	0	0	0	0	0	0	0	1	0	0	0	0	0	0	0
MICU3	0	0	0	0	0	0	0	1	0	0	0	0	0	0	0
MID1	0	1	0	0	0	0	0	0	1	0	1	1	1	0	1
MID2	0	0	0	0	0	0	0	0	0	0	0	0	0	0	0
MINAR1	0	0	0	0	0	0	0	0	0	0	0	1	0	0	0
MINDY1	0	0	0	0	0	0	0	0	0	0	0	1	0	0	0
MINDY3	0	0	0	0	0	0	0	0	0	0	0	0	0	0	0
MIR1915HG	0	0	0	0	0	0	0	0	0	0	0	1	0	0	0
MIR4453HG	0	0	0	0	0	0	0	0	0	0	0	0	0	0	0
MIR600HG	0	0	0	0	0	0	0	0	0	0	0	1	0	0	0
MIR9-1HG	0	0	0	0	0	0	0	0	0	0	0	0	0	0	0
MIR99AHG	0	1	0	0	0	0	1	0	0	0	0	1	1	0	0
MLC1	0	1	1	0	0	0	0	1	0	0	1	0	0	0	0
MLEC	0	1	1	1	0	0	0	1	0	0	0	0	0	0	0
MLF1	0	1	1	0	0	1	1	1	0	0	0	0	0	0	0
MLLT10	1	1	0	0	0	0	0	0	0	0	0	0	0	0	0
MLLT3	0	0	0	0	0	1	1	0	1	0	0	0	0	0	0
MNS1	0	1	1	0	0	0	0	1	0	0	0	0	0	0	0
MOB1A	0	1	0	0	0	0	1	0	0	0	0	0	0	0	0
MORF4L1	0	1	0	1	0	1	1	0	0	0	0	0	0	0	0
MOXD1	0	1	0	0	0	0	1	0	0	0	0	0	0	0	0
MPHOSPH6	0	1	1	1	0	1	0	0	1	0	0	0	0	0	0
MPST	0	1	1	0	0	0	1	0	1	0	0	0	0	0	0
MPV17L	0	0	0	0	0	0	0	0	0	0	0	0	0	0	0
MRAS	0	0	0	0	0	1	0	1	0	0	1	0	0	0	0
MRNIP	0	0	0	0	0	0	0	0	0	0	0	1	0	0	0
MRPL11	0	1	0	1	0	0	0	0	0	0	0	0	0	0	0
MRPL3	0	0	0	0	0	1	0	0	0	0	0	0	0	0	0
MRPS27	0	0	1	0	0	0	1	0	0	0	0	0	0	0	0
MRPS33	0	0	0	0	0	1	0	0	0	0	0	0	0	0	0
MSH6	0	1	0	0	0	0	0	0	1	0	0	0	0	0	0
MSN	0	1	1	0	0	0	0	0	0	0	0	0	0	0	0
MSRA	0	0	0	0	0	1	0	0	1	0	0	0	0	0	0
MSRB2	0	1	1	0	0	0	0	0	0	0	0	0	0	0	0
MST1	0	0	0	0	0	0	0	0	1	0	0	0	0	0	0
MT1B	0	0	0	0	0	0	0	0	0	0	0	1	0	0	0
MT1E	0	1	1	0	0	0	0	1	0	0	0	0	0	0	0
MT1G	0	0	0	0	0	0	0	1	0	0	0	0	0	0	0
MT1JP	0	0	0	0	0	0	0	0	0	0	0	0	0	0	0
MT1L	0	0	0	0	0	0	0	1	0	0	0	0	0	0	0
MT1M	0	1	1	0	0	0	0	1	0	0	0	0	0	0	0
MT1X	0	1	0	0	0	0	1	0	0	0	0	0	0	0	0
MT2A	0	1	1	0	0	0	0	1	0	0	0	0	0	0	0
MT3	0	1	1	0	0	1	0	1	0	0	0	1	0	0	0
MTARC2	0	0	0	0	0	0	0	0	0	0	0	0	0	0	0
MTHFD2	0	1	0	0	0	0	0	0	1	0	0	0	0	0	0
MTMR11	0	0	0	0	0	0	0	1	0	0	0	0	0	0	0
MTPAP	0	0	0	0	0	0	1	0	1	0	0	0	0	0	0
MTUS1	0	0	1	1	0	0	1	1	0	0	0	0	0	0	0
MVB12B	0	0	0	0	0	0	0	0	0	0	0	0	0	0	0
MVD	0	1	0	0	0	1	1	0	1	0	0	0	0	0	0
MX1	0	0	1	0	0	0	0	1	0	0	0	0	0	0	0
MXD1	1	0	0	0	0	0	0	0	0	0	0	0	0	0	0
MXRA8	0	0	0	0	0	0	0	0	0	0	0	0	0	0	0
MYCL	1	0	0	0	0	0	0	0	1	0	0	1	1	0	0
MYF6	1	0	0	0	0	0	0	0	0	0	0	0	0	0	0
MYL6	0	1	0	1	0	0	1	0	0	0	0	0	0	0	0
MYL6B	0	1	0	0	0	1	0	0	0	0	0	0	0	0	0
MYO10	0	1	1	0	0	0	1	1	0	0	0	0	0	0	0
N4BP2L1	0	1	0	0	0	0	0	1	0	0	0	0	0	0	0
N4BP3	0	0	0	0	0	0	0	0	0	0	0	0	0	0	0
NAA20	0	0	1	0	0	1	0	1	0	0	0	0	0	0	0
NACAD	0	0	0	0	0	0	0	0	0	0	0	0	0	0	0
NAGLU	0	0	1	0	0	0	0	0	0	0	1	0	0	0	0
NANOS1	0	0	0	0	0	0	0	0	1	0	0	0	0	0	0
NANOS3	0	0	0	0	0	0	0	0	1	0	0	0	0	0	0
NAP1L5	0	0	0	1	0	1	0	1	0	0	0	0	0	0	0
NASP	0	1	1	0	0	0	1	0	1	0	0	1	0	0	0
NBPF11	0	0	0	0	0	0	0	0	1	0	0	0	0	0	0
NCAPG	0	1	1	0	0	0	0	0	1	0	0	0	0	0	0
NCBP2AS2	0	0	0	0	0	0	0	0	0	0	0	0	0	0	0
NCK1	0	0	0	0	0	0	0	0	0	0	0	1	0	0	0
NCK2	0	0	0	0	0	0	0	0	1	0	0	0	0	0	0
NCKAP5L	0	0	0	0	0	0	0	0	0	0	0	0	0	0	0
NCOA7	0	0	0	0	0	1	0	1	0	0	0	0	0	0	0
NDE1	0	1	1	0	0	0	0	1	0	0	1	0	0	0	0
NDRG1	0	0	0	0	0	1	0	0	1	0	0	1	0	0	0
NDRG2	0	1	1	0	0	0	0	1	0	0	0	1	0	0	0
NDST3	0	0	0	0	0	0	0	0	0	0	0	1	0	1	0
NDUFA6	0	1	0	0	0	1	0	0	0	0	0	0	0	0	0
NDUFAF1	0	1	0	0	0	0	0	1	0	0	0	0	0	0	0
NDUFAF5	0	0	1	0	0	0	0	0	0	0	0	0	0	0	0
NECTIN1	0	0	0	0	0	0	0	0	0	0	0	0	0	0	0
NEFL	0	0	0	1	0	1	0	1	0	0	0	0	0	0	0
NEFM	0	0	0	1	0	1	0	1	0	0	0	1	1	0	0
NELFCD	0	0	0	1	0	1	0	0	1	0	0	0	0	0	0
NELL1	0	0	1	0	0	0	1	0	0	0	0	0	0	0	0
NES	0	1	1	0	0	0	0	0	1	0	0	0	0	0	0
NEURL1B	0	1	0	0	0	0	0	0	0	0	0	0	0	0	0
NEUROD2	1	0	0	0	0	1	1	0	1	0	0	0	0	0	0
NEUROD6	1	0	0	0	1	1	0	0	1	0	0	1	0	0	0
NFATC3	1	0	0	0	0	0	1	0	0	0	0	0	0	0	0
NFE2L2	1	1	1	0	0	0	1	1	0	0	0	0	0	0	0
NFE2L3	1	0	0	0	0	0	0	0	1	0	0	1	1	0	0
NFYA	1	0	0	0	0	0	0	0	1	0	0	0	0	0	0
NGEF	0	0	0	1	0	1	0	1	0	0	0	1	1	0	0
NGLY1	0	0	1	0	0	0	0	0	0	0	1	0	0	0	0
NHS	0	0	0	0	0	0	0	0	0	0	1	0	0	0	0
NIFK-AS1	0	0	0	0	0	0	0	0	0	0	0	0	0	0	0
NIN	0	0	0	0	0	1	0	0	1	0	0	0	0	0	0
NINJ1	0	1	1	0	0	0	1	1	0	0	0	0	0	0	0
NIPAL2	0	0	0	0	0	0	0	1	0	0	0	0	0	0	0
NIPAL3	0	0	0	0	0	0	0	1	0	0	0	0	0	0	0
NIPSNAP2	0	0	0	0	0	0	0	0	0	0	0	0	0	0	0
NIPSNAP3A	0	0	0	0	0	1	0	0	0	0	0	0	0	0	0
NKAIN4	0	1	1	0	0	0	0	1	0	0	0	0	0	0	0
NKD1	0	0	1	0	0	0	0	1	0	0	0	0	0	0	0
NKD2	0	0	0	1	0	0	0	0	0	0	0	1	0	0	0
NKX2-2	1	0	1	0	0	0	0	1	0	0	0	0	0	0	0
NLGN1	0	1	1	0	0	1	1	0	1	0	0	0	0	0	0
NLGN2	0	1	1	0	0	0	0	0	0	1	0	0	0	0	0
NLGN3	0	0	0	0	0	0	0	0	0	1	0	0	0	0	0
NLRP2	0	0	0	0	0	0	0	0	0	0	0	0	0	0	0
NLRX1	0	0	0	0	0	0	0	1	0	0	0	0	0	0	0
NME5	0	1	0	0	0	1	0	1	0	0	0	1	0	0	0
NMU	0	0	0	0	0	0	0	1	0	0	0	0	1	0	0
NNAT	0	1	0	1	0	1	1	0	1	0	0	0	0	0	0
NONO	0	0	0	0	0	0	1	0	1	0	0	0	0	0	0
NOP16	0	0	1	0	0	1	0	0	0	0	0	0	0	0	0
NOS1AP	0	0	0	0	0	0	0	0	0	0	0	0	0	0	0
NOTCH2NLR	0	0	0	0	0	0	0	0	0	0	0	1	0	0	0
NOVA1	0	1	1	1	0	1	0	0	0	0	0	0	0	0	0
NOVA2	0	1	0	0	0	1	0	0	0	0	0	0	0	0	0
NOX4	0	0	0	0	0	0	0	0	1	0	0	0	0	0	0
NOXA1	0	0	0	0	0	0	0	0	0	0	0	0	0	0	0
NPAS3	1	1	1	1	0	0	0	0	0	0	0	0	0	0	0
NPDC1	0	0	1	1	0	1	1	0	0	0	0	0	0	0	0
NPHP1	0	0	1	1	0	0	0	1	0	0	1	0	0	0	0
NPM2	0	0	0	0	0	1	0	1	0	0	0	0	0	0	0
NPNT	0	0	1	0	0	0	0	0	0	0	0	1	1	0	0
NPPA	0	0	1	0	0	0	0	1	0	0	0	0	0	0	0
NPTX1	0	0	0	0	0	1	0	1	0	0	0	0	0	0	0
NPTX2	0	0	0	0	0	0	0	1	0	0	0	1	1	0	0
NQO2	0	1	0	0	0	1	1	1	0	0	0	0	0	0	0
NR2C1	1	0	1	0	0	1	0	0	0	0	0	0	0	0	0
NR2F1-AS1	0	0	0	0	0	0	1	0	0	0	0	0	0	0	0
NR3C1	1	0	1	0	0	0	0	1	0	0	0	0	0	0	0
NR3C2	1	0	0	0	0	0	0	1	0	1	0	0	0	0	0
NR4A2	1	0	0	0	0	1	0	0	0	1	0	0	0	0	0
NRG2	0	0	0	0	0	0	0	0	0	0	0	0	0	0	0
NRIP3	0	0	1	0	0	0	0	1	0	0	0	1	0	0	0
NRM	0	0	1	0	0	0	0	0	1	0	0	1	0	0	0
NRN1	0	0	0	0	0	0	1	1	0	0	0	0	0	0	0
NRP1	0	0	0	0	0	0	1	0	1	0	0	1	0	0	0
NRXN1	0	0	0	1	0	1	1	0	1	1	0	0	0	0	0
NRXN2	0	1	0	1	0	1	0	0	0	1	0	0	0	0	0
NRXN3	0	0	0	1	0	1	1	1	0	1	0	0	0	0	0
NSD2	1	0	0	0	0	0	0	0	0	0	0	0	0	0	0
NSMCE1	0	1	1	0	0	1	0	0	0	0	0	0	0	0	0
NSMCE2	0	0	1	0	0	0	1	1	0	0	0	0	0	0	0
NSMF	0	0	0	0	0	0	0	1	0	0	0	0	0	0	0
NSUN7	0	0	0	0	0	0	0	0	1	0	0	0	0	0	0
NT5C	0	1	1	0	0	0	0	0	1	0	0	1	0	0	0
NTM	0	0	1	1	1	1	1	0	0	0	0	0	0	0	0
NTN1	0	0	0	0	0	0	0	0	0	0	0	0	0	0	0
NTNG1	0	0	1	0	0	0	0	1	0	0	0	0	0	0	0
NTNG2	0	0	0	0	0	0	0	1	0	0	1	0	0	0	0
NTRK3	0	1	1	0	0	1	0	0	0	0	0	0	0	0	0
NUBP1	0	0	1	0	0	0	0	0	0	0	0	0	0	0	0
NUDT10	0	0	0	0	0	0	0	0	1	0	0	1	0	0	0
NUDT2	0	1	1	0	0	0	1	0	0	0	1	0	0	0	0
NUDT21	0	1	0	0	0	0	0	0	0	0	0	0	0	0	0
NUDT7	0	1	1	0	0	0	0	1	0	0	0	0	0	0	0
NUP93	0	0	0	0	0	0	0	0	1	0	0	0	0	0	0
NXPH1	0	0	1	1	0	0	0	0	0	0	0	0	0	0	0
NXT2	0	0	1	0	0	0	0	1	0	0	0	0	0	0	0
NYNRIN	0	0	0	0	0	0	0	0	1	0	0	0	0	0	0
OARD1	0	0	1	0	1	0	0	0	0	0	0	0	0	0	0
OCRL	0	0	0	0	0	0	0	0	0	0	1	0	0	0	0
OGDHL	0	0	0	0	0	0	0	1	0	0	0	0	0	0	0
OGFRL1	0	1	1	0	0	0	0	1	0	0	0	1	0	0	0
OLA1	0	0	0	1	0	1	0	0	0	0	0	0	0	0	0
OLFML2B	0	0	0	0	0	0	0	1	0	0	0	0	0	0	0
OLIG1	1	1	1	0	0	0	0	1	0	0	0	0	0	0	0
OMG	0	0	1	0	0	1	0	1	0	0	0	0	0	0	0
ONECUT2	1	0	0	0	0	0	0	0	0	0	0	0	0	0	0
OSBPL6	0	0	0	0	0	1	0	0	0	0	0	1	0	0	0
P2RX4	0	0	0	0	0	0	0	1	0	0	0	0	0	0	0
P2RX7	0	0	1	0	0	0	0	1	0	0	0	0	0	0	0
P3H4	0	0	1	0	1	0	1	0	0	0	0	0	0	0	0
PABPC5	0	0	1	0	0	0	0	0	0	0	0	0	0	0	0
PACRG	0	0	0	0	0	0	0	1	0	0	0	1	0	1	0
PACS1	0	0	0	0	0	0	0	0	1	1	1	0	0	0	0
PACSIN2	0	0	1	0	0	0	0	0	0	0	0	0	0	0	0
PAG1	0	1	1	0	0	0	1	0	0	0	0	1	0	0	0
PAIP2	0	0	0	1	0	0	0	1	0	0	0	0	0	0	0
PAK3	0	0	1	0	0	1	1	0	0	0	1	0	0	0	0
PALLD	0	1	1	0	0	0	1	0	0	0	0	1	0	1	1
PAM	0	1	0	0	0	0	0	1	0	0	0	1	0	1	1
PANX2	0	0	0	0	0	0	0	1	0	0	0	0	0	0	0
PAQR6	0	1	0	0	0	0	0	1	0	0	0	0	0	0	0
PARD3	0	0	0	0	0	0	0	1	0	0	0	0	0	0	0
PARP2	0	1	0	1	0	0	0	0	0	0	0	0	0	0	0
PARP8	0	0	0	0	0	1	0	0	0	0	0	1	0	0	0
PARVA	0	1	0	0	0	0	0	1	0	0	0	0	0	0	0
PARVB	0	0	0	0	0	0	0	1	0	0	0	0	0	0	0
PAX6	1	1	0	0	0	0	1	0	0	0	1	0	0	0	0
PBX3	1	0	1	1	0	0	0	0	0	0	0	0	0	0	0
PBXIP1	0	1	1	0	0	0	0	1	0	0	0	1	0	0	0
PCBD1	0	1	1	1	0	0	0	1	0	0	1	0	0	0	0
PCBP2	0	1	0	0	0	0	1	0	1	0	0	1	0	0	0
PCBP4	0	0	1	0	0	0	1	0	1	0	0	0	0	0	0
PCCA	0	0	0	0	0	0	0	0	0	0	1	0	0	0	0
PCDH10	0	0	1	1	0	1	0	0	0	0	0	0	0	0	0
PCDH11Y	0	0	1	0	0	1	0	0	0	0	0	1	1	0	0
PCDH17	0	1	1	0	0	1	0	0	0	0	0	0	0	0	0
PCDH19	0	0	1	0	0	0	0	0	0	1	1	0	0	0	0
PCDH20	0	0	0	0	0	0	0	1	0	0	0	0	0	0	0
PCDH7	0	0	1	1	0	1	0	0	0	0	0	1	1	1	0
PCDH9	0	1	1	1	0	1	0	1	0	0	0	1	1	1	0
PCDHB15	0	0	0	0	0	0	0	0	1	0	0	0	0	0	0
PCDHB4	0	0	0	0	0	0	0	0	0	0	0	0	0	0	0
PCK2	0	0	0	0	0	0	0	1	0	0	0	0	0	0	0
PCMT1	0	0	0	0	0	1	0	0	0	0	0	0	0	0	0
PCMTD1	0	0	0	0	0	1	0	0	1	0	0	0	0	0	0
PCP4	0	0	0	1	0	1	0	1	0	0	0	1	0	0	0
PCSK9	0	0	0	0	0	0	0	0	1	0	0	1	1	0	0
PDCD2L	0	0	0	1	0	0	0	0	1	0	0	0	0	0	0
PDE11A	0	0	0	0	0	0	0	0	0	0	0	0	0	0	0
PDE1B	0	0	1	1	0	0	0	1	0	0	0	0	0	0	0
PDE2A	0	0	0	0	0	1	0	1	0	0	0	0	0	0	0
PDE4A	0	0	1	0	0	1	0	1	0	0	0	0	0	0	0
PDE4B	0	0	1	0	0	0	0	1	0	0	0	0	0	0	0
PDE4D	0	0	0	1	0	1	0	0	1	0	1	0	0	0	0
PDE9A	0	1	1	0	0	0	0	0	1	0	0	0	0	0	0
PDGFA	0	0	1	0	0	0	0	1	0	0	0	0	0	0	0
PDGFD	0	1	0	0	0	0	0	0	0	0	0	0	0	0	0
PDGFRA	0	0	1	0	0	0	0	1	0	0	0	0	0	0	0
PDGFRB	0	1	0	0	0	0	0	1	0	0	1	0	0	0	0
PDHA1	0	0	0	1	0	1	0	1	0	0	1	0	0	0	0
PDLIM2	0	1	1	0	0	0	1	1	0	0	0	0	0	0	0
PDLIM3	0	1	1	0	0	0	0	1	0	0	0	0	0	0	0
PDLIM4	0	0	1	0	0	0	1	0	0	0	0	0	0	0	0
PDLIM5	0	1	1	0	0	0	0	1	0	0	0	0	0	0	0
PDPN	0	1	1	0	0	0	0	0	0	0	0	0	0	0	0
PDRG1	0	1	0	1	0	0	0	0	0	0	0	0	0	0	0
PDZRN3	0	0	0	1	0	0	0	0	0	0	0	1	0	0	0
PDZRN4	0	0	1	1	0	0	0	1	0	0	0	0	0	0	0
PEA15	0	1	1	0	0	0	1	1	0	0	0	0	0	0	0
PEAK1	0	0	1	0	0	0	1	1	0	0	0	0	0	0	0
PEG10	0	1	1	1	0	1	1	0	1	0	0	0	0	0	0
PFKFB3	0	0	0	0	0	0	0	1	0	0	0	0	0	0	0
PFKFB4	0	0	0	0	0	0	0	0	1	0	0	0	0	0	0
PFKP	0	0	0	1	0	1	0	1	0	0	0	0	0	0	0
PGAM2	0	0	0	0	0	0	0	1	0	0	0	0	0	0	0
PGAP4	0	0	0	0	0	0	0	0	0	0	0	0	0	0	0
PGD	0	0	0	0	0	1	0	0	1	0	0	1	0	0	0
PGM2	0	1	0	0	1	0	0	0	0	0	0	0	0	0	0
PGM2L1	0	0	0	1	0	1	0	0	0	0	0	0	0	0	0
PGP	0	1	1	0	0	0	0	1	0	0	0	0	0	0	0
PGPEP1	0	0	1	0	0	0	0	0	0	0	0	0	0	0	0
PHAX	0	0	0	0	0	0	0	0	0	0	0	0	0	0	0
PHB2	0	0	0	0	0	0	1	0	1	0	0	1	0	0	0
PHF19	0	0	1	0	0	0	0	0	0	0	0	1	0	0	0
PHF21B	0	0	0	0	0	0	1	0	1	0	0	0	0	0	0
PHGDH	0	1	1	0	0	0	0	1	0	0	1	0	0	0	0
PHLDA1	0	1	1	0	0	0	1	0	0	0	0	1	1	0	0
PHLDA3	0	0	1	0	0	0	0	1	0	0	0	0	0	0	0
PHTF1	1	1	0	0	0	0	0	0	0	0	0	0	0	0	0
PHYH	0	0	0	0	0	0	0	1	0	0	0	0	0	0	0
PHYHIP	0	0	0	0	0	1	0	1	0	0	0	1	0	0	0
PIANP	0	0	0	0	0	0	0	0	0	0	0	0	0	0	0
PIAS3	1	0	0	0	0	0	0	0	0	0	0	0	0	0	0
PID1	0	1	1	0	0	1	0	0	1	0	0	0	0	0	0
PIK3C3	0	0	0	0	0	0	0	0	0	0	0	1	1	0	0
PINLYP	0	0	0	0	0	0	0	0	1	0	0	0	0	0	0
PIP4K2B	0	0	1	1	0	0	0	0	0	0	0	0	0	0	0
PIP4P2	0	0	0	0	0	0	0	0	0	0	0	0	0	0	0
PKIA	0	0	0	1	0	1	0	0	1	0	0	0	0	0	0
PKIG	0	0	0	0	0	0	1	1	0	0	0	0	0	0	0
PKNOX1	1	0	1	0	0	0	0	0	1	0	0	0	0	0	0
PKNOX2	1	0	0	0	0	0	0	0	0	0	0	1	0	1	0
PLA2G12A	0	0	0	0	0	1	0	0	0	0	0	0	0	0	0
PLA2G4C	0	0	1	0	0	0	0	1	0	0	0	0	0	0	0
PLAAT3	0	0	0	0	0	0	0	0	0	0	0	0	0	0	0
PLCB4	0	0	1	0	0	0	1	0	0	0	0	0	0	0	0
PLCD1	0	0	1	0	0	0	0	1	0	0	0	0	0	0	0
PLCE1	0	1	1	0	0	0	1	0	0	0	1	0	0	0	0
PLCXD3	0	0	0	1	0	0	0	0	0	0	0	0	0	0	0
PLD3	0	1	0	1	0	1	0	1	0	0	0	0	0	0	0
PLD6	0	0	0	0	0	0	0	0	0	0	0	0	0	0	0
PLEKHA1	0	0	1	0	0	0	0	1	0	0	0	0	0	0	0
PLEKHA4	0	0	1	0	0	0	0	1	0	0	0	0	0	0	0
PLEKHA6	0	0	0	0	0	1	0	0	0	0	0	0	0	0	0
PLEKHA7	0	0	0	0	0	0	0	0	0	0	0	0	0	0	0
PLEKHB2	0	0	1	1	0	1	0	1	0	0	0	1	0	0	0
PLEKHG3	0	0	1	0	0	0	0	1	0	0	0	1	0	0	0
PLEKHH3	0	0	1	0	0	0	0	1	0	0	0	1	0	0	0
PLIN2	0	1	0	0	0	0	0	0	1	0	0	0	0	0	0
PLOD2	0	0	1	0	0	0	1	1	0	0	1	0	0	0	0
PLPP3	0	1	1	0	0	0	0	0	0	0	0	0	0	0	0
PLPP7	0	0	0	0	0	0	0	0	0	0	0	0	0	0	0
PLPPR1	0	1	1	1	0	1	0	0	0	0	0	0	0	0	0
PLPPR5	0	0	0	0	0	1	0	0	0	0	0	0	0	0	0
PLSCR1	1	0	1	0	0	0	1	1	0	0	0	0	0	0	0
PLXNA1	0	1	1	0	0	0	0	0	1	0	0	0	0	0	0
PLXNB2	0	0	1	0	0	0	0	0	1	0	0	0	0	0	0
PLXNC1	0	0	0	1	0	0	0	0	0	0	0	0	0	0	0
PLXND1	0	0	0	0	0	0	0	1	0	0	0	0	0	0	0
PMM1	0	1	0	0	0	0	0	0	0	0	0	0	0	0	0
PMP2	0	1	1	0	0	0	0	1	0	0	0	0	0	0	0
PMP22	0	1	1	0	0	1	0	1	0	0	0	0	0	0	0
PNMA3	0	0	0	0	0	1	0	1	0	0	0	0	0	0	0
PNMA6E	0	0	0	0	0	0	0	0	0	0	0	0	0	0	0
PNMA8A	0	0	0	0	0	0	0	0	0	0	0	0	0	0	0
PNMT	0	0	0	0	0	1	0	0	0	0	0	0	0	0	0
POC5	0	0	1	0	0	0	0	0	0	0	0	1	1	0	0
POFUT2	0	0	0	0	0	0	0	0	0	0	0	0	0	0	0
POLE4	0	1	1	0	0	1	0	0	0	0	0	0	0	0	0
POLR1D	0	0	0	0	0	1	0	0	1	0	1	0	0	0	0
POLR1H	0	0	0	0	0	0	0	0	0	0	0	0	0	0	0
POLR2I	0	0	0	0	0	0	0	0	0	0	0	0	0	0	0
POMT2	0	0	1	0	0	0	0	0	0	0	1	0	0	0	0
PON2	0	1	1	0	0	0	0	1	0	0	0	0	0	0	0
POU2F1	1	1	0	0	0	0	0	0	1	0	0	0	0	0	0
POU3F1	1	0	0	0	0	0	1	0	1	0	0	0	0	0	0
POU3F2	1	0	0	0	0	1	1	0	1	0	0	1	0	0	0
POU3F4	1	1	0	1	0	0	0	0	1	0	0	0	0	0	0
PPA1	0	1	0	0	1	1	1	0	0	0	0	0	0	0	0
PPARA	1	0	1	0	0	0	0	1	0	0	0	0	0	0	0
PPARGC1A	0	0	0	0	0	0	0	1	0	0	0	0	0	0	0
PPARGC1B	0	0	0	0	0	0	0	1	0	0	0	0	0	0	0
PPDPF	0	1	0	1	0	0	1	0	0	0	0	0	0	0	0
PPFIBP1	0	0	1	1	0	1	0	0	0	0	0	0	0	0	0
PPIA	0	0	0	0	0	1	0	0	0	0	0	1	1	0	0
PPIC	0	0	0	0	0	0	0	1	0	0	0	0	0	0	0
PPM1J	0	0	1	0	0	0	0	0	0	0	0	0	0	0	0
PPM1M	0	0	0	0	0	0	0	1	0	0	0	1	0	0	0
PPP1R14C	0	0	1	0	0	1	0	0	1	0	0	0	0	0	0
PPP1R17	0	0	0	0	0	0	1	0	1	0	0	1	0	0	0
PPP1R1A	0	0	1	1	0	0	0	1	0	0	0	0	0	0	0
PPP1R1B	0	0	0	1	0	1	0	0	0	0	0	1	1	0	0
PPP1R26	0	0	0	0	0	0	0	0	0	0	0	0	0	0	0
PPP1R3D	0	0	0	0	0	0	0	1	0	0	0	0	0	0	0
PPP1R9A	0	0	0	1	0	1	0	0	0	0	0	0	0	0	0
PPP1R9B	0	1	1	0	0	0	0	1	0	1	0	0	0	0	0
PPP2R2C	0	0	0	1	0	0	0	1	0	0	0	0	0	0	0
PPP2R5B	0	0	0	1	0	1	0	0	0	0	0	0	0	0	0
PPP3CC	0	0	0	0	0	0	1	0	0	0	0	0	0	0	0
PRAF2	0	0	1	0	0	0	0	1	0	0	0	0	0	0	0
PRAG1	0	0	0	0	0	0	0	0	0	0	0	1	0	0	0
PRDM16	1	1	1	0	0	0	0	1	0	0	0	0	0	0	0
PRDM16-DT	0	0	0	0	0	0	0	0	0	0	0	0	0	0	0
PRDM2	1	0	0	0	0	0	0	0	0	0	0	0	0	0	0
PREPL	0	0	0	1	0	1	0	1	0	0	0	0	0	0	0
PRICKLE1	0	0	0	0	0	0	0	1	0	0	0	0	0	0	0
PRKAB2	0	0	0	0	0	0	0	0	1	0	0	0	0	0	0
PRKAR2A	0	1	0	0	0	1	0	0	1	0	0	0	0	0	0
PRKCB	0	0	0	1	0	1	0	1	0	0	0	0	0	0	0
PRKCE	0	0	0	0	0	1	0	0	0	0	0	1	1	0	0
PRKCQ-AS1	0	0	0	0	0	0	0	1	0	0	0	1	1	0	0
PRKD3	0	1	1	0	0	0	1	0	0	0	0	0	0	0	0
PRKG1	0	0	0	0	0	1	0	0	0	0	0	1	1	0	0
PRMT6	0	0	1	1	0	0	1	1	0	0	0	0	0	0	0
PRNP	0	1	0	1	0	1	0	1	0	0	0	1	0	0	0
PRORSD1P	0	0	0	0	0	0	0	0	0	0	0	1	0	0	0
PRPH2	0	0	0	0	0	0	0	0	0	0	0	0	0	0	0
PRR13	0	1	0	0	0	0	0	0	0	0	0	0	0	0	0
PRR29	0	0	0	0	0	0	0	0	0	0	0	0	0	0	0
PRR5	0	0	1	0	0	0	0	0	0	0	0	0	0	0	0
PRR5L	0	0	0	0	0	0	0	1	0	0	0	0	0	0	0
PRRG1	0	0	0	0	0	1	0	0	0	0	0	0	0	0	0
PRRT4	0	0	0	0	0	0	0	0	1	0	0	0	0	0	0
PRSS2	0	0	0	0	0	0	0	0	0	0	0	0	0	0	0
PRSS3P2	0	0	0	0	0	0	0	0	0	0	0	0	0	0	0
PRUNE1	0	0	0	0	0	0	0	0	0	0	0	0	0	0	0
PRUNE2	0	1	1	1	0	1	0	1	0	0	0	1	0	0	0
PSAT1	0	1	1	0	0	0	0	1	0	0	0	0	0	0	0
PSD2	0	0	0	0	0	1	0	0	0	0	0	0	0	0	0
PSD3	0	0	0	0	0	1	0	0	0	0	0	0	0	0	0
PSEN2	0	0	0	0	0	0	0	0	0	0	0	0	0	0	0
PSMC2	0	0	1	0	0	0	0	0	0	0	0	0	0	0	0
PSMD3	0	0	0	1	0	0	0	0	0	0	0	0	0	0	0
PSME3IP1	0	0	0	0	0	0	0	0	0	0	0	0	0	0	0
PSMF1	0	0	0	0	0	0	0	0	0	0	0	0	0	0	0
PSPH	0	1	0	0	0	0	0	0	0	0	1	0	0	0	0
PSRC1	0	1	1	0	0	0	1	1	0	0	0	1	0	0	0
PTCHD1	0	0	0	0	0	0	0	0	0	1	1	0	0	0	0
PTGDS	0	0	1	0	0	0	0	1	0	0	0	0	0	0	0
PTGES	0	0	0	0	0	0	0	1	0	0	0	0	0	0	0
PTN	0	1	1	0	0	0	1	0	0	0	0	0	0	0	0
PTP4A1	0	0	0	0	0	0	1	0	1	0	0	0	0	0	0
PTPN13	0	0	0	0	0	0	1	0	0	0	0	1	0	0	0
PTPN2	0	0	0	0	0	1	0	0	1	0	0	1	0	0	0
PTPRE	0	0	1	1	0	0	0	1	0	0	0	0	0	0	0
PTPRG	0	1	0	0	0	0	0	0	0	0	0	1	0	1	0
PTPRM	0	1	0	0	0	0	0	1	0	0	0	1	1	1	0
PTPRR	0	0	0	0	0	1	0	1	0	0	0	1	0	0	0
PTPRT	0	0	1	1	0	0	0	0	0	0	0	0	0	0	0
PTTG1	0	1	1	0	0	0	1	0	0	0	0	0	0	0	0
PTTG2	0	0	0	0	0	0	0	0	0	0	0	0	0	0	0
PTX3	0	0	1	0	0	0	0	0	1	0	0	0	0	0	0
PWWP3A	0	0	0	0	0	0	0	0	0	0	0	0	0	0	0
PXN-AS1	0	0	1	0	0	0	0	0	1	0	0	1	0	0	0
PYCR2	0	1	0	0	0	0	1	0	0	0	0	0	0	0	0
PYGB	0	0	0	0	0	0	0	0	0	0	0	0	0	0	0
QDPR	0	0	1	0	0	1	0	1	0	0	1	0	0	0	0
QKI	0	1	1	1	0	0	1	1	0	0	0	0	0	0	0
QPCT	0	0	1	1	0	1	1	1	0	0	0	0	0	0	0
QPRT	0	1	1	0	0	0	0	1	0	0	0	0	0	0	0
R3HDM1	0	0	0	0	0	1	0	0	0	0	0	1	1	0	0
RAB24	0	0	0	0	0	0	0	0	0	0	0	0	0	0	0
RAB26	0	0	0	0	0	0	0	1	0	0	0	0	0	0	0
RAB31	0	1	1	0	0	0	0	1	0	0	0	0	0	0	0
RAB32	0	1	0	0	0	0	0	0	0	0	0	0	0	0	0
RAB33B	0	0	0	0	0	0	0	0	1	0	0	0	0	0	0
RAB34	0	0	0	0	0	0	0	0	0	0	0	1	1	0	0
RAB39B	0	0	1	0	0	0	0	0	0	0	1	0	0	0	0
RAB3B	0	0	0	0	0	1	0	1	0	0	0	1	0	0	0
RAB42	0	0	0	0	0	0	0	0	0	0	0	1	0	0	0
RAB6B	0	0	0	0	0	1	0	1	0	0	0	0	0	0	0
RAB9A	0	1	1	0	0	0	0	0	0	0	0	1	0	0	0
RAB9B	0	0	0	0	0	0	0	0	0	0	0	0	0	0	0
RAD51D	0	1	0	0	0	0	0	0	0	0	0	0	0	0	0
RAD54B	0	0	1	0	0	0	0	0	0	0	0	0	0	0	0
RADIL	0	0	0	0	0	0	0	0	1	0	0	0	0	0	0
RADX	0	0	0	0	0	0	0	0	0	0	0	1	0	0	0
RAET1E-AS1	0	0	0	0	0	0	0	0	0	0	0	0	0	0	0
RAI14	0	1	0	0	0	0	0	0	1	0	0	0	0	0	0
RALY	0	0	1	0	0	0	1	0	1	0	0	0	0	0	0
RALYL	0	0	0	1	0	1	0	0	1	0	0	0	0	0	0
RAMP1	0	1	1	1	0	0	0	1	0	0	0	0	0	0	0
RANBP1	0	1	1	0	0	1	0	0	0	0	0	1	0	0	0
RANGRF	0	1	1	0	0	0	1	0	0	0	0	0	0	0	0
RAPGEF2	0	0	1	0	0	1	0	0	0	0	0	1	0	0	0
RARA	1	0	1	0	0	0	0	1	0	0	0	0	0	0	0
RARRES2	0	1	1	0	0	0	0	1	0	0	0	1	1	0	0
RARS1	0	0	0	0	0	0	0	0	0	0	1	0	0	0	0
RASA3	0	0	1	0	0	0	1	1	0	0	0	0	0	0	0
RASAL2	0	0	0	0	0	0	0	0	0	0	0	0	0	0	0
RASGRP1	0	0	0	0	0	0	1	1	0	0	0	0	0	0	0
RASL10A	0	0	0	0	1	1	0	0	0	0	0	0	0	0	0
RASL11B	0	0	0	0	0	1	0	0	0	0	0	1	1	0	0
RASSF4	0	0	0	0	0	0	0	1	0	0	0	1	0	0	0
RASSF8	0	0	1	0	0	0	0	1	0	0	0	0	0	0	0
RASSF8-AS1	0	0	0	0	0	0	0	1	0	0	0	0	0	0	0
RAVER2	0	0	0	0	0	0	0	0	0	0	0	1	0	0	0
RBBP8	0	0	1	0	0	0	1	0	0	0	1	1	0	0	1
RBKS	0	0	1	0	0	0	0	0	0	0	0	0	0	0	0
RBM15B	0	0	0	0	0	0	0	0	1	0	0	0	0	0	0
RBM23	0	1	0	0	0	0	0	0	0	0	0	0	0	0	0
RBM24	0	0	0	0	0	0	0	0	1	0	0	1	1	0	0
RBM28	0	0	0	0	0	0	0	0	1	0	0	0	0	0	0
RBM43	0	0	1	0	0	0	0	1	0	0	0	0	0	0	0
RBMS1	0	0	0	1	0	0	0	1	0	0	0	0	0	0	0
RBMS3	0	0	0	0	0	0	0	1	0	0	0	0	0	0	0
RBMX	0	1	0	0	0	1	1	0	1	0	0	1	0	0	0
RBP1	0	0	1	1	0	1	0	0	0	0	0	0	0	0	0
RBP4	0	0	0	0	0	1	0	1	0	0	0	1	0	0	0
RBPJ	1	1	1	0	0	1	1	0	1	0	0	0	0	0	0
RCAN2	0	0	1	0	0	0	0	1	0	0	0	0	0	0	0
RCAN3	0	0	0	0	0	0	0	0	1	0	0	0	0	0	0
RCC2	0	0	0	0	0	0	0	0	0	0	0	0	0	0	0
RCN1	0	1	1	1	0	0	1	1	0	0	0	1	0	0	0
RDH10	0	0	0	0	0	0	0	1	0	0	0	1	0	0	0
RECK	0	0	0	0	0	0	0	0	0	0	0	0	0	0	0
REEP2	0	0	1	0	0	0	0	0	0	0	0	0	0	0	0
REEP5	0	1	0	1	0	1	0	1	0	0	0	0	0	0	0
RELB	1	0	1	0	0	0	0	1	0	0	0	0	0	0	0
RELL2	0	0	0	0	0	0	0	1	0	0	0	0	0	0	0
REPIN1	1	0	1	0	0	0	0	0	0	0	0	1	0	0	0
RERG	0	0	0	0	0	0	0	1	0	0	0	0	0	0	0
REV1	0	0	1	0	0	0	0	0	1	0	0	0	0	0	0
REV3L	0	1	1	1	0	1	0	0	1	0	0	0	0	0	0
RFTN1	0	0	0	0	0	0	0	1	0	0	0	0	0	0	0
RFTN2	0	1	1	0	0	0	1	1	0	0	0	0	0	0	0
RFX5	1	0	1	0	0	0	0	1	0	0	0	0	0	0	0
RGCC	0	1	1	0	0	0	0	1	0	0	0	0	0	0	0
RGMA	0	1	1	0	0	1	0	1	0	0	0	0	0	0	0
RGS11	0	0	1	0	0	1	0	0	0	0	0	0	0	0	0
RGS16	0	1	0	0	0	0	0	0	0	0	0	0	0	0	0
RGS20	0	1	1	0	0	0	0	1	0	0	0	0	0	0	0
RGS3	0	1	0	0	0	0	1	1	0	0	0	1	0	0	0
RHCG	0	0	0	0	0	0	0	0	0	0	0	1	0	0	0
RHOA	0	1	1	0	0	0	0	1	0	0	0	0	0	0	0
RHOC	0	1	1	0	0	0	0	1	0	0	0	0	0	0	0
RHOQ	0	1	1	0	0	0	0	1	0	0	0	1	0	0	0
RHOU	0	0	0	0	0	0	0	0	0	0	0	1	0	0	0
RIC3	0	1	1	1	0	1	0	1	0	0	0	0	0	0	0
RIIAD1	0	0	0	1	0	1	0	1	0	0	0	0	0	0	0
RIMBP2	0	0	0	0	0	0	0	0	0	0	0	0	0	0	0
RIMS2	0	0	1	1	0	1	0	1	0	0	0	0	0	0	0
RIMS3	0	0	0	0	0	0	0	1	0	0	0	0	0	0	0
RIMS4	0	0	0	0	0	0	0	0	0	0	0	0	0	0	0
RIN2	0	0	1	0	0	0	0	1	0	0	0	0	0	0	0
RINL	0	0	0	0	0	0	0	1	0	0	0	0	0	0	0
RIOX1	0	0	0	0	0	0	0	0	0	0	0	0	0	0	0
RIOX2	0	0	0	0	0	0	0	0	0	0	0	1	0	0	0
RIPK2	0	0	1	0	0	0	0	1	0	0	0	0	0	0	0
RIPOR2	0	0	0	0	0	0	0	0	0	0	0	1	0	0	0
RIT2	0	1	1	1	0	0	0	0	0	0	0	0	0	0	0
RNASEL	0	0	0	1	0	0	0	1	0	0	0	0	0	0	0
RND2	0	0	1	1	0	0	1	1	0	0	0	0	0	0	0
RND3	0	0	0	1	0	0	1	0	1	0	0	0	0	0	0
RNF10	0	0	0	0	0	0	0	0	0	0	0	0	0	0	0
RNF125	0	0	1	0	0	0	0	0	0	0	0	0	0	0	0
RNF128	0	0	0	0	0	0	0	1	0	0	0	0	0	0	0
RNF144A	0	1	1	0	0	0	0	0	0	0	0	0	0	0	0
RNF157	0	0	1	0	0	0	0	1	0	0	0	0	0	0	0
RNF19A	0	1	0	0	0	1	0	0	0	0	0	1	0	0	0
RNF208	0	1	0	0	0	0	0	1	0	0	0	0	0	0	0
ROBO3	0	0	0	0	0	0	0	0	0	0	1	1	0	0	0
ROM1	0	0	0	0	0	0	0	1	0	0	0	0	0	0	0
RORA	1	0	1	1	0	0	1	1	0	0	0	0	0	0	0
RP2	0	0	0	0	0	0	0	0	1	0	0	0	0	0	0
RPA1	0	1	1	0	0	0	1	1	0	0	0	0	0	0	0
RPGR	0	0	1	0	0	0	0	1	0	0	0	0	0	0	0
RPL22	0	0	0	1	0	0	1	0	1	0	0	0	0	0	0
RPP25	0	0	1	1	0	0	0	0	0	0	0	0	0	0	0
RPP40	0	0	0	0	0	0	0	0	0	0	0	0	0	0	0
RPRM	0	0	1	0	0	1	0	0	0	0	0	1	0	0	0
RPRML	0	0	0	1	0	1	0	1	0	0	0	0	0	0	0
RPS6KA2	0	0	0	0	0	0	0	1	0	0	0	0	0	0	0
RPSAP52	0	0	0	0	0	0	0	0	1	0	0	0	0	0	0
RRAGA	0	0	1	1	0	1	0	0	0	0	0	0	0	0	0
RRAGC	0	0	1	0	0	0	0	0	0	0	0	0	0	0	0
RRP9	0	0	0	0	0	0	0	0	1	0	0	0	0	0	0
RSPH1	0	1	0	0	0	0	0	1	0	0	1	1	0	0	0
RSPH9	0	0	0	0	0	1	0	0	1	0	0	0	0	0	0
RTL5	0	0	0	0	0	0	0	0	0	0	0	0	0	0	0
RTP1	0	0	0	0	0	0	0	1	0	0	0	0	0	0	0
RUNDC3B	0	0	1	1	0	1	0	0	1	0	0	0	0	0	0
RWDD3	0	0	1	0	0	0	0	0	0	0	0	0	0	0	0
S100A10	0	0	0	0	0	0	0	1	0	0	0	1	0	0	0
S100A13	0	1	1	0	0	0	0	1	0	0	0	0	0	0	0
S100A16	0	1	1	0	0	0	1	1	0	0	0	0	0	0	0
S100A6	0	1	1	0	0	0	0	1	0	0	0	0	0	0	0
S100B	0	1	1	0	0	0	1	1	0	0	0	0	0	0	0
S1PR1	0	1	0	0	0	0	0	1	0	0	0	0	0	0	0
S1PR2	0	0	1	0	0	0	0	0	0	0	0	0	0	0	0
SALL2	1	0	0	0	0	0	0	0	0	0	0	0	0	0	0
SAMD13	0	0	1	0	0	0	0	1	0	0	0	1	1	0	0
SAMD4A	0	1	1	0	0	0	0	1	0	0	0	1	0	1	0
SAMD5	0	0	0	0	0	0	0	0	1	0	0	0	0	0	0
SAP30	0	1	1	0	0	0	1	0	0	0	0	1	1	0	0
SARS1	0	0	0	0	0	0	0	0	0	0	0	1	0	0	0
SASH1	0	0	1	0	0	0	0	1	0	0	0	0	0	0	0
SCAPER	0	0	1	1	0	1	0	0	1	0	0	1	0	1	0
SCCPDH	0	1	1	0	0	0	0	0	0	0	0	0	0	0	0
SCD5	0	1	1	0	0	1	0	0	0	0	0	0	0	0	0
SCG2	0	0	0	0	0	1	0	1	0	0	0	0	0	0	0
SCMH1	0	0	0	1	0	0	0	0	1	0	0	0	0	0	0
SCN2B	0	0	1	0	0	0	0	1	0	0	0	0	0	0	0
SCN4B	0	0	0	0	0	0	0	1	0	0	0	1	0	0	0
SCN8A	0	0	1	0	0	1	1	1	0	1	1	0	0	0	0
SCN9A	0	0	0	1	0	1	0	0	1	0	0	0	0	0	0
SCO2	0	0	1	0	0	0	0	0	0	0	1	0	0	0	0
SCPEP1	0	0	1	0	0	0	0	1	0	0	0	1	0	0	0
SCRG1	0	1	1	0	0	0	0	1	0	0	0	0	0	0	0
SCRN2	0	1	1	0	0	0	0	0	0	0	0	0	0	0	0
SCUBE1	0	0	0	0	0	1	0	0	1	0	0	1	1	0	0
SDC3	0	1	1	1	0	0	0	0	0	0	0	0	0	0	0
SDCBP	0	1	0	0	0	1	1	0	0	0	0	0	0	0	0
SDCCAG8	0	1	0	0	0	0	1	0	0	0	1	0	0	0	0
SDK2	0	0	0	0	0	0	0	0	1	0	0	0	0	0	0
SEC62	0	1	0	0	0	1	1	1	0	0	0	0	0	0	0
SEH1L	0	1	0	0	0	0	0	0	0	0	0	0	0	0	0
SELENBP1	0	1	0	0	0	0	0	1	0	0	0	0	0	0	0
SELENOM	0	0	0	0	0	0	0	0	0	0	0	0	0	0	0
SELENOP	0	0	0	0	0	0	0	0	0	0	0	0	0	0	0
SEMA3C	0	0	0	0	0	1	1	0	1	0	0	0	0	0	0
SEMA4G	0	0	0	0	0	0	0	0	1	0	0	0	0	0	0
SEMA5A	0	1	1	0	0	0	0	1	0	0	0	0	0	0	0
SEMA5B	0	0	1	0	0	0	0	0	0	0	0	0	0	0	0
SEPTIN2	0	0	0	0	0	0	0	0	0	0	0	0	0	0	0
SERHL2	0	0	0	0	0	0	0	0	0	0	0	1	0	0	0
SERINC5	0	0	1	1	0	0	0	0	0	0	0	1	0	0	0
SERPINB6	0	1	1	0	0	0	1	1	0	0	0	0	0	0	0
SERPINB9	0	0	0	0	0	0	0	1	0	0	0	0	0	0	0
SERTAD4	0	0	0	1	0	0	0	1	0	0	0	0	0	0	0
SERTAD4-AS1	0	0	0	0	0	0	0	1	0	0	0	1	0	0	0
SETD9	0	0	1	0	0	0	0	0	0	0	0	0	0	0	0
SEZ6	0	0	0	0	0	1	1	0	1	0	0	0	0	0	0
SEZ6L	0	1	1	0	0	0	1	0	0	0	0	0	0	0	0
SFMBT2	0	0	1	0	0	0	0	1	0	0	0	0	0	0	0
SFRP1	0	1	1	0	0	0	1	0	0	0	0	0	0	0	0
SGCB	0	0	1	0	0	0	0	0	0	0	0	0	0	0	0
SGCE	0	1	1	0	0	0	0	0	0	0	0	0	0	0	0
SGF29	0	0	0	0	0	0	1	0	0	0	0	1	0	0	0
SGIP1	0	0	0	0	0	1	0	0	0	0	0	1	0	0	0
SGK1	0	0	1	0	0	1	0	0	0	0	0	1	0	0	0
SGSH	0	0	0	0	0	0	0	0	0	0	1	0	0	0	0
SGSM3	0	0	0	0	0	1	0	0	0	0	0	0	0	0	0
SH2D2A	0	0	0	0	0	0	0	0	1	0	0	0	0	0	0
SH2D3C	0	0	0	1	0	0	1	0	0	0	0	0	0	0	0
SH3BGRL	0	1	1	1	0	0	1	0	0	0	0	0	0	0	0
SH3BGRL2	0	0	0	0	0	0	0	1	0	0	0	1	0	0	1
SH3D19	0	0	1	0	0	0	0	1	0	0	0	0	0	0	0
SH3GL1	0	1	1	0	0	0	0	0	0	0	0	0	0	0	0
SH3GLB1	0	1	1	1	0	1	0	0	1	0	0	0	0	0	0
SH3KBP1	0	0	1	0	0	1	0	0	0	0	0	0	0	0	0
SH3RF1	0	1	1	0	0	1	1	1	0	0	0	1	0	0	0
SHC1	0	0	0	0	0	0	0	1	0	0	0	0	0	0	0
SHC3	0	0	1	0	0	0	0	0	0	0	0	1	0	0	0
SHC4	0	0	1	0	0	0	0	0	0	0	0	0	0	0	0
SHD	0	0	1	0	0	0	0	1	0	0	0	0	0	0	0
SHFL	0	0	0	0	0	0	0	0	0	0	0	1	0	0	0
SHISA2	0	1	0	0	0	0	0	0	1	0	0	1	0	0	0
SHISA4	0	0	1	0	0	1	0	1	0	0	0	0	0	0	0
SHISA6	0	0	1	0	0	0	0	0	0	0	0	0	0	0	0
SHISA8	0	0	0	0	0	0	0	1	0	0	0	0	0	0	0
SHMT2	0	1	1	0	0	0	1	0	0	0	0	0	0	0	0
SHROOM2	0	0	0	0	0	0	0	0	0	0	0	0	0	0	0
SIAE	0	0	0	0	0	0	0	1	0	0	0	0	0	0	0
SIK2	0	0	0	0	0	0	0	1	0	0	0	0	0	0	0
SILC1	0	0	0	0	0	0	0	0	0	0	0	1	1	0	0
SIN3A	0	0	0	0	0	0	1	0	0	1	0	0	0	0	0
SIPA1L3	0	0	0	0	0	0	0	0	0	0	0	0	0	0	0
SIRPA	0	0	1	0	0	0	0	1	0	0	0	0	0	0	0
SIVA1	0	1	1	0	0	0	0	0	0	0	0	0	0	0	0
SKIDA1	0	1	1	0	0	0	1	0	1	0	0	0	0	0	0
SLA	0	0	0	0	1	1	1	0	1	0	0	0	0	0	0
SLAIN1	0	0	0	1	0	0	0	0	0	0	0	0	0	0	0
SLC10A4	0	0	0	0	0	0	0	0	0	0	0	1	1	0	0
SLC12A5	0	1	0	1	0	1	0	1	0	0	0	0	0	0	0
SLC12A7	0	0	0	0	0	0	0	1	0	0	0	0	0	0	0
SLC17A5	0	0	0	0	0	0	0	0	0	0	1	1	0	0	0
SLC17A6	0	0	0	0	0	0	1	0	0	0	0	0	0	0	0
SLC18B1	0	0	1	0	0	0	0	1	0	0	0	1	0	0	0
SLC1A3	0	1	1	0	0	0	1	1	0	0	0	0	0	0	0
SLC1A4	0	0	1	0	0	0	0	0	0	0	1	0	0	0	0
SLC1A6	0	0	0	1	0	0	0	0	0	0	0	1	0	0	0
SLC22A15	0	0	0	0	0	0	0	1	0	0	0	1	1	0	0
SLC22A18	0	0	0	0	0	0	0	1	0	0	0	0	0	0	0
SLC24A3	0	0	1	0	0	0	0	0	0	0	0	0	0	0	0
SLC25A14	0	0	0	1	0	0	0	0	0	0	0	0	0	0	0
SLC25A15	0	0	0	0	0	0	0	0	1	0	1	0	0	0	0
SLC25A21-AS1	0	0	1	0	0	0	0	0	0	0	0	0	0	0	0
SLC25A24	0	0	0	0	0	0	1	0	1	0	1	0	0	0	0
SLC25A25	0	1	0	0	0	0	0	1	0	0	0	0	0	0	0
SLC25A26	0	1	0	0	0	1	0	1	0	0	1	0	0	0	0
SLC25A27	0	0	1	0	0	1	0	1	0	0	0	0	0	0	0
SLC25A37	0	1	1	0	0	0	0	1	0	0	0	0	0	0	0
SLC26A11	0	0	1	0	0	1	0	0	0	0	0	0	0	0	0
SLC27A3	0	0	1	0	0	0	0	0	1	0	0	1	0	0	0
SLC27A5	0	0	0	0	0	0	0	1	0	0	0	0	0	0	0
SLC29A1	0	0	0	0	0	0	0	1	0	0	0	0	0	0	0
SLC2A13	0	0	0	0	0	0	0	1	0	0	0	1	0	0	0
SLC2A4RG	1	0	1	0	0	0	0	0	0	0	0	0	0	0	0
SLC30A10	0	0	0	0	0	0	0	0	0	0	0	0	0	0	0
SLC30A5	0	0	1	0	0	0	1	0	0	0	0	0	0	0	0
SLC32A1	0	0	0	1	0	0	0	1	0	0	0	0	0	0	0
SLC35G2	0	0	1	0	0	0	0	1	0	0	0	0	0	0	0
SLC38A10	0	0	0	0	0	0	0	1	0	0	0	0	0	0	0
SLC43A3	0	0	1	0	0	0	0	0	1	0	0	0	0	0	0
SLC44A2	0	1	0	1	0	0	1	1	0	0	0	0	0	0	0
SLC4A3	0	0	0	0	0	0	0	0	0	0	0	0	0	0	0
SLC4A4	0	1	1	0	0	0	0	1	0	0	1	0	0	0	0
SLC6A1	0	0	1	1	0	0	0	1	0	1	1	0	0	0	0
SLC6A10P	0	0	0	0	0	0	0	0	0	0	0	0	0	0	0
SLC6A15	0	0	0	0	0	0	0	0	0	0	0	0	0	0	0
SLC7A4	0	0	0	0	0	0	0	1	0	0	0	1	0	0	0
SLC7A8	0	0	0	0	0	0	0	1	0	0	0	1	0	0	0
SLC8A1	0	0	0	1	0	1	0	0	0	0	0	0	0	0	0
SLC8A3	0	0	0	0	0	1	0	0	0	0	0	0	0	0	0
SLC9A9	0	0	1	0	0	0	0	1	0	0	0	0	0	0	0
SLFN5	0	0	1	0	0	0	0	1	0	0	0	1	0	0	0
SLIT1	0	1	0	1	0	1	0	0	1	0	0	1	0	0	0
SLITRK3	0	0	0	0	0	0	0	1	0	0	0	0	0	0	0
SLITRK4	0	0	0	1	0	0	0	0	0	0	0	0	0	0	0
SLITRK5	0	0	1	0	0	1	0	0	1	0	0	1	1	0	0
SLITRK6	0	0	1	0	0	0	0	0	0	0	0	0	0	0	0
SMAD9	1	1	1	0	0	0	0	0	1	0	0	0	0	0	0
SMARCA5	0	1	0	1	0	0	1	0	0	0	0	0	0	0	0
SMARCD3	0	0	0	1	0	0	1	0	1	0	0	0	0	0	0
SMG7	0	1	0	0	0	1	1	0	0	0	0	0	0	0	0
SMIM10L2A	0	0	0	0	0	0	0	0	0	0	0	1	0	0	0
SMIM10L2B	0	0	0	0	0	0	0	0	0	0	0	1	0	0	0
SMKR1	0	0	0	0	0	0	0	0	0	0	0	0	0	0	0
SMO	0	0	0	0	0	0	0	0	0	0	1	0	0	0	0
SMOC1	0	1	1	0	0	0	1	0	0	0	1	1	1	1	0
SMS	0	0	0	0	0	1	0	0	1	0	0	0	0	0	0
SMURF1	0	0	0	0	0	0	0	0	0	0	0	0	0	0	0
SMYD2	0	0	1	0	0	0	0	0	0	0	0	0	0	0	0
SNAI2	1	0	0	0	0	0	0	0	1	0	0	0	0	0	0
SNAPIN	0	1	0	1	0	0	0	0	0	0	0	0	0	0	0
SNCA	0	0	0	1	0	1	0	1	0	0	0	1	0	0	0
SNCAIP	0	1	1	0	0	0	1	0	1	0	0	0	0	0	0
SNCB	0	0	0	0	0	1	1	1	0	0	0	0	0	0	0
SNHG7	0	1	0	0	0	0	1	0	0	0	0	0	0	0	0
SNORC	0	0	0	0	0	0	0	0	0	0	0	0	0	0	0
SNRNP200	0	0	0	0	0	0	0	0	0	0	0	0	0	0	0
SNRPB	0	1	1	0	0	0	1	0	0	0	1	1	0	0	0
SNRPF	0	1	1	0	0	0	1	0	1	0	0	0	0	0	0
SNTA1	0	1	1	0	0	0	0	1	0	0	0	0	0	0	0
SNX1	0	1	1	1	0	0	0	1	0	0	0	0	0	0	0
SNX10	0	0	1	1	0	1	0	1	0	0	0	0	0	0	0
SNX2	0	1	1	1	0	0	0	1	0	0	0	0	0	0	0
SNX30	0	0	0	0	0	0	0	0	0	0	0	0	0	0	0
SOCS1	0	0	0	0	0	0	0	0	0	0	0	0	0	0	0
SOCS3	0	1	0	0	0	0	0	0	0	0	0	0	0	0	0
SOD2	0	0	1	0	0	0	0	1	0	0	0	0	0	0	0
SORT1	0	0	0	0	0	0	0	1	0	0	0	0	0	0	0
SOWAHB	0	0	0	0	0	0	0	1	0	0	0	0	0	0	0
SOWAHC	0	1	1	0	0	0	0	0	1	0	0	0	0	0	0
SOWAHD	0	0	0	0	0	0	0	0	0	0	0	0	0	0	0
SOX1	1	1	1	1	0	0	0	0	0	0	0	0	0	0	0
SOX12	1	1	0	0	0	0	0	0	1	0	0	1	0	0	0
SOX2	1	1	1	1	0	0	1	0	0	0	1	0	0	0	0
SOX2-OT	0	0	0	0	0	0	0	0	0	0	0	1	0	0	0
SOX3	1	1	1	0	0	0	0	0	0	0	1	0	0	0	0
SOX6	1	1	1	1	0	0	0	0	0	0	0	0	0	0	0
SOX8	1	0	1	1	0	0	0	1	0	0	0	0	0	0	0
SOX9	1	1	1	0	0	0	1	0	0	0	1	0	0	0	0
SOX9-AS1	0	0	0	0	0	0	0	1	0	0	0	0	0	0	0
SP2	1	0	0	0	0	0	0	0	0	0	0	0	0	0	0
SP5	1	0	1	0	0	0	0	0	0	0	0	0	0	0	0
SP8	1	0	0	1	0	0	0	0	1	0	0	0	0	0	0
SPA17	0	1	0	0	0	0	0	1	0	0	0	0	0	0	0
SPACA6	0	0	0	0	0	0	0	0	0	0	0	0	0	0	0
SPACA9	0	0	0	0	0	0	0	0	0	0	0	0	0	0	0
SPAG8	0	0	0	0	0	0	0	0	0	0	0	0	0	0	0
SPAG9	0	1	0	0	0	0	1	0	0	0	0	0	0	0	0
SPARCL1	0	1	1	0	0	1	0	1	0	0	0	0	0	0	0
SPATA13	0	0	1	0	0	0	1	0	0	0	0	0	0	0	0
SPATA20	0	0	0	0	0	0	0	1	0	0	0	0	0	0	0
SPATA4	0	0	0	0	0	0	0	1	0	0	0	1	0	0	0
SPATA6	0	0	1	0	0	0	0	1	0	0	0	1	0	0	0
SPATS2L	0	0	1	1	0	0	0	0	0	0	0	0	0	0	0
SPECC1	0	1	1	0	0	1	1	1	0	0	0	0	0	0	0
SPG11	0	0	1	0	0	0	0	0	0	0	1	0	0	0	0
SPHK1	0	0	0	0	0	0	0	0	0	0	0	0	0	0	0
SPHKAP	0	0	0	0	0	1	0	0	0	0	0	1	0	0	0
SPIN2B	0	0	0	0	0	0	0	0	0	0	0	0	0	0	0
SPINT2	0	0	0	1	0	1	0	0	0	0	0	0	0	0	0
SPNS2	0	0	0	0	0	0	0	1	0	0	0	0	0	0	0
SPOCK1	0	0	1	0	0	1	0	0	0	0	0	0	0	0	0
SPON1	0	0	0	0	0	0	0	0	0	0	0	0	0	0	0
SPRN	0	0	1	0	0	0	0	0	0	0	0	0	0	0	0
SPRY1	0	0	1	1	0	0	0	0	0	0	0	0	0	0	0
SPRYD7	0	0	0	1	0	1	0	1	0	0	0	0	0	0	0
SPTAN1	0	0	0	0	0	1	0	0	0	0	1	0	0	0	0
SPTB	0	0	0	0	0	0	0	1	0	0	0	0	0	0	0
SPTBN4	0	0	0	1	0	0	0	1	0	0	1	0	0	0	0
SQLE	0	1	0	0	0	1	0	0	1	0	0	1	0	0	0
SREBF2	1	0	0	0	0	1	0	0	1	0	0	0	0	0	0
SRGAP1	0	1	0	0	0	1	1	0	1	0	0	1	0	0	0
SRI	0	1	1	1	0	0	0	1	0	0	0	0	0	0	0
SRPX	0	0	0	0	0	0	0	1	0	0	0	0	0	0	0
SRSF12	0	0	0	0	0	0	1	0	1	0	0	0	0	0	0
SRSF8	0	0	1	1	0	1	0	1	0	0	0	1	0	0	0
SS18L2	0	0	0	0	0	0	0	0	0	0	0	0	0	0	0
SSBP2	0	0	0	1	0	1	0	0	1	0	0	1	0	0	0
SSPN	0	1	1	0	0	0	0	1	0	0	0	1	0	0	0
SSX2IP	0	0	0	0	0	0	0	0	0	0	0	1	0	0	0
ST20	0	0	0	0	0	0	0	0	0	0	0	0	0	0	0
ST3GAL1	0	0	0	0	0	0	0	0	1	0	0	1	0	0	0
ST3GAL2	0	0	1	0	0	0	0	0	1	0	0	0	0	0	0
ST3GAL5	0	1	1	1	0	0	0	1	0	0	1	0	0	0	0
ST8SIA2	0	1	0	0	0	0	0	0	1	0	0	0	0	0	0
ST8SIA3	0	0	1	1	0	0	0	1	0	0	0	0	0	0	0
ST8SIA5	0	0	0	1	0	0	0	1	0	0	0	1	0	0	0
STAR	0	0	0	0	0	0	0	1	0	0	1	0	0	0	0
STARD10	0	0	0	1	0	0	0	1	0	0	0	0	0	0	0
STEAP2	0	0	0	0	0	0	0	1	0	0	0	1	0	0	0
STK11IP	0	0	0	0	0	0	0	0	0	0	0	0	0	0	0
STK17B	0	0	1	0	0	0	0	1	0	0	0	0	0	0	0
STK26	0	0	0	0	0	0	0	0	0	0	0	0	0	0	0
STK32C	0	0	1	0	0	0	0	1	0	0	0	0	0	0	0
STK39	0	0	0	0	0	0	1	1	0	0	0	0	0	0	0
STN1	0	0	0	0	0	0	0	0	0	0	0	0	0	0	0
STON2	0	1	1	0	0	0	0	1	0	0	0	1	1	0	0
STOX2	0	0	0	0	0	0	0	0	0	0	0	0	0	0	0
STPG1	0	0	0	0	0	0	0	1	0	0	0	1	0	0	0
STRADB	0	0	0	1	0	0	0	0	1	0	0	0	0	0	0
STRAP	0	0	1	0	0	0	0	0	0	0	0	0	0	0	0
STX16	0	0	1	0	0	0	0	1	0	0	0	0	0	0	0
STX4	0	0	1	0	0	0	0	1	0	0	0	0	0	0	0
STX6	0	0	0	0	0	0	0	0	1	0	0	0	0	0	0
STXBP1	0	0	0	1	0	1	0	1	0	1	1	0	0	0	0
STXBP3	0	1	0	0	0	0	0	1	0	0	0	1	0	0	0
STXBP5	0	0	0	0	0	0	0	0	0	0	0	0	0	0	0
STXBP5L	0	0	0	0	0	0	0	1	0	0	0	1	1	0	0
STXBP6	0	1	0	1	0	0	1	1	0	0	0	0	0	0	0
STYXL1	0	1	0	0	0	0	0	0	0	0	0	0	0	0	0
SULF1	0	0	0	0	0	0	0	0	0	0	0	0	0	0	0
SULF2	0	0	1	0	0	1	0	0	0	0	0	0	0	0	0
SULT1A2	0	0	0	0	0	0	0	0	0	0	0	0	0	0	0
SUMO3	0	1	0	1	0	1	0	0	0	0	0	0	0	0	0
SUN1	0	1	0	0	0	1	0	0	0	0	0	0	0	0	0
SUOX	0	0	0	0	0	0	0	1	0	0	1	0	0	0	0
SUPT3H	0	0	0	0	0	0	0	0	0	0	0	0	0	0	0
SUPT5H	0	0	0	0	1	1	0	0	0	0	0	0	0	0	0
SUZ12P1	0	0	0	0	0	0	0	0	0	0	0	0	0	0	0
SV2B	0	0	0	0	0	0	0	1	0	0	0	1	1	0	0
SWAP70	0	0	1	0	0	0	0	1	0	0	0	0	0	0	0
SYCE1L	0	0	0	0	0	0	0	0	0	0	0	0	0	0	0
SYNC	0	0	0	0	0	0	0	1	0	0	0	0	0	0	0
SYNM	0	0	0	0	0	0	0	1	0	0	0	0	0	0	0
SYNPR	0	0	0	1	0	1	0	1	0	0	0	0	0	0	0
SYT13	0	0	0	0	0	1	0	0	0	0	0	1	1	0	0
SYT17	0	0	1	0	0	0	0	1	0	0	0	0	0	0	0
SYT3	0	0	0	0	0	0	0	0	0	0	0	0	0	0	0
SYT4	0	0	0	1	0	1	0	0	0	0	0	0	0	0	0
SYT6	0	1	1	1	0	1	0	0	1	0	0	1	0	0	0
TAC1	0	0	0	1	0	0	0	1	0	0	0	0	0	0	0
TACC1	0	0	0	0	0	0	1	1	0	0	0	1	0	0	0
TACR2	0	0	0	0	0	0	0	0	0	0	0	0	0	0	0
TAFA1	0	0	0	0	0	0	0	0	0	0	0	1	0	0	0
TAL2	1	0	0	0	0	0	0	0	1	0	0	1	1	0	0
TANC1	0	0	0	0	0	0	0	1	0	0	0	0	0	0	0
TANC2	0	0	1	0	0	1	0	0	1	1	0	1	0	0	0
TAOK2	0	0	0	0	0	0	0	0	0	0	0	0	0	0	0
TAOK3	0	1	1	0	0	1	0	1	0	0	0	0	0	0	0
TAP1	0	0	0	0	0	0	0	1	0	0	0	0	0	0	0
TATDN2	0	0	1	0	0	0	0	0	0	0	0	0	0	0	0
TBC1D1	0	1	0	0	0	0	0	0	0	0	0	0	0	0	0
TBC1D10A	0	0	1	0	0	0	0	0	0	0	0	0	0	0	0
TBC1D12	0	0	0	1	0	0	0	0	0	0	0	1	0	0	0
TBC1D16	0	0	1	0	0	0	0	0	1	0	0	0	0	0	0
TBC1D5	0	1	0	0	0	1	0	1	0	0	0	1	0	0	0
TBC1D9	0	0	0	0	0	0	0	1	0	0	0	0	0	0	0
TBL1X	0	1	0	0	0	0	0	1	0	0	0	0	0	0	0
TCEA3	0	0	0	0	0	0	0	1	0	0	0	0	0	0	0
TCERG1L	0	0	0	0	0	0	0	1	0	0	0	0	0	0	0
TCF7L2	1	1	1	0	0	0	0	1	0	1	1	0	0	0	0
TDRKH	0	0	0	0	0	0	0	0	0	0	0	0	0	0	0
TEAD1	1	0	1	0	0	0	0	0	0	0	0	1	0	0	0
TENM2	0	1	1	0	0	1	0	0	1	0	0	0	0	0	0
TENM3	0	0	0	0	0	1	0	0	0	0	0	1	1	1	1
TENT4A	0	0	0	0	0	0	0	0	0	0	0	0	0	0	0
TES	0	0	0	0	0	0	0	0	1	0	0	0	0	0	0
TESC	0	0	0	0	0	0	0	1	0	0	0	1	0	0	0
TET2	1	0	0	0	0	0	0	0	1	0	0	0	0	0	0
TEX10	0	0	0	0	0	1	1	0	1	0	0	0	0	0	0
TF	0	0	1	0	0	0	0	1	0	0	0	0	0	0	0
TFDP2	1	1	0	0	0	0	1	0	0	0	0	1	1	0	0
TFPI	0	1	1	0	0	0	0	0	0	0	0	0	0	0	0
TICAM1	0	0	0	0	0	0	0	1	0	0	0	0	0	0	0
TIMM23	0	0	0	0	0	0	0	0	0	0	0	0	0	0	0
TIMP1	0	1	1	0	0	0	1	0	0	0	0	0	0	0	0
TIMP2	0	1	1	1	0	1	0	0	0	0	0	0	0	0	0
TIMP3	0	1	1	0	0	0	1	1	0	0	0	0	0	0	0
TKTL1	0	1	0	0	0	0	0	0	1	0	0	0	0	0	0
TLCD3B	0	0	0	0	0	0	0	0	0	0	0	0	0	0	0
TLE1	0	1	0	1	0	0	0	0	0	0	0	0	0	0	0
TLE2	0	0	1	0	0	0	0	0	0	0	0	0	0	0	0
TLNRD1	0	0	0	0	0	0	0	0	0	0	0	0	0	0	0
TM6SF1	0	0	0	0	0	0	0	1	0	0	0	0	0	0	0
TM9SF1	0	0	0	0	0	0	0	0	1	0	0	0	0	0	0
TMCC3	0	0	0	0	0	0	0	1	0	0	0	0	0	0	0
TMEFF2	0	0	1	1	0	1	0	0	0	0	0	0	0	0	0
TMEM120B	0	1	0	0	0	0	1	0	1	0	0	0	0	0	0
TMEM123	0	1	0	1	0	0	1	0	0	0	0	1	0	0	0
TMEM14C	0	1	0	0	0	0	0	1	0	0	0	0	0	0	0
TMEM150B	0	0	0	0	0	0	0	1	0	0	0	0	0	0	0
TMEM150C	0	1	0	0	0	1	0	0	1	0	0	0	0	0	0
TMEM170A	0	1	1	0	0	0	1	0	0	0	0	0	0	0	0
TMEM179	0	0	1	0	0	0	0	1	0	0	0	1	1	0	0
TMEM185A	0	0	0	0	0	0	1	0	1	0	0	0	0	0	0
TMEM191A	0	0	0	0	0	0	0	1	0	0	0	1	0	0	0
TMEM192	0	1	0	0	0	0	0	0	0	0	0	0	0	0	0
TMEM200A	0	0	0	0	0	0	0	0	0	0	0	0	0	0	0
TMEM200C	0	0	0	0	0	0	0	0	0	0	0	0	0	0	0
TMEM229A	0	0	0	0	0	0	0	1	0	0	0	0	0	0	0
TMEM230	0	1	1	0	0	1	0	1	0	0	0	0	0	0	0
TMEM231	0	1	1	0	0	0	0	0	0	0	0	0	0	0	0
TMEM250	0	0	0	0	0	0	0	0	0	0	0	0	0	0	0
TMEM255A	0	0	1	0	0	0	0	1	0	0	0	0	0	0	0
TMEM263	0	0	0	0	0	0	0	1	0	0	0	0	0	0	0
TMEM266	0	0	0	0	0	0	0	0	0	0	0	1	0	0	0
TMEM267	0	0	0	0	0	0	0	0	0	0	0	0	0	0	0
TMEM38A	0	0	0	0	0	0	0	1	0	0	0	1	0	0	0
TMEM42	0	0	0	0	0	1	0	0	0	0	0	0	0	0	0
TMEM44	0	0	0	0	0	1	0	0	1	0	0	0	0	0	0
TMEM47	0	1	0	0	0	0	1	1	0	0	0	0	0	0	0
TMEM51	0	0	1	0	0	0	0	1	0	0	0	0	0	0	0
TMEM63B	0	0	1	0	0	0	0	0	0	0	0	0	0	0	0
TMEM70	0	0	0	0	0	0	0	0	0	0	1	0	0	0	0
TMEM74	0	0	0	0	0	0	0	0	1	0	0	0	0	0	0
TMEM91	0	0	0	0	0	0	1	0	0	0	0	0	0	0	0
TMEM98	0	1	1	0	0	0	1	0	0	0	0	1	1	0	0
TMTC1	0	0	0	0	0	0	0	0	0	0	0	0	0	0	0
TMTC2	0	0	0	0	0	0	1	1	0	0	0	0	0	0	0
TMX4	0	0	0	1	0	0	0	0	0	0	0	1	0	0	0
TNFAIP8	0	0	0	0	0	0	0	0	0	0	0	0	0	0	0
TNFRSF10B	0	0	0	0	0	0	0	1	0	0	0	1	1	0	0
TNFRSF1A	0	1	1	0	0	0	1	1	0	0	0	0	0	0	0
TNFRSF21	0	0	1	0	0	0	1	0	1	0	0	0	0	0	0
TNIK	0	0	1	0	0	1	0	0	1	0	0	0	0	0	0
TNK2	0	1	1	0	0	0	0	1	0	0	0	0	0	0	0
TNR	0	0	1	0	0	1	0	0	0	0	0	0	0	0	0
TOB2	0	1	0	0	0	0	1	0	0	0	0	0	0	0	0
TOX2	1	0	0	0	0	0	0	1	0	0	0	1	0	0	0
TP53BP1	0	0	1	0	0	1	0	0	0	0	0	0	0	0	0
TP53I3	0	1	1	0	0	0	1	0	0	0	0	0	0	0	0
TP53TG1	0	1	0	0	0	0	0	0	0	0	0	1	0	0	0
TPD52L1	0	0	0	1	0	0	0	1	0	0	0	1	0	0	0
TPK1	0	0	0	0	0	0	0	1	0	0	0	0	0	0	0
TPM2	0	1	1	0	0	0	1	1	0	0	0	0	0	0	0
[truncated: 147 more rows]

[truncated: 3 more sheets: Supplemental Data S10, Supplemental Data S11, Supplemental Data S12]
