# Supplementary material for: Molecular signatures of cortical expansion in the human foetal brain
Source: Nat Commun. 2024 Nov 8;15:9685. doi: 10.1038/s41467-024-54034-2 (PMC11549424; doi:10.1038/s41467-024-54034-2)
Supplement: Supplementary file 6 — Source Data [file 41467_2024_54034_MOESM6_ESM.xlsx]

## Sheet: Figure1
Figure 1g
	EOMES	FOXP1	GRIK2
CP	0.0165932	0.567031	8.38527
SP	0.0134054	0.0802303	3.72713
IZ	0.0247472	0.0299734	1.8699
SVZ	0.414188	0.00862378	0.217265
VZ	0.28003	0.104622	0.23885
basal ganglia	0.012891	3.62849	7.93258
thalamus	0.00514369	0.106802	3.54153
amygdala	0.014904	0.0700038	6.08108

## Sheet: Figure2
Figure 2a																											Figure 2b										Figure 2c				Figure 2d								Figure 2e
					cortical plate				subplate				intermediate				subventricular				ventricular						cortical plate				ventricular							significant genes			cortical plate				ventricular				ZRT-
tissue	specimen	PC1	PC2		specimen	PC1	PC2		specimen	PC1	PC2		specimen	PC1	PC2		specimen	PC1	PC2		specimen	PC1	PC2				gene	mean expression	fold change		gene	mean expression	fold change				zone	8761			cell class	enrichment ratio	p		cell class	enrichment ratio	p		layer
0.cortical_plate	H376.IIIB.02	-70.3194	-31.7398		H376.IIIB.02	-20.4655	-12.2391		H376.IIIB.02	-22.1907	4.70357		H376.IV.02	-23.7839	-11.619		H376.IIIA.02	8.67361	32.3363		H376.IIIA.02	26.8338	-28.8001				BTBD17	9.97311	0.627378		SIAH3	9.47044	0.78309				region	5585			IPC	0.543093	1		IPC	1.71865	4.0899e-14		0.cortical_plate
0.cortical_plate	H376.IV.02	-62.2761	-32.7287		H376.IV.02	21.4839	-10.3442		H376.IV.02	27.9317	-4.18048		H376.IV.03	-24.2623	32.6578		H376.IIIB.02	23.5066	7.37042		H376.IIIB.02	25.7778	-16.4003				MLC1	9.4276	0.591579		NYAP2	7.32555	0.73454				timepoint	3302			Interneuron	1.59918	5.121e-10		Interneuron	0.836859	0.973052		0.cortical_plate
0.cortical_plate	H376.IV.03	-60.2892	-32.7624		H376.IV.03	17.0851	-14.3005		H376.IV.03	26.4058	-17.5469		H376.IIIA.02	31.1609	18.5565		H376.IV.02	-22.212	-9.8066		H376.IV.02	-38.58	-24.3302				ST8SIA3	11.8493	0.546547		TREM2	8.56737	0.731688								Dividing	0.527782	1		Dividing	1.79469	3.4291e-26		0.cortical_plate
1.subplate	H376.IIIB.02	-58.1429	18.8085		H376.IIIA.02	-36.1809	24.6119		H376.IIIA.02	-43.2932	-10.9323		H376.IIIB.02	17.118	-0.081157		H376.IV.03	-0.0769227	-22.7029		H376.IV.03	-35.9974	9.9317				BMP7	9.36974	0.507914		C2	10.277	0.696816								OPC	0.89288	0.988872		OPC	1.49167	5.58468e-20		0.cortical_plate
1.subplate	H376.IV.02	-38.8304	16.5387		H376.IIIB.02	-33.513	-7.06881		H376.IIIB.02	-28.7949	-9.92107		H376.IV.02	-44.3108	-18.2239		H376.IIIA.02	9.72053	23.2748		H376.IIIA.02	37.1699	1.15125				CIT	10.159	0.502472		MEG3	7.60854	0.684497								RG	0.563264	1		RG	2.05378	2.45939e-46		0.cortical_plate
1.subplate	H376.IV.03	-38.8147	19.2907		H376.IV.02	18.9643	-13.9372		H376.IV.02	37.8056	7.92887		H376.IV.03	-26.6535	5.05027		H376.IIIB.02	5.55922	23.2865		H376.IIIB.02	25.8872	-31.7492				DACH1	9.05103	0.490892		GLRA2	10.8146	0.681635								Microglia	0.81733	0.993313		Microglia	1.10856	0.10144		0.cortical_plate
2.intermediate	H376.IV.02	-8.86659	35.5184		H376.IV.03	10.9421	-9.16821		H376.IV.03	24.4749	22.8333		H376.IIIA.02	33.1643	6.37134		H376.IV.02	-20.5167	-19.2631		H376.IV.02	-45.321	2.74923				PLCH1	10.2258	0.45738		KCNA5	9.03096	0.677984								Vascular	0.925165	0.974925		Vascular	1.17582	1.3598e-05		0.cortical_plate
2.intermediate	H376.IV.03	-18.5656	11.2409		H376.IIIA.02	-39.5034	12.1991		H376.IIIA.02	-42.2478	-12.4303		H376.IIIB.02	22.9376	-5.26481		H376.IV.03	-11.4114	-20.3262		H376.IV.03	-35.2725	17.3536				FIGN	8.4734	0.438324		ASCL2	7.90433	0.666631								CR	2.1562	4.10093e-13		CR	0.575399	0.999843		0.cortical_plate
0.cortical_plate	H376.IIIA.02	-60.2161	-19.947		H376.IIIB.02	-32.0056	-15.9363		H376.IIIB.02	-26.5697	-29.4393		H376.IV.02	-19.5911	26		H376.IIIA.02	30.209	-2.22661		H376.IIIA.02	44.4592	-1.97909				PDLIM3	9.64541	0.424193		AMER3	10.9013	0.64372								Neuron	1.68005	2.12163e-22		Neuron	0.263494	1		0.cortical_plate
0.cortical_plate	H376.IIIB.02	-64.1358	-30.2437		H376.IV.02	17.0299	-13.797		H376.IV.02	38.2298	-14.4489		H376.IV.03	-15.0273	0.0942994		H376.IIIB.02	50.0993	-35.2556		H376.IV.02	-41.7787	-7.92858				LFNG	7.85076	0.421413		SCN3B	9.10926	0.642435								Other	0.678347	1		Other	1.66332	2.20277e-32		0.cortical_plate
0.cortical_plate	H376.IV.02	-59.0839	-32.1341		H376.IV.03	9.99943	-14.2697		H376.IV.03	28.0656	-17.4467		H376.IV.03	-23.1164	-2.7664		H376.IV.02	-15.8407	-18.5826		H376.IV.03	-33.9046	1.747				CA10	11.6222	0.413595		PLA2G7	8.06591	0.642229								Excitatory Neuron	1.85951	0.0642312		Excitatory Neuron	1.11232	0.468029		0.cortical_plate
0.cortical_plate	H376.IV.03	-52.6341	-29.5828		H376.IIIA.02	-30.5605	5.59032		H376.IIIA.02	-28.7423	55.0732		H376.IIIA.02	43.6362	1.61134		H376.IV.03	-7.91305	-11.1171		H376.IIIA.02	47.2262	10.7008				SLC1A3	13.5191	0.411409		LAMB3	8.84645	0.637483																0.cortical_plate
1.subplate	H376.IIIA.02	-86.0837	-2.3943		H376.IIIB.02	-32.5096	-3.47159		H376.IIIB.02	-27.7045	51.6784		H376.IIIB.02	24.4662	-28.6885		H376.IIIA.02	14.3602	1.73673		H376.IV.02	-40.1764	-0.449933				LIX1	7.39773	0.410648		ACTL6B	9.48302	0.636271																0.cortical_plate
1.subplate	H376.IIIB.02	-61.1933	10.4543		H376.IV.02	4.10125	-34.9518		H376.IV.02	13.3609	-11.8673		H376.IV.02	-26.1562	-25.3977		H376.IIIB.02	-5.26775	33.4013		H376.IIIA.02	59.1345	4.16689				PARP4	7.08084	0.408704		PLXDC2	8.24741	0.635649																0.cortical_plate
1.subplate	H376.IV.02	-16.0641	29.0908		H376.IV.03	4.534	-27.6597		H376.IV.03	9.52396	-0.394685		H376.IV.03	-24.8668	11.6068		H376.IIIA.02	20.6088	12.5251		H376.IIIB.02	41.3792	-16.886				TPD52L1	8.89171	0.407846		MBP	9.45682	0.635228																0.cortical_plate
1.subplate	H376.IV.03	-28.3075	23.5734		H376.IIIA.02	-27.317	29.4803		H376.IIIA.02	-24.7773	-16.3008		H376.IIIA.02	28.302	8.66273		H376.IIIB.02	9.60327	14.2466		H376.IV.02	-35.7203	-9.61409				FAR2P1	8.15738	0.404365		FLRT1	8.27553	0.634272																0.cortical_plate
2.intermediate	H376.IIIA.02	-36.8176	25.9918		H376.IIIB.02	-20.482	-7.79071		H376.IIIB.02	-15.8439	-7.43755		H376.IIIB.02	24.012	-2.75357		H376.IV.02	-17.365	-5.47224		H376.IV.03	-43.5801	-2.07329				SLC17A6	8.81179	0.394491		LMTK3	5.6864	0.620327																0.cortical_plate
2.intermediate	H376.IIIB.02	-12.7344	28.0373		H376.IV.02	23.423	-12.933		H376.IV.02	31.0493	3.73982		H376.IV.02	-11.9371	-11.6463		H376.IV.03	-23.6052	-3.54409		H376.IIIA.02	54.7561	-28.2678				MBP	8.69776	0.394426		TAC1	10.572	0.620111																0.cortical_plate
2.intermediate	H376.IV.02	25.413	40.9276		H376.IV.03	16.7808	-12.9381		H376.IV.03	12.595	6.43719		H376.IV.03	-20.9288	-6.36899		H376.IIIA.02	-5.07592	40.1115		H376.IIIB.02	41.6674	55.2186				ERFE	7.8531	0.39325		TMEFF2	9.35229	0.618254																0.cortical_plate
2.intermediate	H376.IV.03	-0.618285	33.9822		H376.IIIA.02	13.9096	-0.58674		H376.IIIA.02	0.25658	-17.1473		H376.IIIA.02	30.1378	-18.9479		H376.IIIB.02	39.8862	-30.6199		H376.IV.02	-38.6061	-16.6371				RAB31	10.3109	0.392507		ST8SIA3	9.08674	0.616711																0.cortical_plate
3.subventricular	H376.IIIA.02	48.2122	-7.94977		H376.IIIB.02	2.65721	-10.1554		H376.IIIB.02	-9.11208	-1.46227		H376.IIIB.02	-2.63086	32.3382		H376.IV.02	-21.9087	1.00016		H376.IV.03	-41.2187	9.90343				TP53I3	9.24548	0.390423		FOLR2	8.99475	0.615676																0.cortical_plate
3.subventricular	H376.IIIB.02	93.4314	-12.8985		H376.IV.02	32.4455	-9.6079		H376.IV.02	30.7269	-17.3713		H376.IV.02	-11.8491	0.592714		H376.IV.03	-8.55556	-15.5829		H376.IIIA.02	20.839	55.4689				CPAMD8	8.98224	0.389292		ZNF467	6.42849	0.613146																0.cortical_plate
3.subventricular	H376.IV.02	63.7879	9.96296		H376.IV.03	24.7234	-1.07677		H376.IV.03	27.0982	2.84604		H376.IV.03	-40.2583	11.4373		H376.IIIA.02	23.311	16.1255		H376.IIIA.02	55.9051	-6.86176				PLPP3	9.32689	0.384988		MMEL1	6.60441	0.611757																0.cortical_plate
3.subventricular	H376.IV.03	73.1486	0.610135		H376.IIIB.02	16.0065	43.0804		H376.IV.02	49.5983	39.1857		H376.IIIA.02	39.1357	5.18813		H376.IV.02	-11.7385	-16.1701		H376.IV.02	-39.9962	8.42293				TKTL1	7.87352	0.384899		IL10RA	7.8673	0.606747																0.cortical_plate
4.ventricular	H376.IIIA.02	93.4577	-30.4626		H376.IV.02	37.8107	35.8316		H376.IIIA.02	-41.1537	4.28686		H376.IIIB.02	15.7667	28.4596		H376.IIIA.02	24.9602	6.60911		H376.IIIA.02	45.2662	-6.82347				S100A6	10.5922	0.383479		KIRREL3	10.2819	0.605431																0.cortical_plate
4.ventricular	H376.IIIB.02	109.503	-20.0489		H376.IIIA.02	-43.6137	32.2439		H376.IIIB.02	-22.0596	-30.7641		H376.IV.02	-21.4656	23.4877		H376.IIIB.02	8.48323	11.8767		H376.IIIB.02	36.555	0.436782				LITAF	8.62688	0.38262		LAPTM5	9.79708	0.605225																0.cortical_plate
4.ventricular	H376.IV.02	77.3991	6.59469		H376.IIIB.02	-34.2788	0.938995		H376.IV.02	25.3576	-11.3889		H376.IV.03	-19.1788	6.53877		H376.IV.02	-3.48091	-23.1829		H376.IV.02	-20.1007	27.6952				RAMP1	8.80392	0.377462		RASAL3	7.2481	0.604857																1.subplate
4.ventricular	H376.IV.03	82.6157	10.1499		H376.IV.02	7.34823	-14.1177		H376.IV.03	20.1672	1.85118		H376.IIIA.02	31.033	-17.0543		H376.IIIB.02	20.6711	-1.60254		H376.IIIB.02	23.215	18.6477				FNDC5	9.0972	0.373539		TMEM130	10.2187	0.604844																1.subplate
0.cortical_plate	H376.IIIA.02	-65.6643	-29.4647		H376.IV.03	8.99751	-14.9255		H376.IIIA.02	-38.2186	-33.7192		H376.IIIA.02	42.199	-11.2006		H376.IV.02	-29.143	-1.66304		H376.IV.02	-42.4262	-17.8281				FOLH1	7.67204	0.372097		YPEL4	10.1432	0.6045																1.subplate
0.cortical_plate	H376.IIIB.02	-68.9413	-28.1531		H376.IIIA.02	-31.3808	-17.0927		H376.IIIB.02	-31.6219	52.8393		H376.IIIB.02	38.0649	-5.85364		H376.IV.03	-18.5872	-14.1561		H376.IV.03	-41.8261	-14.0858				NPNT	8.56159	0.370171		SYK	7.82388	0.603471																1.subplate
0.cortical_plate	H376.IV.02	-60.7401	-29.4295		H376.IIIB.02	-41.3497	0.0758017		H376.IV.02	7.507	-24.8318		H376.IIIB.02	17.2497	-1.27548		H376.IIIA.02	-14.3236	35.3992		H376.IIIA.02	37.6939	-45.5967				SLC4A4	9.19269	0.370161		SLC22A18	5.94405	0.59829																1.subplate
0.cortical_plate	H376.IV.03	-57.3891	-30.7125		H376.IV.02	2.94373	-41.2369		H376.IV.03	12.5779	-2.30686		H376.IV.02	-36.3097	-10.3076		H376.IIIB.02	17.5602	2.23342		H376.IIIB.02	34.7269	14.423				GRIN3A	10.4063	0.368886		SOWAHD	6.5536	0.597854																1.subplate
1.subplate	H376.IIIA.02	-76.5324	8.2106		H376.IV.03	-0.777202	-23.3587		H376.IIIA.02	-12.6551	-8.1682		H376.IV.03	-22.9469	-8.5502		H376.IV.02	-19.3959	-8.94376		H376.IV.02	-50.5683	14.6813				SPARCL1	10.1537	0.367922		SLIT1	7.7937	0.595077																1.subplate
1.subplate	H376.IIIB.02	-63.345	14.6117		H376.IIIA.02	-11.8949	11.1633		H376.IIIB.02	-10.3487	-22.3904		H376.IIIA.02	-6.06567	-11.3763		H376.IV.03	-1.98599	-24.0952		H376.IV.03	-28.9785	44.9453				ME1	8.84905	0.367005		LY86	8.71404	0.591878																1.subplate
1.subplate	H376.IV.02	-34.7284	39.5057		H376.IIIB.02	-6.91633	-13.0942		H376.IV.02	29.5186	-33.8109		H376.IIIB.02	1.29063	4.62685		H376.IIIA.02	12.6674	14.1747		H376.IIIA.02	59.7801	6.00743				ASS1	6.6934	0.364732		SHD	8.57988	0.590265																1.subplate
1.subplate	H376.IV.03	-39.0352	27.8267		H376.IV.02	26.6549	-17.8256		H376.IV.03	28.6676	-11.3446		H376.IV.02	-9.11397	-39.2153		H376.IIIB.02	37.483	-24.9606		H376.IIIB.02	53.1586	56.1143				RGS20	10.3392	0.363669		BHLHE41	8.94926	0.589538																1.subplate
2.intermediate	H376.IIIA.02	-44.1319	27.5211		H376.IV.03	18.9046	-10.5583		H376.IIIA.02	4.06822	21.0302		H376.IV.03	-22.5497	-8.92701		H376.IV.02	-1.1126	-25.8985		H376.IV.02	-35.6207	18.9902				ARHGEF26	8.15532	0.363617		SEMA3C	9.78769	0.58741																1.subplate
2.intermediate	H376.IIIB.02	-27.2953	24.1468		H376.IIIA.02	9.60945	47.6896		H376.IIIA.02	-29.2649	8.15896		H376.IIIA.02	24.9241	16.6082		H376.IV.03	-17.0702	-7.28475		H376.IV.03	-38.853	8.39979				GLI3	7.85947	0.363266		HAVCR2	9.32997	0.586154																1.subplate
2.intermediate	H376.IV.02	-28.6962	10.2009		H376.IIIB.02	14.6224	23.5306		H376.IV.02	29.7756	19.278		H376.IIIB.02	0.321623	45.3357		H376.IIIB.02	-5.5794	0.403957		H376.IIIA.02	38.8597	-7.44369				SOX3	8.10646	0.358292		ST18	9.53677	0.584799																1.subplate
2.intermediate	H376.IV.03	-14.8675	30.01		H376.IV.02	43.4695	26.2161		H376.IIIB.02	-24.6433	2.54973		H376.IV.02	-29.6542	15.4026		H376.IV.02	-8.39026	-27.3104		H376.IIIB.02	15.7249	-12.9142				PAQR8	9.76016	0.354136		MYT1L	8.75695	0.582608																1.subplate
3.subventricular	H376.IIIA.02	62.9787	-5.54795		H376.IIIA.02	-39.4573	27.6703		H376.IV.02	31.805	18.4617		H376.IV.03	-28.0157	-3.61957		H376.IIIA.02	46.4533	-6.75967		H376.IV.02	-35.1936	-20.1202				ID4	10.6526	0.352713		LCP1	8.80074	0.580943																1.subplate
3.subventricular	H376.IIIB.02	86.332	-6.44459		H376.IV.02	18.3728	-1.82082		H376.IIIB.02	-18.5762	-30.0498		H376.IIIB.02	12.3627	7.6597		H376.IIIB.02	23.9749	9.46035		H376.IIIA.02	48.4087	-3.2854				FIGNL2	8.78333	0.351		SEZ6L2	7.15572	0.580279																1.subplate
3.subventricular	H376.IV.02	75.8197	17.5249		H376.IIIA.02	-37.7235	29.5549		H376.IV.02	33.495	-12.1893		H376.IV.02	-17.2605	-31.6077		H376.IV.02	-1.58785	-22.8238		H376.IIIB.02	34.012	-8.77642				GREB1	7.49407	0.348954		UNC79	10.5267	0.579574																1.subplate
3.subventricular	H376.IV.03	82.2295	13.7995		H376.IIIB.02	-23.2239	5.34547		H376.IV.03	20.5935	2.36339		H376.IIIA.02	28.4735	20.2552		H376.IIIA.02	-4.11606	39.7086		H376.IV.02	-30.5251	-14.0331				GCHFR	8.6147	0.347839		CCSER1	10.8145	0.575093																1.subplate
4.ventricular	H376.IIIA.02	98.4614	-33.8503		H376.IV.02	14.7265	-4.18174		H376.IIIA.02	-40.612	-35.3317		H376.IIIA.02	26.8002	4.63111		H376.IIIB.02	23.2516	-20.6012		H376.IIIA.02	29.7488	-11.6747				VAT1L	10.5575	0.347063		NMNAT2	10.2788	0.574209																1.subplate
4.ventricular	H376.IIIB.02	110.587	-20.7724		H376.IIIB.02	-29.7478	0.859511		H376.IIIB.02	-31.3764	-11.9248		H376.IV.02	-18.5551	21.8713		H376.IV.02	-24.7596	-12.6739		H376.IIIB.02	26.448	10.6812				TMEM229A	7.4986	0.346755		VSIG4	11.0506	0.569883																1.subplate
4.ventricular	H376.IV.02	72.1093	2.62777		H376.IV.02	20.6711	-13.8412		H376.IV.02	23.149	-22.5299		H376.IIIA.02	18.2563	18.563		H376.IV.03	-23.9524	3.24746		H376.IV.02	-29.9822	13.97				PTTG2	9.65431	0.344243		AKR1C1	8.91458	0.569335																1.subplate
4.ventricular	H376.IV.03	83.7556	10.2087		H376.IV.03	19.4166	-20.0644		H376.IV.03	12.7323	11.2836		H376.IIIB.02	3.42005	47.1648		H376.IIIA.02	3.2217	25.4535		H376.IV.03	-40.076	-1.972				FAT1	6.89053	0.342657		PRICKLE2	8.49457	0.565214																1.subplate
0.cortical_plate	H376.IIIA.02	-49.2092	-23.6327		H376.IIIA.02	-37.6102	-21.4375		H376.IIIA.02	-23.378	-0.70038		H376.IV.02	-50.3413	-11.4627		H376.IIIB.02	4.68304	10.8283		H376.IIIA.02	24.9441	-10.8032				RCN1	9.62541	0.342017		PDGFRA	10.0484	0.564504																1.subplate
0.cortical_plate	H376.IIIB.02	-56.4477	-36.7834		H376.IIIB.02	-35.4696	-13.7946		H376.IIIB.02	-32.4448	65.8502		H376.IV.03	-34.4496	4.56407		H376.IV.02	-15.2252	-6.10514		H376.IIIB.02	12.6898	17.3715				KIF23	8.30564	0.339559		NRSN1	7.43473	0.563339																1.subplate
0.cortical_plate	H376.IV.02	-70.6591	-40.9756		H376.IV.02	15.7845	-27.4293		H376.IV.02	17.3763	11.3331		H376.IIIA.02	36.9237	-18.5787		H376.IV.03	-5.48362	-21.2165		H376.IV.02	-48.0107	-17.7603				GYG2	7.40868	0.339268		CLSTN2	9.47537	0.559433																1.subplate
0.cortical_plate	H376.IV.03	-63.0932	-36.0581		H376.IV.03	12.5286	-12.6743		H376.IV.03	13.8245	9.31459		H376.IIIB.02	25.465	-6.99479		H376.IIIA.02	-9.71813	43.7191		H376.IV.03	-43.2896	6.27655				SERTAD4-AS1	9.19957	0.337943		GPR85	7.41972	0.559362																1.subplate
1.subplate	H376.IIIA.02	-49.1737	2.60886		H376.IIIA.02	-29.3504	-1.94553		H376.IIIB.02	-14.7662	-15.7995		H376.IV.02	-11.5504	-20.3352		H376.IIIB.02	9.44678	5.53003		H376.IIIA.02	25.4384	-14.5204				CITED4	9.14311	0.336036		RAB3C	9.10354	0.558473																2.intermediate
1.subplate	H376.IIIB.02	-49.0477	1.50167		H376.IIIB.02	-26.678	3.06494		H376.IV.02	32.5079	11.5341		H376.IV.03	-20.8806	1.0003		H376.IIIA.02	10.8056	23.3081		H376.IIIB.02	27.2893	18.1912				TAC1	12.5686	0.334237		MYO5B	8.67692	0.558103																2.intermediate
1.subplate	H376.IV.02	-49.6698	5.1416		H376.IV.02	10.0098	-11.3619		H376.IIIB.02	-1.22524	24.6749		H376.IIIA.02	8.36793	-4.1723		H376.IIIB.02	5.72178	12.4218		H376.IIIA.02	44.4088	9.24527				FAM47E	9.59338	0.328828		SLITRK1	10.4371	0.557466																2.intermediate
1.subplate	H376.IV.03	-45.7923	9.92824		H376.IV.03	2.97689	-23.506		H376.IV.02	22.8027	13.6954		H376.IIIB.02	-11.3826	47.704		H376.IV.02	-33.7543	3.47495		H376.IIIB.02	17.6321	-12.9896				METRN	9.27227	0.328263		OLIG1	11.2281	0.557353																2.intermediate
2.intermediate	H376.IV.03	1.70464	31.8671		H376.IIIA.02	30.4804	25.9531		H376.IV.03	23.6617	7.0098		H376.IIIA.02	53.3434	-25.1412		H376.IV.03	-17.2782	-4.11607		H376.IV.02	-49.7	-15.2294				RINL	5.9764	0.32774		DYNC1I1	10.0918	0.557112																2.intermediate
3.subventricular	H376.IIIA.02	62.5804	-12.2955		H376.IIIB.02	44.139	35.7077		H376.IIIA.02	-37.0083	23.4581		H376.IIIB.02	24.9899	-27.8597		H376.IIIA.02	-3.43535	31.6403		H376.IV.03	-46.9268	4.96667				NSUN7	8.30691	0.325722		DSCAML1	10.3143	0.555984																2.intermediate
3.subventricular	H376.IIIB.02	92.5416	-14.8639		H376.IV.02	51.6649	32.4984		H376.IIIB.02	-30.6967	-21.0933		H376.IV.02	-25.5901	-44.5932		H376.IV.02	-8.63673	-24.1442		H376.IIIA.02	38.3383	-44.0775				KLF15	6.70561	0.325208		C1QB	9.86322	0.552042																2.intermediate
3.subventricular	H376.IV.02	68.337	7.99248		H376.IV.03	51.8424	23.8209		H376.IV.02	12.1412	-6.68253		H376.IV.03	-25.252	24.9232		H376.IV.03	-16.1372	-6.57264		H376.IV.02	-54.3338	3.73933				LOXL1	9.11179	0.3248		GRIK3	10.2304	0.551918																2.intermediate
3.subventricular	H376.IV.03	79.6877	8.22017		H376.IIIA.02	6.69454	51.8582		H376.IIIA.02	-21.3004	-11.5074		H376.IIIA.02	40.6782	-5.56284		H376.IIIA.02	20.4699	2.73714		H376.IV.03	-46.3785	2.44906				NOTCH2	10.4293	0.324148		KIF26A	11.3005	0.551532																2.intermediate
4.ventricular	H376.IIIA.02	102.921	-36.1777		H376.IIIB.02	0.192981	20.1985		H376.IIIB.02	-33.3425	41.0136		H376.IV.02	-13.918	-20.42		H376.IIIB.02	4.261	8.58972		H376.IIIA.02	44.1081	-6.54495				NTNG1	7.53412	0.324107		ATAT1	7.38836	0.549576																2.intermediate
4.ventricular	H376.IV.02	72.4027	-3.15177		H376.IV.02	27.1767	-0.701407		H376.IV.02	48.5003	-7.26654		H376.IV.03	-24.8264	-1.14701		H376.IV.02	-28.0233	8.28932		H376.IIIB.02	41.7076	16.334				NMU	10.8109	0.322499		CD8A	6.75313	0.548289																2.intermediate
4.ventricular	H376.IV.03	92.046	6.15732		H376.IIIA.02	18.4969	28.1277		H376.IV.03	13.0284	0.844227		H376.IIIA.02	37.1052	15.1042		H376.IV.03	-26.9882	-9.73995		H376.IV.02	-42.4587	-19.4594				NUSAP1	9.48737	0.322388		CDH22	7.79497	0.548267																2.intermediate
0.cortical_plate	H376.IIIA.02	-58.5098	-29.6885		H376.IIIB.02	7.51912	21.9002		H376.IIIA.02	-28.2379	-18.9816		H376.IIIB.02	26.6905	-5.39513						H376.IV.03	-45.7895	7.53557				SYNM	9.5282	0.322221		PLCXD3	9.2932	0.54684																2.intermediate
0.cortical_plate	H376.IIIB.02	-63.2122	-27.6691		H376.IV.02	32.7399	11.4036		H376.IIIB.02	-26.745	-18.9576		H376.IV.02	-21.4543	-43.7534												ITGB5	6.4213	0.321173		RAI2	11.36	0.545728																2.intermediate
0.cortical_plate	H376.IV.02	-63.4576	-32.6176		H376.IV.03	30.3429	12.2832		H376.IV.02	21.4506	11.5126		H376.IV.03	-21.6633	2.09452												CCNE1	8.25232	0.321124		PTPRR	8.31569	0.543461																2.intermediate
0.cortical_plate	H376.IV.03	-61.0682	-32.1632		H376.IIIA.02	-40.7535	49.8583		H376.IV.03	22.3982	10.849																SCG2	10.0112	0.321112		HPGDS	9.45687	0.543359																2.intermediate
1.subplate	H376.IIIA.02	-71.1788	16.5829		H376.IIIB.02	-40.7	8.59364		H376.IIIA.02	-27.5569	-7.02235																ELN	6.72172	0.320222		IGSF21	8.44586	0.540826																2.intermediate
1.subplate	H376.IIIB.02	-55.4386	19.2424		H376.IV.02	8.35004	4.72589		H376.IIIB.02	-22.0361	34.4745																ESCO2	8.72046	0.320141		NUP93	7.94041	0.539124																2.intermediate
1.subplate	H376.IV.02	-30.1685	24.1185		H376.IIIB.02	5.18714	12.0066		H376.IIIA.02	-28.1091	-1.14024																PAX6	8.90243	0.318773		RNF125	6.68669	0.537595																2.intermediate
1.subplate	H376.IV.03	-42.3763	3.05924		H376.IV.02	32.2088	3.14652		H376.IIIB.02	-19.0462	-6.88842																SLC24A3	12.6712	0.318194		C1QA	9.09507	0.536509																2.intermediate
2.intermediate	H376.IIIA.02	-43.6173	31.7418		H376.IV.03	19.9116	1.35575		H376.IV.02	39.101	-19.5954																HAGHL	6.90709	0.318165		PZP	6.45829	0.536245																2.intermediate
2.intermediate	H376.IIIB.02	-3.07077	42.939		H376.IIIA.02	-31.5321	-4.83589		H376.IV.03	9.51764	10.2171																SGCD	8.27449	0.317302		DSCAM	7.90097	0.534172																2.intermediate
2.intermediate	H376.IV.02	9.17288	45.51		H376.IIIB.02	-27.6411	-0.559152		H376.IIIA.02	-40.2216	-24.7638																STXBP6	10.4074	0.317147		SYT6	9.16705	0.534159																2.intermediate
2.intermediate	H376.IV.03	-4.48219	22.5436		H376.IV.02	20.4078	-17.2781		H376.IV.02	12.8487	10.5712																MAST4	8.4233	0.316894		GPR34	7.79721	0.533449																2.intermediate
3.subventricular	H376.IIIA.02	69.987	0.0784035		H376.IV.03	11.1205	-19.7768		H376.IV.03	14.193	-9.14173																STPG1	9.11743	0.314281		TTC9B	8.38569	0.532545																2.intermediate
3.subventricular	H376.IIIB.02	89.7532	0.392813		H376.IIIA.02	-24.5497	-16.8052		H376.IIIA.02	-16.712	10.7049																KLHDC9	8.86375	0.314143		CBLN2	8.30923	0.532432																2.intermediate
4.ventricular	H376.IIIA.02	120.586	-30.1357		H376.IIIB.02	-19.2994	-14.008		H376.IIIB.02	-14.8697	15.1491																LGALS3	8.53651	0.314135		UNC5B-AS1	6.47971	0.532052																3.subventricular
0.cortical_plate	H376.IIIA.02	-64.9059	-11.7162		H376.IV.02	15.5564	-4.71913		H376.IV.02	30.3022	-2.24884																RIT2	11.9608	0.313828		PLA2G4C	7.17461	0.53156																3.subventricular
0.cortical_plate	H376.IIIB.02	-66.331	-24.2653		H376.IV.03	13.3333	-5.20326		H376.IV.03	17.3124	2.13181																SCRG1	9.41195	0.31357		CPEB3	8.47504	0.531556																3.subventricular
0.cortical_plate	H376.IV.02	-59.3579	-21.3101		H376.IIIA.02	-14.2331	11.1243																				VAV3	8.1739	0.313373		DPF3	9.78692	0.529731																3.subventricular
0.cortical_plate	H376.IV.03	-54.5818	-32.5583		H376.IIIB.02	-22.5326	9.81022																				CAMK2N2	7.08427	0.312449		CD74	11.0692	0.529297																3.subventricular
1.subplate	H376.IIIA.02	-72.6086	-4.58641		H376.IIIA.02	-26.9555	11.1728																				SPR	7.94067	0.309714		PAK5	8.65139	0.522613																3.subventricular
1.subplate	H376.IIIB.02	-58.5669	-9.79762		H376.IIIB.02	-17.3954	-18.4017																				PTTG1	11.017	0.308174		HCLS1	8.8618	0.522266																3.subventricular
1.subplate	H376.IV.02	-44.2739	10.0322		H376.IV.02	20.7261	-23.8052																				S1PR1	7.59843	0.306307		GPD1	7.4856	0.522239																3.subventricular
1.subplate	H376.IV.03	-40.1449	5.62761		H376.IV.03	9.54835	-15.5481																				GULP1	11.5765	0.303821		LRRC7	12.0299	0.52136																3.subventricular
0.cortical_plate	H376.IIIB.02	-48.9896	1.10008		H376.IIIA.02	-37.3752	-21.3769																				SERTAD4	8.29982	0.303715		SGIP1	9.32412	0.521086																3.subventricular
0.cortical_plate	H376.IV.02	-45.0167	-7.9562		H376.IV.02	7.13379	-25.3154																				NLRX1	6.68111	0.300089		GOLGA7B	9.89218	0.519847																3.subventricular
1.subplate	H376.IV.02	9.90865	15.9132		H376.IV.03	2.59007	-29.0254																				H3C1	4.81003	-0.300709		FAM163B	8.04092	0.519272																3.subventricular
4.ventricular	H376.IV.02	68.7456	17.4446		H376.IIIA.02	-8.23056	25.6393																				KRT1	4.25354	-0.30441		IL6R	8.01746	0.51898																3.subventricular
0.cortical_plate	H376.IIIA.02	-60.7932	-17.3138		H376.IIIB.02	-11.3702	7.16977																				TRIM29	5.05236	-0.309548		IDS	9.20431	0.518536																3.subventricular
0.cortical_plate	H376.IIIB.02	-66.6575	-24.8034		H376.IV.02	25.4908	-3.40868																				GASK1B	4.30796	-0.31537		NPPA	9.1047	0.518332																3.subventricular
0.cortical_plate	H376.IV.02	-59.4697	-36.7651		H376.IV.03	12.7898	-10.2334																				COL8A1	4.39648	-0.315468		NRIP3	8.58769	0.515957																3.subventricular
0.cortical_plate	H376.IV.03	-63.2639	-32.8658																								LMOD1	5.35526	-0.316994		APBB1IP	9.2598	0.514594																3.subventricular
1.subplate	H376.IIIA.02	-60.1805	12.824																								ANGPTL4	3.65406	-0.317181		DHRS9	7.37007	0.51399																3.subventricular
1.subplate	H376.IIIB.02	-59.3309	24.3465																								LY96	5.05288	-0.317429		LAT2	10.1698	0.511542																3.subventricular
1.subplate	H376.IV.02	-37.032	26.3939																								H4C5	7.42655	-0.319373		CLTA	9.59353	0.507955																3.subventricular
1.subplate	H376.IV.03	-34.9071	20.9016																								SLC7A11	4.03743	-0.326577		GRIK1	8.3801	0.507937																3.subventricular
2.intermediate	H376.IIIA.02	-24.3685	41.6813																								EGLN3	5.95601	-0.327351		TRIM71	8.65042	0.506238																3.subventricular
2.intermediate	H376.IIIB.02	-12.2898	27.5907																								OR2T6	5.14422	-0.331779		SVOP	12.5584	0.504993																3.subventricular
2.intermediate	H376.IV.02	-7.17285	39.4046																								KCNV2	4.57542	-0.333194		ASPHD1	9.09029	0.504674																3.subventricular
2.intermediate	H376.IV.03	-2.45181	34.4175																								DOCK8	4.66966	-0.335873		STAB1	6.01875	0.502213																3.subventricular
3.subventricular	H376.IIIA.02	56.6507	-4.96314																								FAM215A	5.14492	-0.341055		MARCHF4	10.3541	0.501571																3.subventricular
3.subventricular	H376.IIIB.02	66.8287	-2.57805																								TREM2	3.84558	-0.341977		CYBB	8.0771	0.501269																4.ventricular
3.subventricular	H376.IV.02	70.6697	9.3845																								SYK	4.38715	-0.346918		RIMBP2	7.33278	0.500975																4.ventricular
3.subventricular	H376.IV.03	72.5688	17.8009																								NPHS2	6.12301	-0.34996		PGBD5	9.1362	0.499503																4.ventricular
4.ventricular	H376.IIIA.02	119.749	-43.5359																								P2RY12	4.39807	-0.352534		FBLIM1	7.95008	0.497713																4.ventricular
4.ventricular	H376.IIIB.02	113.985	-30.8452																								ZNF157	4.95882	-0.358674		FPR1	9.43847	0.494243																4.ventricular
4.ventricular	H376.IV.02	79.2383	4.86151																								DIO2	4.0181	-0.360637		LST1	8.30485	0.493858																4.ventricular
4.ventricular	H376.IV.03	85.4151	8.71115																								VSIR	4.32695	-0.364782		KCNF1	6.27674	0.492199																4.ventricular
0.cortical_plate	H376.IIIA.02	-65.9272	-21.2383																								MMRN2	3.83983	-0.366419		AKR1C4	9.60231	0.491679																4.ventricular
0.cortical_plate	H376.IIIB.02	-50.6614	-40.5475																								SLC24A3-AS1	5.15961	-0.372444		DIRAS2	6.80236	0.491207																4.ventricular
0.cortical_plate	H376.IV.02	-68.2019	-42.9985																								MIR497HG	3.92867	-0.389229		A1BG	6.24803	0.489965																4.ventricular
0.cortical_plate	H376.IV.03	-58.6715	-38.8556																								GPR34	4.08205	-0.421355		LY96	8.32224	0.488645																4.ventricular
1.subplate	H376.IIIA.02	-66.3478	10.8289																												CELF4	8.91816	0.488502																4.ventricular
1.subplate	H376.IIIB.02	-39.0939	-1.22272																												MEAF6	7.73432	0.488006																4.ventricular
1.subplate	H376.IV.02	-54.0711	1.98486																												GABRG2	8.20112	0.485241																4.ventricular
1.subplate	H376.IV.03	-43.1351	6.26319																												TYROBP	11.7756	0.485193																4.ventricular
2.intermediate	H376.IIIA.02	-31.4082	39.0199																												TRIM67	9.98399	0.484102																4.ventricular
2.intermediate	H376.IIIB.02	0.413182	23.3652																												CEBPA	8.08899	0.48336																4.ventricular
2.intermediate	H376.IV.02	-12.7819	26.7234																												SCN2B	6.68978	0.483262																4.ventricular
2.intermediate	H376.IV.03	18.9542	22.2745																												SAMD5	6.9944	0.482282																4.ventricular
3.subventricular	H376.IIIA.02	58.7199	-6.12691																												ALOX5AP	10.4202	0.482011																4.ventricular
3.subventricular	H376.IIIB.02	78.2729	-14.9766																												RUNX1T1	13.623	0.481325																4.ventricular
3.subventricular	H376.IV.02	74.5847	8.76496																												SILC1	6.98057	0.479942																4.ventricular
3.subventricular	H376.IV.03	80.287	7.50416																												BRINP1	8.91743	0.477968																4.ventricular
4.ventricular	H376.IIIA.02	116.391	-33.0531																												IGFBP3	6.93998	0.475814																4.ventricular
4.ventricular	H376.IIIB.02	104.974	-44.4059																												FAM222A	7.92459	0.475205																4.ventricular
4.ventricular	H376.IV.02	70.0934	-10.9238																												CNTNAP5	8.63801	0.474976																4.ventricular
4.ventricular	H376.IV.03	88.8445	10.9005																												PBX3	11.9562	0.473787
0.cortical_plate	H376.IIIA.02	-55.5168	-29.1618																												DLX2	12.2721	0.471314
0.cortical_plate	H376.IIIB.02	-67.8966	-28.7905																												SFXN3	7.98334	0.467417
0.cortical_plate	H376.IV.02	-61.9976	-28.8134																												HRH2	6.74964	0.46633
0.cortical_plate	H376.IV.03	-58.0892	-29.069																												PDE1B	6.34981	0.465947
1.subplate	H376.IIIA.02	-59.1284	8.88421																												MAP4	11.1063	0.465166
1.subplate	H376.IIIB.02	-66.7174	-4.39447																												ZCCHC12	9.41235	0.465
1.subplate	H376.IV.02	-44.1556	16.8971																												RALYL	7.16054	0.464442
1.subplate	H376.IV.03	-39.3291	17.9331																												CCR1	8.82775	0.463773
2.intermediate	H376.IIIA.02	-54.2466	25.3431																												TOX2	10.0921	0.462837
2.intermediate	H376.IIIB.02	-54.244	14.5101																												ITGB2	11.4656	0.461405
2.intermediate	H376.IV.02	-24.8519	15.9446																												RASSF5	7.10718	0.461148
2.intermediate	H376.IV.03	-19.0446	25.8524																												SYT13	10.3803	0.460297
0.cortical_plate	H376.IIIA.02	-57.5223	-20.561																												SHTN1	12.8636	0.459976
0.cortical_plate	H376.IIIB.02	-61.6057	-19.4737																												KCNMB2	8.27775	0.457172
0.cortical_plate	H376.IV.02	-46.7403	-11.0217																												NRXN3	11.9316	0.455582
1.subplate	H376.IIIA.02	-30.5551	4.93759																												INA	14.2719	0.455528
4.ventricular	H376.IIIA.02	84.2633	-25.8763																												MYO1F	7.50317	0.455266
0.cortical_plate	H376.IIIA.02	-61.7275	-17.9426																												KCNK3	8.34533	0.453772
0.cortical_plate	H376.IV.02	-60.7638	-34.4901																												SLC1A1	11.0912	0.452632
1.subplate	H376.IIIA.02	-54.3029	11.6697																												NSG1	11.2177	0.452283
1.subplate	H376.IV.02	-31.2011	24.5461																												SPP1	14.9878	0.451432
2.intermediate	H376.IIIA.02	-17.2866	56.3883																												INKA1	7.45561	0.450697
3.subventricular	H376.IIIA.02	60.857	-15.2478																												ST6GAL1	12.1302	0.449886
3.subventricular	H376.IV.02	67.702	7.38891																												CAMKV	8.12758	0.449519
4.ventricular	H376.IIIA.02	115.515	-35.7889																												LINC02712	8.69563	0.449054
4.ventricular	H376.IV.02	71.3641	5.77601																												BRINP2	8.48264	0.447127
0.cortical_plate	H376.IIIA.02	-60.3946	-20.2382																												PGAM2	8.77559	0.446634
0.cortical_plate	H376.IIIB.02	-58.3265	-28.6381																												RASL10A	8.62804	0.445435
0.cortical_plate	H376.IV.02	-61.0588	-40.446																												LINC01664	5.75874	0.443474
1.subplate	H376.IIIB.02	-51.8734	8.40045																												ACTR3C	8.13663	0.443359
1.subplate	H376.IV.02	-29.5914	24.4102																												P2RY12	7.52143	0.441746
2.intermediate	H376.IIIA.02	-34.2579	44.9268																												HAR1A	6.43011	0.441305
2.intermediate	H376.IIIB.02	-25.0403	30.9093																												RHBDF2	9.75578	0.439298
3.subventricular	H376.IIIA.02	67.0182	-8.64654																												GRM1	6.05582	0.4377
3.subventricular	H376.IIIB.02	76.8046	-4.32062																												JAKMIP1	9.08077	0.437592
3.subventricular	H376.IV.02	71.6853	-0.446898																												CPLX2	6.68867	0.436755
4.ventricular	H376.IIIA.02	96.0708	-35.6342																												SPHKAP	9.3727	0.436516
4.ventricular	H376.IIIB.02	109.325	-25.8156																												HECW1	6.58558	0.436228
4.ventricular	H376.IV.02	79.8343	-6.29034																												PCSK1N	9.72882	0.434528
0.cortical_plate	H376.IIIB.02	-61.6021	-33.9066																												ZFP36	9.22229	0.434507
0.cortical_plate	H376.IV.02	-62.3488	-26.4226																												AIF1	11.1972	0.434149
0.cortical_plate	H376.IV.03	-63.1581	-27.1967																												CRYM	10.4676	0.432556
1.subplate	H376.IIIB.02	-63.502	13.6105																												RBFOX1	10.7592	0.431488
1.subplate	H376.IV.02	-37.146	29.6408																												CPLX1	6.20681	0.429517
1.subplate	H376.IV.03	-37.7977	20.486																												SOCS3	9.94305	0.428625
2.intermediate	H376.IIIB.02	-22.6731	32.6476																												GPR26	7.09516	0.42811
2.intermediate	H376.IV.02	6.67793	37.6946																												TES	7.41013	0.427931
2.intermediate	H376.IV.03	3.19312	42.2466																												EPB41L1	8.57488	0.427459
3.subventricular	H376.IIIB.02	82.6922	-2.58295																												RUNDC3B	8.5606	0.425965
3.subventricular	H376.IV.02	55.7088	17.051																												FLRT2	9.92422	0.424925
3.subventricular	H376.IV.03	54.3746	22.8106																												SLC15A3	8.37892	0.424736
4.ventricular	H376.IIIB.02	114.443	-15.9279																												ONECUT2	8.11017	0.424479
4.ventricular	H376.IV.02	72.2196	6.45088																												SLITRK6	6.96411	0.423389
4.ventricular	H376.IV.03	88.378	24.2234																												ADGRL3	11.4579	0.42315
0.cortical_plate	H376.IIIA.02	-71.7023	-29.9659																												ADAP2	9.40863	0.422392
0.cortical_plate	H376.IIIB.02	-62.5474	-38.029																												HBBP1	7.33278	0.422314
0.cortical_plate	H376.IV.02	-68.942	-28.1364																												CACNA1B	8.14693	0.422141
0.cortical_plate	H376.IV.03	-60.6275	-31.2764																												ATRNL1	9.95291	0.421743
1.subplate	H376.IIIA.02	-76.4382	7.07395																												ADAMTS5	12.7169	0.420511
1.subplate	H376.IIIB.02	-57.5119	5.27524																												VASH2	10.7016	0.419386
1.subplate	H376.IV.02	-47.3529	28.7588																												FABP6	8.06682	0.419232
1.subplate	H376.IV.03	-39.8263	5.61602																												H4C13	9.66138	0.419061
2.intermediate	H376.IIIA.02	1.90331	16.1815																												SLC8A3	7.83316	0.417631
2.intermediate	H376.IIIB.02	-4.53016	25.2438																												IFI30	10.5212	0.416897
2.intermediate	H376.IV.02	1.31643	56.3955																												MDGA1	8.0547	0.416574
2.intermediate	H376.IV.03	-4.7778	44.0713																												PDE4D	9.01724	0.416413
3.subventricular	H376.IIIA.02	42.1217	3.90741																												C3	11.5999	0.41593
3.subventricular	H376.IIIB.02	90.3024	-6.91446																												LRFN2	7.34539	0.415128
3.subventricular	H376.IV.02	67.3132	13.1179																												POU2F2	9.9265	0.415028
3.subventricular	H376.IV.03	80.6153	7.73991																												PDE4DIP	11.9105	0.414726
4.ventricular	H376.IIIA.02	115.061	-24.2977																												LINC01623	7.75422	0.413914
4.ventricular	H376.IIIB.02	118.585	-28.2992																												PPP1R1B	7.22941	0.410997
4.ventricular	H376.IV.02	69.579	3.1527																												LHX6	12.0274	0.409873
4.ventricular	H376.IV.03	77.9125	-2.21124																												PYCARD	8.79633	0.409856
0.cortical_plate	H376.IIIA.02	-57.0224	-29.5691																												DRAXIN	12.9754	0.409697
0.cortical_plate	H376.IIIB.02	-51.0076	-38.3593																												APOE	10.5555	0.409182
0.cortical_plate	H376.IV.02	-61.9551	-37.4846																												IGFBP5	13.2166	0.408477
0.cortical_plate	H376.IV.03	-59.2058	-36.0385																												RERG	6.48109	0.408449
1.subplate	H376.IIIA.02	-48.4127	10.5179																												SULF2	8.22888	0.40746
1.subplate	H376.IIIB.02	-45.3136	-5.58585																												SLC6A6	7.695	0.406732
1.subplate	H376.IV.02	-42.7181	7.29132																												GNL1	11.2451	0.405802
1.subplate	H376.IV.03	-35.3662	9.21192																												NPAS1	6.727	0.40359
2.intermediate	H376.IIIA.02	-39.597	28.0712																												HIVEP3	8.84278	0.402377
2.intermediate	H376.IIIB.02	-14.8454	15.5038																												PLEK	8.92921	0.402181
2.intermediate	H376.IV.02	-0.812282	21.6506																												EFNA5	9.47851	0.401537
2.intermediate	H376.IV.03	7.41546	29.9092																												PPP1R1A	7.32512	0.401513
3.subventricular	H376.IIIA.02	51.2153	-5.79421																												TBC1D30	5.96373	0.401424
3.subventricular	H376.IIIB.02	82.953	-10.8113																												FCGR3A	12.0367	0.398596
3.subventricular	H376.IV.02	69.3863	-3.41748																												RBP1	13.4331	0.398587
3.subventricular	H376.IV.03	68.992	10.9042																												SYNPR	12.2613	0.398456
4.ventricular	H376.IIIA.02	123.025	-38.2719																												XKR4	10.4534	0.397102
4.ventricular	H376.IIIB.02	132.254	-39.3585																												CLTB	8.87622	0.397081
4.ventricular	H376.IV.02	69.4511	-10.4495																												VXN	7.33663	0.396338
4.ventricular	H376.IV.03	79.2632	-1.29081																												SLC7A7	9.12231	0.396062
0.cortical_plate	H376.IIIA.02	-43.0746	6.93519																												COL20A1	5.82309	0.395086
0.cortical_plate	H376.IIIB.02	-39.0455	-0.945815																												EBF1	9.39083	0.394627
0.cortical_plate	H376.IV.02	-23.2921	10.8286																												RHCG	6.88634	0.394606
0.cortical_plate	H376.IV.03	-39.5051	3.45068																												KLHL35	11.7058	0.393095
0.cortical_plate	H376.IIIA.02	-48.7479	12.6301																												RPL28	8.26805	0.392877
0.cortical_plate	H376.IIIB.02	-63.1999	-23.9006																												GREB1	7.94551	0.392867
0.cortical_plate	H376.IV.02	-56.5286	-25.9606																												SLC7A8	8.82094	0.392498
1.subplate	H376.IIIB.02	-62.8662	2.20726																												GRIK2	7.80398	0.392095
1.subplate	H376.IV.02	-31.4517	19.13																												GLS	9.14719	0.392012
2.intermediate	H376.IIIB.02	-25.9951	27.9707																												CSF1R	11.9915	0.391795
2.intermediate	H376.IV.02	0.668708	50.0159																												RIPOR2	12.566	0.391315
3.subventricular	H376.IIIB.02	42.8826	15.6395																												NKX6-2	6.39208	0.390855
3.subventricular	H376.IV.02	72.5862	0.764405																												FAM135B	8.81348	0.389169
4.ventricular	H376.IIIA.02	105.517	-21.0613																												SHROOM2	10.2183	0.389054
4.ventricular	H376.IIIB.02	86.0428	-13.8552																												RPRM	9.10757	0.38847
4.ventricular	H376.IV.02	73.1422	6.20267																												FGF9	11.2267	0.388372
0.cortical_plate	H376.IIIA.02	-73.3304	-2.31956																												CBFA2T3	8.48415	0.387137
0.cortical_plate	H376.IIIB.02	-61.9809	-22.2975																												MIAT	11.254	0.387
0.cortical_plate	H376.IV.02	-54.1237	-21.8741																												ELFN2	7.86403	0.386543
0.cortical_plate	H376.IV.03	-54.9799	-23.301																												MPP3	10.1861	0.386426
1.subplate	H376.IIIB.02	-55.3378	-3.29432																												GALNT3	7.9197	0.385611
1.subplate	H376.IV.02	-41.8747	1.13918																												TENM2	9.69577	0.385586
1.subplate	H376.IV.03	-43.8303	-2.93123																												STXBP5L	8.33645	0.384651
2.intermediate	H376.IIIA.02	-52.7777	20.8512																												MAPT	12.0578	0.383333
0.cortical_plate	H376.IIIA.02	-46.9742	-9.41656																												SLC32A1	11.7307	0.381426
0.cortical_plate	H376.IIIB.02	-60.2809	-21.5537																												FHDC1	7.42972	0.381391
0.cortical_plate	H376.IV.02	-47.5609	-18.3144																												C19orf38	6.96827	0.380968
1.subplate	H376.IIIA.02	-47.7265	11.1582																												RAB3A	7.17714	0.38079
1.subplate	H376.IIIB.02	-60.3314	14.7189																												SLC24A2	11.1111	0.379862
1.subplate	H376.IV.02	-40.457	10.3532																												HMOX1	10.6462	0.379487
2.intermediate	H376.IIIA.02	-22.6594	40.7861																												PCDH10	9.55256	0.378689
2.intermediate	H376.IV.02	-6.20325	22.9374																												KCNQ1OT1	8.41676	0.378317
3.subventricular	H376.IIIA.02	74.2128	-18.78																												CSMD3	10.1382	0.377685
3.subventricular	H376.IIIB.02	78.1813	-14.1997																												NUDT16	9.16351	0.376518
3.subventricular	H376.IV.02	68.6783	5.75364																												LRCH1	9.33363	0.375879
4.ventricular	H376.IIIA.02	102.71	-34.4161																												FGD3	10.0903	0.375471
4.ventricular	H376.IIIB.02	111.653	-28.9179																												SRRM4	10.9558	0.375243
4.ventricular	H376.IV.02	79.7408	3.7781																												S100A11	8.02769	0.372546
0.cortical_plate	H376.IIIB.02	-59.358	-9.21865																												CACNA1C	6.13753	0.371195
0.cortical_plate	H376.IV.02	-53.0368	-18.5883																												TAGLN3	8.22723	0.369721
0.cortical_plate	H376.IV.03	-52.1111	-20.2496																												C1orf216	8.45528	0.368784
0.cortical_plate	H376.IIIA.02	-66.9472	-29.3785																												SHISA6	8.18382	0.36815
0.cortical_plate	H376.IIIB.02	-61.7426	-33.7455																												HCST	7.81468	0.367605
0.cortical_plate	H376.IV.02	-62.5073	-31.9017																												BICDL1	6.73325	0.36664
0.cortical_plate	H376.IV.03	-59.7397	-35.8006																												GNAO1	9.16234	0.365779
1.subplate	H376.IIIA.02	-60.7449	6.28149																												SCG3	12.3716	0.365244
1.subplate	H376.IIIB.02	-51.4378	-5.49196																												PRKY	9.08249	0.364878
1.subplate	H376.IV.02	2.57029	35.5526																												HLA-DRB3	5.5263	0.36456
1.subplate	H376.IV.03	-41.3736	10.8264																												C6orf58	6.80721	0.363355
2.intermediate	H376.IIIA.02	-17.8291	5.17535																												CDH11	8.5973	0.362982
2.intermediate	H376.IIIB.02	-24.8227	11.4783																												ELMOD1	8.30297	0.36297
2.intermediate	H376.IV.02	31.3866	31.9615																												PLK2	9.7162	0.362848
2.intermediate	H376.IV.03	1.54398	39.9652																												TMCC3	7.70926	0.362256
3.subventricular	H376.IIIA.02	12.2736	-0.961626																												MATN3	8.30651	0.362156
3.subventricular	H376.IIIB.02	51.7987	2.22957																												APOL3	7.55868	0.361495
3.subventricular	H376.IV.02	40.7215	23.399																												FGR	6.48864	0.361065
3.subventricular	H376.IV.03	46.1767	22.6509																												DOCK4	10.6998	0.360902
4.ventricular	H376.IIIA.02	105.069	-23.2541																												CDH12	7.46282	0.360494
4.ventricular	H376.IIIB.02	117.557	-25.5106																												GASK1B	9.30428	0.360298
4.ventricular	H376.IV.02	101.035	14.1305																												GUCA2B	7.10327	0.360128
4.ventricular	H376.IV.03	88.7813	20.6891																												ANGPTL4	5.64264	0.359813
0.cortical_plate	H376.IIIA.02	-75.7777	-24.503																												LINC00839	7.10585	0.359577
0.cortical_plate	H376.IIIB.02	-65.6297	-31.52																												SMPD3	12.2482	0.357875
0.cortical_plate	H376.IV.02	-62.9675	-26.0827																												DTX1	8.28541	0.357693
0.cortical_plate	H376.IV.03	-53.8928	-27.2557																												MYL4	7.45856	0.357319
1.subplate	H376.IIIA.02	-66.1596	8.77058																												KRT31	6.23997	0.35638
1.subplate	H376.IIIB.02	-58.9261	15.3423																												GGTA1	9.83645	0.355774
1.subplate	H376.IV.02	-37.4077	20.9533																												ASS1	8.39695	0.354707
1.subplate	H376.IV.03	-31.9267	19.1404																												INPP5D	9.76241	0.354022
2.intermediate	H376.IIIA.02	-27.5595	44.0239																												CCER2	8.45336	0.353553
2.intermediate	H376.IIIB.02	-9.53198	41.9924																												ETS1	6.71762	0.353263
2.intermediate	H376.IV.02	-5.50793	41.0806																												AKR1C3	11.7805	0.353247
2.intermediate	H376.IV.03	-6.09045	34.7529																												HCN1	8.98114	0.353142
3.subventricular	H376.IIIA.02	62.64	1.1367																												C2orf80	9.52272	0.352655
3.subventricular	H376.IIIB.02	77.9385	-4.41134																												CA11	7.64153	0.351954
3.subventricular	H376.IV.02	72.7385	3.242																												RCAN2	10.2886	0.351417
3.subventricular	H376.IV.03	75.0213	10.0547																												ARHGEF7	13.6691	0.350685
4.ventricular	H376.IIIA.02	93.8668	-29.3288																												ELMO1	9.93985	0.350479
4.ventricular	H376.IIIB.02	94.8786	-6.72103																												MEIS3	7.60017	0.34923
4.ventricular	H376.IV.02	74.271	-4.08869																												DNM3	13.2994	0.349151
4.ventricular	H376.IV.03	76.9345	14.927																												REP15	7.2635	0.349025
0.cortical_plate	H376.IIIA.02	-45.4638	-8.69579																												JPH4	12.2629	0.348979
0.cortical_plate	H376.IIIB.02	-51.4112	-34.1092																												LHFPL4	11.4667	0.348314
1.subplate	H376.IIIA.02	-69.5867	4.3329																												RPL37	7.51615	0.347815
1.subplate	H376.IIIB.02	-49.2808	-6.55766																												RINL	6.15671	0.347313
2.intermediate	H376.IIIA.02	-1.48296	20.6988																												SNTG2	6.22625	0.346993
2.intermediate	H376.IIIB.02	-15.2182	8.92525																												SH3BP5	13.8383	0.346282
3.subventricular	H376.IIIA.02	39.1492	-8.00589																												ROPN1L	7.37798	0.345848
3.subventricular	H376.IIIB.02	53.9766	-7.21473																												HS3ST1	12.3674	0.345758
4.ventricular	H376.IIIA.02	89.6871	-23.0394																												GDAP1L1	13.1989	0.345482
4.ventricular	H376.IIIB.02	116.573	-24.4147																												SCP2	7.95929	0.344842
0.cortical_plate	H376.IIIA.02	-63.5191	-20.802																												CUX2	10.8972	0.344217
0.cortical_plate	H376.IIIB.02	-67.4031	-26.981																												COL25A1	9.29269	0.343286
0.cortical_plate	H376.IV.02	-65.0429	-31.4839																												PDZRN4	10.333	0.343226
0.cortical_plate	H376.IV.03	-59.9389	-38.753																												GNAS	10.1487	0.342798
1.subplate	H376.IIIA.02	-64.7824	11.9469																												DLG2	10.2061	0.342138
1.subplate	H376.IIIB.02	-59.9554	11.7502																												TMC6	6.60787	0.342132
1.subplate	H376.IV.02	-33.1722	35.5145																												COLGALT2	6.93719	0.341999
1.subplate	H376.IV.03	-39.6596	3.33249																												VAMP8	10.053	0.341951
2.intermediate	H376.IIIA.02	-43.5639	48.1037																												DEGS2	6.20125	0.340935
2.intermediate	H376.IIIB.02	-7.35722	45.6661																												SH3BP2	5.97906	0.340848
2.intermediate	H376.IV.02	16.9723	51.0191																												CD300A	10.0702	0.340166
2.intermediate	H376.IV.03	-8.72298	31.175																												CLCN4	9.15533	0.340032
3.subventricular	H376.IIIA.02	67.3732	-4.95362																												ARPP21	6.55477	0.339915
3.subventricular	H376.IIIB.02	77.6006	-3.43591																												ZNF540	8.88511	0.33959
3.subventricular	H376.IV.02	70.9555	13.8735																												FAM167B	7.1472	0.339176
3.subventricular	H376.IV.03	70.7566	9.69242																												NXPH1	9.42895	0.33869
4.ventricular	H376.IIIA.02	113.081	-25.2326																												SPOCK1	10.9505	0.337752
4.ventricular	H376.IIIB.02	102.345	-19.6317																												S100A10	9.50197	0.337268
4.ventricular	H376.IV.02	69.8606	6.39633																												SLC8A2	6.34496	0.337136
4.ventricular	H376.IV.03	78.1361	-0.538223																												KCTD12	12.3033	0.33706
0.cortical_plate	H376.IIIA.02	-70.9883	-34.9427																												GDPD5	5.78103	0.337047
0.cortical_plate	H376.IV.02	-69.7292	-45.8827																												TMEM200A	10.7478	0.336877
0.cortical_plate	H376.IV.03	-66.1243	-28.8512																												NKD2	6.68319	0.336325
1.subplate	H376.IIIA.02	-74.2222	5.97951																												ICA1	7.50852	0.336298
1.subplate	H376.IV.02	-46.044	3.81693																												CTNNA2	11.6729	0.335357
1.subplate	H376.IV.03	-42.534	15.5784																												SPRN	5.4225	0.334376
2.intermediate	H376.IIIA.02	-44.8255	31.6259																												CMTM7	7.88903	0.334313
2.intermediate	H376.IV.02	-13.3463	41.8901																												PACSIN1	6.01396	0.334056
2.intermediate	H376.IV.03	-3.96616	27.1039																												KRT1	6.71304	0.333864
3.subventricular	H376.IIIA.02	44.1375	-8.74423																												SWT1	7.23585	0.33268
3.subventricular	H376.IV.02	63.1677	1.57324																												ASB10	5.5367	0.332353
3.subventricular	H376.IV.03	75.0625	12.5153																												PCDH19	7.2183	0.332084
4.ventricular	H376.IIIA.02	96.9078	-27.8611																												CACNA1H	6.03658	0.332072
4.ventricular	H376.IV.02	54.6537	-1.33085																												AP3B2	7.2475	0.332004
4.ventricular	H376.IV.03	86.1921	17.9782																												INSYN2A	8.39669	0.331917
0.cortical_plate	H376.IIIA.02	-68.7142	-18.5985																												RFPL1S	9.10081	0.331133
0.cortical_plate	H376.IIIB.02	-66.5471	-24.771																												SCGN	9.26224	0.330959
0.cortical_plate	H376.IV.02	-60.9673	-28.8504																												PRRT4	5.91601	0.329769
0.cortical_plate	H376.IV.03	-62.8407	-32.4383																												SLA	11.8122	0.328571
1.subplate	H376.IIIA.02	-62.6036	15.0541																												CHRNA4	5.85695	0.328406
1.subplate	H376.IIIB.02	-54.4206	6.83153																												OLFM3	6.93192	0.328205
1.subplate	H376.IV.02	-39.5049	15.7037																												USP54	6.81785	0.327084
1.subplate	H376.IV.03	-37.7369	9.70435																												SH3RF3-AS1	5.74606	0.326913
2.intermediate	H376.IIIA.02	-42.7043	35.0406																												PDE2A	10.6935	0.326737
2.intermediate	H376.IIIB.02	-24.5718	36.7954																												SLC37A1	8.33816	0.32645
2.intermediate	H376.IV.02	16.925	46.219																												CNTN2	10.2341	0.324803
2.intermediate	H376.IV.03	-1.13766	32.9189																												CADPS	10.9105	0.324064
3.subventricular	H376.IIIA.02	69.9464	-2.03883																												GAB2	10.4395	0.323283
3.subventricular	H376.IIIB.02	72.8527	0.0479134																												H3C1	8.67164	0.321656
3.subventricular	H376.IV.02	68.9768	2.43887																												OMG	9.79589	0.321301
3.subventricular	H376.IV.03	70.3321	22.1979																												AFAP1	10.3673	0.321143
4.ventricular	H376.IIIA.02	107.311	-24.0643																												NKX2-2	6.56525	0.320971
4.ventricular	H376.IIIB.02	113.259	-31.8882																												CHL1	11.1727	0.320753
4.ventricular	H376.IV.02	71.373	-0.360417																												MFSD6	6.46249	0.320437
4.ventricular	H376.IV.03	76.6579	1.93964																												LRRC55	11.5227	0.319348
																															CACNG8	5.36308	0.319306
																															ST8SIA2	6.67381	0.318898
																															ELAVL4	9.19867	0.318877
																															OSBPL10	9.88061	0.318188
																															SYT16	10.9039	0.317271
																															GRIN3A	6.04476	0.316681
																															P2RX7	8.88699	0.31628
																															CNTN5	8.141	0.315683
																															SEPTIN6	9.1729	0.31566
																															HLA-DRB1	6.88141	0.315057
																															PTPRT	9.0481	0.314758
																															ST8SIA5	10.0824	0.314248
																															ACSL1	6.47088	0.31418
																															BEGAIN	8.83389	0.313075
																															DLX1	12.819	0.312723
																															H4C6	11.9266	0.311905
																															NUDT14	7.3052	0.311254
																															DACT1	13.8971	0.31104
																															CORO2A	6.2016	0.310997
																															BCL11A	5.79115	0.310373
																															ALAS2	11.5053	0.310256
																															TRAK2	11.0583	0.310084
																															RFTN1	11.9439	0.309794
																															SYNDIG1	10.1226	0.309265
																															NEFM	6.42413	0.309074
																															TRIM62	8.6349	0.30898
																															SDK2	7.44679	0.307491
																															RGS10	10.9281	0.306718
																															OSCAR	13.2842	0.305974
																															DNM1	6.31036	0.305868
																															PHACTR1	7.19385	0.305863
																															C11orf96	14.4903	0.305625
																															ACVR1C	6.69347	0.305068
																															PLPPR5	9.40733	0.304013
																															IGF1	7.6944	0.303816
																															WNT5A	11.5748	0.303723
																															KCND2	12.1392	0.30366
																															TMEM179	9.58856	0.303506
																															LNX1	6.23343	0.303034
																															CX3CR1	13.4373	0.30296
																															CA10	7.01293	0.302391
																															GTF2H5	8.44444	0.302244
																															GABBR1	9.70233	0.301489
																															PDZRN3	10.6528	0.301235
																															EYA2	7.56912	0.301227
																															RUSC2	8.86672	0.301089
																															TSPOAP1-AS1	6.77692	0.301011
																															MOGAT2	9.004	0.300943
																															APOC1	10.9916	0.300405
																															EIF4H	5.64278	0.300364
																															NXPH3	6.1619	0.300101
																															PI4K2B	7.17206	-0.300573
																															RGS20	9.62201	-0.301683
																															MGST1	5.55212	-0.304835
																															NTNG1	7.32322	-0.305161
																															MCAM	5.48623	-0.305343
																															ETV5	8.82122	-0.305587
																															FEN1	6.98125	-0.30737
																															BHLHA15	5.08664	-0.307864
																															NECAB1	6.77088	-0.308398
																															CCNA1	7.36198	-0.308735
																															CALB1	4.59918	-0.309252
																															NWD2	4.99761	-0.310827
																															INAVA	6.17777	-0.311385
																															C4orf45	6.58477	-0.311458
																															ZDHHC23	5.41655	-0.311472
																															FOLH1	8.86422	-0.312176
																															COL27A1	9.62414	-0.312558
																															SLITRK5	7.25384	-0.315701
																															CNGA3	9.14214	-0.316303
																															RHOJ	7.55783	-0.319006
																															SP5	4.82023	-0.319474
																															SYNGR3	3.54862	-0.321046
																															ADORA2B	6.45612	-0.329078
																															IPCEF1	4.84706	-0.337789
																															SVIP	8.70557	-0.3394
																															CYS1	5.83648	-0.340516
																															MBOAT1	7.35894	-0.340991
																															KCNK10	6.23203	-0.341685
																															POLE2	7.43347	-0.343146
																															HMGCS1	7.35436	-0.343867
																															ZNF365	6.89161	-0.344516
																															MYRIP	8.93502	-0.345315
																															SLC35F3	6.83697	-0.345854
																															ABCC8	5.65947	-0.349149
																															NPNT	3.88345	-0.351163
																															SPRY4	4.01009	-0.351378
																															NEBL	6.45543	-0.352045
																															EPHX4	5.08271	-0.35265
																															HMGA2	10.1241	-0.352867
																															NIT2	5.42108	-0.35324
																															FBXO32	9.23273	-0.353443
																															PKDCC	5.17354	-0.355133
																															TAFA1	3.97403	-0.357914
																															HACD1	6.45312	-0.359569
																															GCHFR	6.6032	-0.360874
																															SYBU	9.34319	-0.366567
																															EEF1A2	4.48984	-0.36794
																															PRPH2	5.35899	-0.36897
																															KCNIP3	6.99394	-0.370107
																															FAT3	6.10376	-0.380307
																															EPPK1	3.28345	-0.380409
																															PRDM11	5.47722	-0.381525
																															PCSK9	6.63499	-0.383201
																															FAM110C	6.90156	-0.387063
																															TUNAR	5.45847	-0.395232
																															ARC	5.37932	-0.396281
																															FAM81A	6.55061	-0.402796
																															TUBA4A	4.97032	-0.405864
																															ARHGDIG	3.36715	-0.406863
																															HEY2	5.9789	-0.408488
																															FNDC10	3.48114	-0.410035
																															KLHL14	5.26821	-0.412999
																															PPP2R2C	3.81493	-0.415999
																															ITPKA	5.37663	-0.416905
																															CLDN1	4.20637	-0.417398
																															HTR5A	6.84984	-0.422217
																															RAB3B	5.37616	-0.422776
																															CCK	5.70805	-0.430871
																															PPFIA3	4.31081	-0.438493
																															NPY	9.76633	-0.440254
																															NFE2L3	5.61873	-0.446826
																															RPRML	4.84072	-0.44687
																															DOCK9-DT	4.73365	-0.448177
																															PPP1R14C	5.9829	-0.453527
																															DOC2A	3.90933	-0.459464
																															TRPC4	3.78576	-0.481036
																															RBP4	2.94305	-0.505126
																															FAM184B	6.73337	-0.525086
																															RASGRP2	3.94565	-0.527024
																															CYP26A1	4.8174	-0.527325
																															CHST8	5.23839	-0.536397
																															SCUBE1	5.59831	-0.640604
																															LPL	2.81919	-0.679114
																															AK5	4.12556	-0.714264
																															ACTN2	2.6421	-0.737365
																															DIO2	3.6357	-0.917956
[truncated: 8 more columns]

## Sheet: Figure3
Figure 3d				Figure 3e								Figure 3f				Figure 3g
gestational age	total surface area			labels	median	upper	lower	min	max			early	significant associations			cell type	cortex type	gene set	enrichment
37.43	32603.3			hippocampus	0.598469	0.706369	0.528421	0.443194	0.950135			cortical plate	258			progenitors	allocortex	hyper	0
28.57	11929.3			entorhinal	0.622337	0.700821	0.567311	0.408621	0.886385			subplate	1			OPC/oligo	allocortex	hyper	1.73533
24.43	6705.12			retrosplenial	0.65912	0.747663	0.530291	0.255148	1			intermediate	2			Astrocyte	allocortex	hyper	1.0355
36.14	25882.8			perirhinal	0.685188	0.742098	0.65712	0.605574	0.854984			subventricular	2			mature glia	allocortex	hyper	1.7046
31.86	18186.6			subcallosal_cingulate	0.697486	0.745452	0.665603	0.539387	0.828344			ventricular	9			radial glia	allocortex	hyper	0.559935
32.14	17674.1			parahippocampal	0.730543	0.847048	0.644049	0.498393	1.12398							IPC	allocortex	hyper	0
31.29	15016.4			paleocortex	0.748973	0.820895	0.717813	0.598953	0.925014			mid				Neuron	allocortex	hyper	0.893513
30.43	14546.3			midcingulate	0.780081	0.926394	0.623415	0.305325	1.13018			cortical plate	171			progenitors	proneocortex	hyper	0.947258
32	17872.4			frontal_pole	0.827134	0.901423	0.775778	0.632543	1.07502			subplate	10			OPC/oligo	proneocortex	hyper	0.98812
27.71	10463.2			rostral_cingulate	0.827943	0.88548	0.702147	0.46193	0.975342			intermediate	64			Astrocyte	proneocortex	hyper	1.16653
26.43	8613.36			caudal_cingulate	0.830037	0.967575	0.738807	0.469977	1.20369			subventricular	1			mature glia	proneocortex	hyper	0.688444
29.57	13926.1			orbitofrontal	0.889543	1.01053	0.768791	0.620464	1.17781			ventricular	0			radial glia	proneocortex	hyper	1.32268
36.71	31170			ventrolateral_temporal	0.905429	0.994021	0.846043	0.664896	1.19301							IPC	proneocortex	hyper	0
27.14	9601.08			medial_temporal-occipital	0.954727	1.02337	0.932457	0.8813	1.13032							Neuron	proneocortex	hyper	1.02929
34.86	25872.1			primary_visual	0.961861	1.06414	0.81453	0.606791	1.35985							progenitors	neocortex	hyper	1.25734
34.57	25178.3			extrastriate	1.0032	1.13067	0.873724	0.654656	1.51544							OPC/oligo	neocortex	hyper	1.19986
35.29	25993.9			agranular_insula	1.02738	1.10833	0.959728	0.891006	1.31254							Astrocyte	neocortex	hyper	0.415793
29.14	13027.7			dorsolateral_pfc	1.0612	1.16419	0.971255	0.773485	1.31377							mature glia	neocortex	hyper	0.442054
30.29	13583.8			premotor	1.09156	1.14606	1.0288	0.863968	1.2528							radial glia	neocortex	hyper	0.559935
28.29	11520.9			ventrolateral_pfc	1.09856	1.13397	1.04721	0.926023	1.26869							IPC	neocortex	hyper	1.18059
27.86	10368.5			lateral_temporal-occipital	1.09927	1.154	1.04062	0.901175	1.19953							Neuron	neocortex	hyper	6.56173
35.29	24125.2			dysgranular_insula	1.14216	1.21869	1.0685	0.855603	1.43113
28.57	11011.4			auditory	1.14706	1.19881	1.07515	0.997497	1.329							progenitors	allocortex	hypo	1.8403
29.43	11925.1			ventral_parietal	1.17003	1.22357	1.14121	1.04289	1.33456							OPC/oligo	allocortex	hypo	1.20676
31	14855.8			dorsolateral_temporal	1.17227	1.23052	1.03653	0.789172	1.56014							Astrocyte	allocortex	hypo	1.43135
26.86	9217.55			dorsal_parietal	1.17676	1.22452	1.1196	1.00265	1.3829							mature glia	allocortex	hypo	1.77873
29	12186.5			motor	1.19669	1.23139	1.13101	0.995972	1.32155							radial glia	allocortex	hypo	2.04478
33.29	21296.3			sensory	1.23693	1.27771	1.20417	1.09022	1.38143							IPC	allocortex	hypo	0.285318
28.57	10704.6			granular_insula	1.38288	1.50753	1.15553	1.06245	1.76074							Neuron	allocortex	hypo	5.258
35.86	26401.5															progenitors	proneocortex	hypo	1.40481
27.86	9738.88															OPC/oligo	proneocortex	hypo	0.866024
28.14	11030.5															Astrocyte	proneocortex	hypo	1.28692
30.86	15199.1															mature glia	proneocortex	hypo	1.22687
25.14	7569.41															radial glia	proneocortex	hypo	0.716071
28.71	11769.6															IPC	proneocortex	hypo	0
32.57	18414.7															Neuron	proneocortex	hypo	0.355614
31.86	17865.8															progenitors	neocortex	hypo	0.653362
28	9672.39															OPC/oligo	neocortex	hypo	0
33	19902.1															Astrocyte	neocortex	hypo	0.364416
28.71	10806.9															mature glia	neocortex	hypo	0.387432
34.29	22902.1															radial glia	neocortex	hypo	0.741061
26.57	9237.77															IPC	neocortex	hypo	0.733188
28.14	10894.2															Neuron	neocortex	hypo	0
29.43	12312.9
32	16293.7
33.71	24210.1
33.14	20953.7
38.29	31914.5
25	7099.61
29	12361.9
34.29	21284.6
27.57	10082.5
30.29	13970.5
31.71	16356.7
34	24693.7
25	7554.66
33.29	19898.9
27.14	9158.95
33.43	20456.9
32.29	19883.8
26.57	8925.45
32.14	19579
30.43	12692.8
32	16283
25.57	7742.31
36.71	27385.1
25.29	7589.4
23.43	6278.47
36.71	28172.3
30	13594.1
32.86	20931.4
23.43	5474.96
27.14	8945.11
25.86	7889.03
36.57	31516.2
31.29	14810.4
23.86	6780.31
33.86	21741
25.14	7720.05
25.43	7595.98
25.86	8269.23
27.71	10674.2
33.71	20770.4
28.71	12005.4
26.14	7886.31
35.29	25118.6
27.43	9564.37
37.14	30564.7
32.14	17015.4
21.14	4582.22
26.71	8940.56
33.86	22674.2
28.14	11027.8
27.43	8791.91
27.57	8789.2
24.29	6502.4
26.14	8572.46
24.71	6970.58
23.86	6381.53
26.86	9198.3
27.29	9050.88
25.57	7937.81
28.86	12205.1
33.14	20283.5
32.86	20452.4
30.14	13559.7
31.57	16491.1
34.57	21132.4
32.29	17922.7
31	16872
30.43	14810.8
24.86	7154.45
27	9518.18
28.14	10958
34.43	24491.8
31.43	17623.4
25.14	7629.37
30.43	14854.7
22.71	5261.51
26.71	9709.05
22.71	6035.61
25.86	7389.28
26.14	7805.83
29.43	13555.3
27	9698.59
32.57	19667.9
31.57	17604
32.71	19119.8
24	6502.19
34.57	23662.7
32.29	20009.9
35	23591.8
26.29	7910.73
30.71	16020.5
24.71	7160.52
30.57	13663.1
27.43	10032.4
27.86	9706.68
34.71	24416
29.71	12852.4
33	21664.9
26.57	8272.98
24.14	6664.01
31.86	17753.6
25.86	8211.73
35.14	23903.3
29.71	14639.1
32.57	17672.2
25	7661.95
31.43	16621.2
32	16150.2
27.43	9709.68
28.71	10326.3
36.71	31655.5
26.43	8083.17
25.43	6900.08
29.71	12475.3
31.57	16920.2
25.86	8180.04
28.71	11020.7
31.43	16436.9
26.14	8789.79
28	9813.72
21.86	5233.66
30.14	14062.2
31.29	16056.6
32.14	18388.5
28.86	10968
31.86	17320.8
30.14	13236.7
31	16135.6
33.29	21785
31.14	15460.3
29.29	12073.9
28.14	10420.3
29.57	13809
30	11870.2
35.43	29265.2
28.29	11281.2
25.43	7691.15
28.71	11850
31.86	17418
28	9744.99
30.71	14704.4
33.57	22656.9
33.86	22918.8
28.29	10668.7
33.57	21791.7
36.57	28531.2
29.57	13286.6
32.29	18097
27.57	10078
25.86	7678.98
28.86	12456.5
24.71	7328.75

## Sheet: Figure4
Figure 4a				Figure 4b																										Figure 4d								Figure 4e
early	significant associations			POSITIVE																										MDK				CUX1					enrichment
cortical plate	21			tissue	gene	perirhinal	parahippocampal	midcingulate	frontal_pole	rostral_cingulate	caudal_cingulate	orbitofrontal	ventrolateral_temporal	medial_temporal-occipital	primary_visual	extrastriate	dorsolateral_pfc	ventrolateral_pfc	lateral_temporal-occipital	dysgranular_insula	auditory	ventral_parietal	dorsolateral_temporal	dorsal_parietal	motor	sensory	granular_insula			layer	region	expression		layer	region	expression		region	MDK	CUX1
subplate	20			0.cortical_plate	ARAP2	-0.939496	-0.904326	0.360543	-1.52893	0.0780222	-0.280084	-1.12528	-0.364507	0.0783662	0.543752	0.531104	-0.576177	-1.51666	0.244418	0.526717	1.2965	1.2152	0.675502	1.6231	0.743384	1.9847	0.647882			0.cortical_plate	granular_insula	9.58303		0.cortical_plate	granular_insula	12.0717		perirhinal
intermediate	2			0.cortical_plate	CHRM3	-0.219032	-1.34454	0.198316	0.0335148	-0.641314	-1.83505	0.419227	0.380067	-1.93306	-1.87433	0.098424	0.204961	0.76695	-0.582845	0.908733	0.945676	0.883663	0.907818	0.369381	1.36206	0.751609	1.00699			0.cortical_plate	sensory	9.16426		0.cortical_plate	sensory	12.612		parahippocampal	0.592564	-0.265652
subventricular	9			0.cortical_plate	EFNA5	-2.254	-0.515034	0.31375	-0.021631	-0.771328	0.0769006	-0.196056	-0.0371433	-0.632888	1.45657	0.436464	0.123954	0.168883	0.426407	0.29239	1.22857	0.678497	1.0275	0.938236	0.740187	1.2854	0.831665			0.cortical_plate	motor	9.66577		0.cortical_plate	motor	12.4741		midcingulate	0.00739306	-1.42822
ventricular	1			0.cortical_plate	FBXO32	-1.03584	-0.431957	-0.229839	0.761084	-0.331153	-0.211729	0.427431	0.3076	-0.396733	0.968566	0.840989	0.21143	0.537732	0.346776	0.304948	1.14201	0.776415	1.21155	0.415175	0.321479	0.972072	0.860872			0.cortical_plate	dorsal_parietal	9.42633		0.cortical_plate	dorsal_parietal	11.862		frontal pole	1.75687	-0.835365
				0.cortical_plate	FOCAD	-0.127664	-0.28938	-0.518193	-1.2145	-1.45894	-0.969641	-0.0881641	0.93906	-1.01645	-1.70087	0.275855	-0.282218	-0.0978186	-0.58242	-0.14496	0.948977	0.928315	0.403095	1.16345	1.61987	1.38461	1.2539			0.cortical_plate	dorsolateral_temporal	9.86027		0.cortical_plate	dorsolateral_temporal	12.0543		rostral cingulate	0.568187	-0.695126
mid				0.cortical_plate	JAM2	-1.71481	-0.411884	1.23715	-0.321314	0.738766	-0.430606	-0.366392	-0.0660214	-0.43612	-0.12339	0.0538535	-0.0833778	-0.0301787	0.356014	0.0763584	1.04009	0.182302	1.00849	1.01461	0.893865	1.60514	1.07651			0.cortical_plate	ventral_parietal	9.86892		0.cortical_plate	ventral_parietal	11.7489		caudal cingulate	0.421064	-1.22641
cortical plate	9			0.cortical_plate	TMEM179	-1.06021	-1.23595	-0.0639341	0.123953	-0.727629	-2.07623	0.390274	0.779385	-1.17854	-1.13336	-0.711045	0.252437	1.07723	-0.735407	1.25021	0.500059	1.10535	0.80346	0.873364	1.52484	0.574147	1.21218			0.cortical_plate	auditory	9.72056		0.cortical_plate	auditory	12.5368		orbitofrontal	1.24948	-1.19504
subplate	1			0.cortical_plate	TRAF5	-0.544945	-1.06903	0.00152524	0.66615	-0.305922	-1.63633	0.895767	-0.0198336	-0.541959	0.608242	-0.0420707	0.440764	1.1757	0.360264	0.382334	0.480363	0.858265	0.452896	0.55849	1.27411	1.42924	0.957737			0.cortical_plate	dysgranular_insula	9.77565		0.cortical_plate	dysgranular_insula	11.6754		ventrolateral temporal	0.625113	0.796495
intermediate	64			1.subplate	VCAN	-3.3389	-1.24841	0.140571	-0.199363	-0.404566	-0.750651	-0.998091	-0.731977	0.554747	0.356063	0.559962	-0.0305413	-0.0592888	0.704341	-0.295454	1.26521	0.65401	0.610785	0.406107	1.11589	1.62793	0.326575			0.cortical_plate	lateral_temporal-occipital	10.5125		0.cortical_plate	lateral_temporal-occipital	11.2705		medial temporal-occipital
subventricular	1			2.intermediate	CCDC3		-1.55939	-1.01826	-0.522335	-0.831614	-0.318272	0.415598	-0.156219		-2.01456	0.217799	-0.202068	1.16979			0.935769	-0.176765	-0.509952	1.7081	1.20932	0.178376	1.47467			0.cortical_plate	ventrolateral_pfc	9.80144		0.cortical_plate	ventrolateral_pfc	10.476		primary visual	-0.411903	-0.487923
ventricular	0			2.intermediate	CCDC85A		-1.14014	-1.74352	-0.80505	-0.742992	-0.934013	-0.0759503	-0.244649		0.979817	-0.363096	-1.03094	-0.151151			1.7198	-0.109841	0.660551	1.37208	0.000694343	0.732399	1.87601			0.cortical_plate	dorsolateral_pfc	10.0216		0.cortical_plate	dorsolateral_pfc	10.8281		extrastriate	-0.0741217	0.498131
				2.intermediate	CDH12		-0.793408	-0.712066	-0.126893	-0.812276	-1.44704	-0.626097	-1.18293		-0.33979	-0.170641	-0.379339	0.206821			0.957603	0.0188068	-0.506707	2.24184	0.879411	0.65537	2.13734			0.cortical_plate	extrastriate	9.91055		0.cortical_plate	extrastriate	11.391		dorsolateral pfc	1.35621	-1.17198
				2.intermediate	CEBPB		-1.2265	-0.121663	-1.78453	-0.606869	-0.631261	-1.85099	0.430192		-0.587224	0.612524	-0.0428258	0.39246			0.527868	1.03231	0.337924	-0.297767	1.54374	2.01089	0.261709			0.cortical_plate	primary_visual	9.69147		0.cortical_plate	primary_visual	12.0968		ventrolateral pfc	0.884905	-1.08123
				2.intermediate	CHRM3		1.02526	-0.457467	-1.16141	-0.930991	-0.987437	-1.40306	-0.34403		-1.21224	0.0792845	-1.41465	0.0817282			1.56898	0.140782	0.93703	1.04689	1.55177	0.63933	0.840235			0.cortical_plate	medial_temporal-occipital	9.63602		0.cortical_plate	medial_temporal-occipital	10.8696		lateral temporal-occipital
				2.intermediate	CHST2		-1.03952	-0.901987	-0.0283372	-0.836327	-0.874956	-0.504537	-0.655436		-1.37848	0.123557	0.124133	0.421008			1.37202	0.0563447	-0.661313	1.96714	0.368156	0.101337	2.34719			0.cortical_plate	ventrolateral_temporal	9.82039		0.cortical_plate	ventrolateral_temporal	11.914		dysgranular insula
				2.intermediate	CHST8		0.00671869	-1.14878	-0.894939	-1.37651	-1.16409	-0.51651	0.902893		-1.43706	0.471463	-1.06989	-0.34325			1.25116	0.0481649	0.796302	1.24514	0.907166	0.558318	1.7637			0.cortical_plate	orbitofrontal	9.73743		0.cortical_plate	orbitofrontal	10.5375		auditory	-0.89126	0.423493
				2.intermediate	CLCN4		0.104627	-1.83333	-0.66663	-1.38935	-1.78333	-0.419081	0.101456		-0.23246	-0.693357	0.491057	0.512432			0.930282	-0.163271	0.702712	1.06199	1.6002	1.66558	0.010478			0.cortical_plate	caudal_cingulate	9.80927		0.cortical_plate	caudal_cingulate	11.2418		ventral parietal	0.128109	1.03109
				2.intermediate	CPNE5		1.29633	-1.71262	-1.49021	-1.44374	-1.11038	-0.484206	0.0781837		-0.0358677	0.486538	-0.964501	0.564751			0.973854	0.257371	0.0932509	1.65668	0.258099	0.065921	1.51055			0.cortical_plate	rostral_cingulate	10.0476		0.cortical_plate	rostral_cingulate	11.2318		dorsolateral temporal	-0.748547	0.634949
				2.intermediate	CUX1		-0.265652	-1.42822	-0.835365	-0.695126	-1.22641	-1.19504	0.796495		-0.487923	0.498131	-1.17198	-1.08123			0.423493	1.03109	0.634949	1.38819	1.41026	0.855173	1.34917			0.cortical_plate	frontal_pole	10.4031		0.cortical_plate	frontal_pole	11.0666		dorsal parietal	-1.62179	1.38819
				2.intermediate	FRAS1		0.308552	-1.27057	-1.09946	-1.7438	-1.1854	-0.855024	0.482093		0.0148529	-0.184439	-1.17984	0.739851			1.16569	-0.0531586	1.05296	1.62181	0.103616	0.583326	1.49895			0.cortical_plate	midcingulate	9.74651		0.cortical_plate	midcingulate	11.8772		motor	-1.38001	1.41026
				2.intermediate	FRY		-0.584153	-0.629183	-0.820756	-1.18683	-0.973277	-1.59696	-0.131206		0.817898	-0.154619	-1.35746	-0.178193			0.930555	0.155769	0.469162	1.74223	1.11116	0.532586	1.85327			0.cortical_plate	parahippocampal	10.0773		0.cortical_plate	parahippocampal	11.0845		sensory	-0.797815	0.855173
				2.intermediate	GLIPR2		-0.658794	-0.855021	-1.09002	-1.15601	-0.571863	-0.426276	0.0398659		-0.946545	-0.658316	-0.147862	1.28716			-0.331915	0.536686	-0.326552	0.754106	2.49491	1.85874	0.197698			0.cortical_plate	perirhinal	9.69929		0.cortical_plate	perirhinal	11.4342		granular insula	-1.66445	1.34917
				2.intermediate	GNAO1		0.993061	-1.10848	-0.986659	-1.12401	-1.03601	-0.267618	0.136198		-1.22218	-0.500202	0.105761	0.156001			0.922623	-0.43747	-0.274314	2.28722	-0.300972	0.764828	1.89222			1.subplate	granular_insula	9.57936		1.subplate	granular_insula	12.6692
				2.intermediate	KCTD1		0.645047	-1.30722	-1.11151	-0.704262	-1.23423	-1.17502	-0.426885		0.275016	0.113659	-1.03846	-0.382765			1.58302	-0.13974	0.317988	2.16564	0.45193	0.605077	1.36272			1.subplate	sensory	9.23822		1.subplate	sensory	12.0556
				2.intermediate	KIAA0319		-1.76885	-0.298864	-0.677384	-1.39821	-1.28954	-0.974477	-0.0390162		0.9173	0.352472	-0.729044	-0.0192693			0.540195	0.00909549	0.233766	1.82727	0.552945	0.905406	1.8562			1.subplate	motor	9.28656		1.subplate	motor	11.6665
				2.intermediate	LPL		-1.24494	-0.658325	-1.01226	-0.455443	-0.818414	-0.937505	-0.0770093		1.21892	0.669203	-1.50278	-1.08931			1.49507	0.218958	1.16072	0.809048	-0.300105	1.64329	0.88089			1.subplate	dorsal_parietal	9.50669		1.subplate	dorsal_parietal	12.5618
				2.intermediate	NEFM		0.375438	-1.34947	-0.824578	-1.45871	-2.35288	0.198098	0.401505		-0.63569	-0.821203	0.151825	0.489699			0.401601	0.358878	0.352132	1.15599	1.4087	1.30794	0.840731			1.subplate	dorsolateral_temporal	9.42858		1.subplate	dorsolateral_temporal	11.4154
				2.intermediate	NGEF		0.216375	-0.496519	-1.68674	-1.7828	-0.823537	-0.473519	0.00272557		-1.30752	0.584919	-1.11164	0.258784			1.73571	0.321923	0.908916	0.96121	0.631056	0.89154	1.16912			1.subplate	ventral_parietal	9.06788		1.subplate	ventral_parietal	11.6547
				2.intermediate	NPNT		-0.199185	-0.58344	-1.86458	-1.03827	-0.598448	-1.2081	-0.083219		0.774353	0.0423013	-1.72599	0.0886089			1.65611	0.674973	1.19678	0.941412	0.42453	0.108009	1.39415			1.subplate	auditory	9.51234		1.subplate	auditory	12.2769
				2.intermediate	PCDH11Y		-1.941	-1.47199	-0.499469	-1.30582	-1.52529	-0.0479723	-0.411794		0.757639	0.313068	-0.616537	0.793984			1.19484	0.601447	0.439039	1.09773	0.580225	0.619871	1.42202			1.subplate	dysgranular_insula	9.46271		1.subplate	dysgranular_insula	12.9546
				2.intermediate	PCDH9		-0.0197218	-1.05717	-1.5768	-0.736152	-0.215055	-1.09014	-0.248911		1.17364	-0.0432359	-1.1839	-0.994152			1.19295	0.074989	0.543253	1.99396	-0.0530275	0.582285	1.65719			1.subplate	lateral_temporal-occipital	9.14083		1.subplate	lateral_temporal-occipital	12.1303
				2.intermediate	PCSK9		-1.39181	-1.49462	-0.652183	-1.59157	-1.72328	0.0131775	0.508031		0.0753532	0.972228	-0.0564751	0.123994			1.37521	0.0207976	1.17043	-0.17511	0.284303	1.45835	1.08318			1.subplate	ventrolateral_pfc	9.629		1.subplate	ventrolateral_pfc	11.4714
				2.intermediate	PRKCE		-0.705272	-1.26858	-0.91139	-0.834346	-1.32369	-0.561523	-0.706563		0.0150938	-0.310793	-0.629781	0.183712			1.06398	0.0585792	-0.203716	2.13188	1.08783	1.21236	1.70222			1.subplate	dorsolateral_pfc	9.46717		1.subplate	dorsolateral_pfc	11.34
				2.intermediate	R3HDM1		-1.38254	-0.469156	-1.11676	-0.0769863	-0.56667	-1.58387	-0.658202		0.376391	-0.10382	0.00861136	-0.604339			0.703062	0.471968	-0.0332242	2.60728	0.326684	0.34242	1.75915			1.subplate	extrastriate	9.53088		1.subplate	extrastriate	11.7334
				2.intermediate	RASL11B		-1.32732	-0.0288906	-0.966585	-0.657571	-1.69002	-1.06816	-0.384024		0.82146	-0.0564585	-0.0119227	0.621191			1.63704	-1.0738	-0.0841335	1.59673	0.514552	0.49605	1.66184			1.subplate	primary_visual	10.0027		1.subplate	primary_visual	11.4704
				2.intermediate	RBM24		-1.96861	-0.954004	0.0071227	-1.52141	-1.34601	-0.566662	-0.163271		1.22144	0.493784	-0.924986	0.138941			0.743588	0.65736	0.429238	1.56196	0.167396	0.540876	1.48325			1.subplate	medial_temporal-occipital	9.56619		1.subplate	medial_temporal-occipital	12.0832
				2.intermediate	SCUBE1		-0.730701	-0.862328	-0.683537	-1.96915	-1.29702	-0.444823	0.657432		-1.47785	0.234062	-0.241965	1.57442			0.851535	0.146008	0.451507	0.316662	1.47655	1.17278	0.826422			1.subplate	ventrolateral_temporal	9.58373		1.subplate	ventrolateral_temporal	11.8623
				2.intermediate	SLITRK5		-0.775461	-1.101	-1.07738	-1.10038	-0.851188	-0.415418	-0.878902		0.30933	0.491151	-0.0268558	0.166784			1.53654	-0.186275	-0.00206044	2.05956	-0.805895	0.635198	2.02225			1.subplate	orbitofrontal	9.91472		1.subplate	orbitofrontal	11.0424
				2.intermediate	SV2B		-0.00341854	-0.460628	-1.14003	-1.35875	-0.229241	-0.72926	-1.08864		0.244746	-0.207599	-1.39742	0.494162			1.09516	-0.819359	-0.00634129	1.95572	0.93066	0.965868	1.75437			1.subplate	caudal_cingulate	10.0747		1.subplate	caudal_cingulate	11.4429
				2.intermediate	SYT13		-1.30014	-0.897321	-0.828589	-1.46866	-1.61191	-0.236594	0.375699		0.896716	1.19021	-0.909883	-0.260219			0.688985	-0.433301	0.462524	1.673	0.4249	0.671914	1.56267			1.subplate	rostral_cingulate	10.5852		1.subplate	rostral_cingulate	11.7852
				2.intermediate	TAL2		-0.692235	-1.51532	-0.158241	-0.876912	-1.3177	-1.84136	0.416363		0.0656169	-0.263826	0.103411	-0.644043			1.43668	0.64528	0.627424	1.99008	0.206035	0.685774	1.13297			1.subplate	frontal_pole	10.0948		1.subplate	frontal_pole	11.7426
				2.intermediate	TENM3		1.8907	-1.8862	-0.60845	-1.91698	-0.495764	-0.106971	0.749304		-0.670624	0.0121177	-1.09775	0.336016			0.637949	-0.458017	0.215587	1.37496	0.799179	0.229503	0.995433			1.subplate	midcingulate	9.9055		1.subplate	midcingulate	11.6895
				2.intermediate	UNC13A		0.321061	-0.435728	-0.991028	-1.30906	-2.1504	-1.10039	0.506258		-0.848838	-0.200164	-0.613783	1.11941			0.295397	0.478994	0.68222	0.901539	1.92275	1.04771	0.374052			1.subplate	parahippocampal	9.42051		1.subplate	parahippocampal	11.4304
				NEGATIVE																										1.subplate	perirhinal	9.77893		1.subplate	perirhinal	11.1708
				tissue	gene	perirhinal	parahippocampal	midcingulate	frontal_pole	rostral_cingulate	caudal_cingulate	orbitofrontal	ventrolateral_temporal	medial_temporal-occipital	primary_visual	extrastriate	dorsolateral_pfc	ventrolateral_pfc	lateral_temporal-occipital	dysgranular_insula	auditory	ventral_parietal	dorsolateral_temporal	dorsal_parietal	motor	sensory	granular_insula			2.intermediate	granular_insula	9.70299		2.intermediate	granular_insula	13.252
				0.cortical_plate	TFDP2	0.622604	0.0481698	0.334505	-0.0967031	0.211848	0.268619	0.646963	0.332928	-0.0733934	1.4822	0.157416	-0.148396	-0.877223	-0.0468589	-0.80991	-0.683482	-0.745448	-0.961229	-0.994354	-2.00329	-1.5001	-1.12184			2.intermediate	sensory	10.0934		2.intermediate	sensory	13.0055
				2.intermediate	ACTC1		1.29415	1.7277	1.45896	-0.343534	0.991718	1.12756	-0.531051		0.548684	-0.323338	0.699116	0.163732			-0.888771	-1.09137	-0.568865	-1.29795	-1.06414	-1.54457	-0.358039			2.intermediate	motor	9.83111		2.intermediate	motor	13.2824
				2.intermediate	CA14		1.27101	0.673079	0.446269	2.42668	0.610685	0.986571	-0.180936		0.124843	-0.620476	0.461676	-0.389257			-0.253328	-0.879072	-0.29395	-1.52211	-0.349348	-0.487651	-2.02468			2.intermediate	dorsal_parietal	9.72221		2.intermediate	dorsal_parietal	13.2714
				2.intermediate	CENPH		-0.0931051	0.915666	0.88826	1.99367	0.712754	1.81161	-0.374906		0.518919	0.443978	0.514922	-1.05369			-0.505148	-0.617774	-1.11327	-1.25706	-1.36242	-0.328658	-1.09374			2.intermediate	dorsolateral_temporal	10.1156		2.intermediate	dorsolateral_temporal	12.8956
				2.intermediate	CENPN		0.309795	1.11251	1.33	1.7625	0.763761	1.36203	-0.113906		-0.0305666	-0.401575	1.03758	-0.878651			-0.783589	-0.143422	-0.744409	-1.3033	-0.514709	-0.959771	-1.80428			2.intermediate	ventral_parietal	10.5105		2.intermediate	ventral_parietal	13.0933
				2.intermediate	CRB1		0.462598	1.15553	-0.434875	2.27635	1.64534	0.689984	0.433524		0.343556	-0.408208	0.234234	-1.09689			-0.541802	0.281432	-0.981553	-0.492299	-1.27585	-0.736152	-1.55491			2.intermediate	auditory	10.0513		2.intermediate	auditory	12.7901
				2.intermediate	DHRSX		0.632231	0.783383	0.789919	1.44077	1.25959	0.134075	0.00574119		-1.05697	0.21681	1.93421	-0.229439			-0.369903	0.0144893	-0.281956	-1.73159	-0.802433	-1.1301	-1.60881			2.intermediate	dysgranular_insula			2.intermediate	dysgranular_insula
				2.intermediate	DMRTA2		1.56326	1.09224	0.2907	1.06031	1.24932	0.594877	0.819862		0.11617	0.316782	-0.406195	-1.30123			-0.92342	-0.431369	-0.153734	-1.94783	-0.300527	0.254006	-1.89322			2.intermediate	lateral_temporal-occipital			2.intermediate	lateral_temporal-occipital
				2.intermediate	DNAJC12		1.71343	1.23993	-0.271892	1.33859	1.76522	-0.0483406	-0.125675		0.0917768	0.103125	0.0538661	-0.578706			-1.49775	-0.36694	0.315135	0.0767469	-2.0198	-0.832939	-0.955776			2.intermediate	ventrolateral_pfc	10.8514		2.intermediate	ventrolateral_pfc	12.0393
				2.intermediate	DUSP4		0.976377	0.173526	1.17203	0.560928	0.572107	1.36957	-0.0761549		-1.36578	-0.345365	1.79323	0.949971			-1.33625	0.0256942	-0.979055	-1.29665	-0.18781	-0.482316	-1.52405			2.intermediate	dorsolateral_pfc	11.0637		2.intermediate	dorsolateral_pfc	11.994
				2.intermediate	EMX2		0.68939	0.814459	1.11352	1.40486	1.4226	0.372789	-0.394813		-0.224739	-0.0611098	0.81582	-0.0223245			-1.31455	-0.116217	-0.75615	-2.32584	0.679984	-0.714515	-1.38317			2.intermediate	extrastriate	10.4194		2.intermediate	extrastriate	12.8273
				2.intermediate	ERFE		0.156371	1.84419	0.266517	1.81554	1.05782	0.68559	0.41045		-1.46978	0.555888	1.11001	-0.861315			-0.843171	-0.910969	-0.640824	-0.775112	-0.595348	-0.41853	-1.38733			2.intermediate	primary_visual	10.2672		2.intermediate	primary_visual	12.3353
				2.intermediate	HAUS6		0.775194	0.817473	0.611204	1.69143	0.888716	0.72534	-0.480167		1.87775	-0.335956	0.235393	-0.706927			-1.33032	0.0619331	-1.33697	-1.62769	-0.116071	-0.880587	-0.869751			2.intermediate	medial_temporal-occipital			2.intermediate	medial_temporal-occipital
				2.intermediate	HMMR		0.476862	0.18535	1.17098	1.66661	0.55076	1.59421	-0.365878		0.909105	0.0566497	0.881794	-1.022			-2.00393	-0.071059	-0.922942	-1.13253	-0.146945	-0.675601	-1.15142			2.intermediate	ventrolateral_temporal	10.7343		2.intermediate	ventrolateral_temporal	12.9762
				2.intermediate	KRTAP10-10		1.90161	1.58812	0.34636	0.0382863	1.48776	-0.0100196	-0.131616		-0.555136	-0.102242	0.426357	-0.547088			-0.209168	1.11406	-0.836585	-1.9056	-0.125059	-1.20302	-1.27702			2.intermediate	orbitofrontal	11.0156		2.intermediate	orbitofrontal	11.9825
				2.intermediate	LSM2		1.04787	0.934825	0.874577	0.361002	-0.145577	1.75664	0.632446		-0.575	0.392861	1.31199	0.29325			0.0567206	-0.445753	-1.37712	-0.882783	-1.73979	-0.852064	-1.64409			2.intermediate	caudal_cingulate	10.6424		2.intermediate	caudal_cingulate	11.9668
				2.intermediate	MDK		0.592564	0.00739306	1.75687	0.568187	0.421064	1.24948	0.625113		-0.411903	-0.0741217	1.35621	0.884905			-0.89126	0.128109	-0.748547	-1.62179	-1.38001	-0.797815	-1.66445			2.intermediate	rostral_cingulate	10.7087		2.intermediate	rostral_cingulate	12.2319
				2.intermediate	MID1		0.226781	1.14829	1.11324	1.39386	1.05803	0.600161	-0.983056		0.316038	0.328393	0.554638	0.157835			-1.46043	-1.14928	-0.453954	-1.81949	0.276201	0.477865	-1.78511			2.intermediate	frontal_pole	11.2441		2.intermediate	frontal_pole	12.162
				2.intermediate	MIR99AHG		0.739502	1.08973	1.10719	1.08371	1.04224	1.0822	-0.442934		0.381962	-0.970166	1.17856	-0.40993			-1.09505	-0.195754	-0.468312	-1.77467	0.221983	-0.649156	-1.92111			2.intermediate	midcingulate	10.4561		2.intermediate	midcingulate	11.8661
				2.intermediate	PHLDA1		0.246058	0.437791	1.12212	1.50008	0.797453	1.60065	-0.885794		0.724601	-0.569134	0.866803	0.68553			-1.26799	-0.360712	-1.53161	-0.624473	-0.0374383	-1.18652	-1.51742			2.intermediate	parahippocampal	10.7197		2.intermediate	parahippocampal	12.4462
				2.intermediate	PIK3C3		-0.849304	0.860802	-0.203684	2.00464	1.17461	1.82332	-0.0074977		-0.121553	0.169936	0.219966	-0.182084			-0.0930643	0.0995408	0.4571	-1.53617	-1.63422	-1.02445	-1.1579			2.intermediate	perirhinal			2.intermediate	perirhinal
				2.intermediate	PRKCQ-AS1		0.501982	1.3844	0.774031	1.25514	0.800382	0.0336003	-0.542463		0.544689	0.239185	0.807604	0.054188			-0.45798	-0.109979	-0.216241	-2.36165	0.0697859	-0.386832	-2.38985			3.subventricular	granular_insula			3.subventricular	granular_insula
				2.intermediate	RAB34		1.70444	0.811104	0.297427	0.88704	0.736206	0.921536	1.50077		-1.83702	-0.107425	0.430563	-0.318781			-0.824033	-0.152049	-0.186255	-1.80208	-0.0277565	-0.707065	-1.32662			3.subventricular	sensory	12.2804		3.subventricular	sensory	12.7572
				2.intermediate	RARRES2		1.6102	1.04479	0.738858	0.875551	1.77014	0.533226	-0.329507		-1.79105	-0.142611	0.384595	0.00812171			-0.901917	0.0356284	-1.09099	-1.80154	-0.138559	0.101006	-0.905951			3.subventricular	motor	12.5784		3.subventricular	motor	12.5002
				2.intermediate	SAP30		-1.03282	0.495225	0.535477	1.50067	0.32402	1.6368	0.27955		0.284377	-0.108268	1.94941	-0.380039			-0.357035	0.428277	-0.351495	-1.31344	-1.12854	-1.4115	-1.35067			3.subventricular	dorsal_parietal	12.3239		3.subventricular	dorsal_parietal	12.8273
				2.intermediate	SILC1		1.28315	0.318328	0.362814	1.1263	0.342614	2.01006	0.773989		-0.303346	0.116394	-0.31998	0.0905			0.49596	-0.340947	0.0904466	-1.37169	-1.6179	-1.11737	-1.93933			3.subventricular	dorsolateral_temporal			3.subventricular	dorsolateral_temporal
				2.intermediate	SMOC1		0.8964	1.14572	1.62409	0.404916	0.687887	0.205338	0.351474		-1.32837	0.191588	0.403302	0.935318			-0.379864	0.225246	-0.473874	-2.12327	-0.666914	-0.0422624	-2.05672			3.subventricular	ventral_parietal	12.9587		3.subventricular	ventral_parietal	12.806
				2.intermediate	TMEM98		-0.691041	0.424087	0.932934	1.19428	1.37426	2.02984	0.189099		-0.489632	0.114941	1.03074	-0.430584			-0.168614	-0.0911416	-0.0807707	-1.81443	-1.0467	-1.21447	-1.26279			3.subventricular	auditory			3.subventricular	auditory
				2.intermediate	TYMSOS		1.15047	0.313225	0.0708901	1.47404	1.35609	-0.046685	0.70305		0.844236	0.312743	0.524998	-0.608848			-0.806429	0.597452	-0.390614	-2.20281	-0.349392	-1.74044	-1.20198			3.subventricular	dysgranular_insula			3.subventricular	dysgranular_insula
				2.intermediate	VSNL1		0.682916	1.54411	0.173105	1.52177	0.230715	0.342511	-1.18779		1.25005	0.16679	0.894632	1.15494			-0.578073	-1.0641	-1.12075	-1.01018	-0.810591	-1.68634	-0.50371			3.subventricular	lateral_temporal-occipital	12.1322		3.subventricular	lateral_temporal-occipital	13.0271
				2.intermediate	ZNF219		1.55222	0.525517	0.677471	0.762162	1.26061	1.09786	0.752843		-1.5182	-0.210985	0.563805	0.924617			-1.60473	-0.423421	-0.722507	-0.80981	-0.300828	-1.56036	-0.966255			3.subventricular	ventrolateral_pfc	12.5193		3.subventricular	ventrolateral_pfc	12.9244
				3.subventricular	CACNA1C		1.86578	0.798467	0.381356	0.893735	0.653206	1.57004	0.316249	0.118057	0.179099	-0.713885	-0.753322	0.710625	-1.29038			-1.26745		-1.03719	-1.337	-1.08738				3.subventricular	dorsolateral_pfc	12.6752		3.subventricular	dorsolateral_pfc	12.8636
																														3.subventricular	extrastriate	12.4888		3.subventricular	extrastriate	12.742
																														3.subventricular	primary_visual	11.9151		3.subventricular	primary_visual	12.1554
																														3.subventricular	medial_temporal-occipital	12.3863		3.subventricular	medial_temporal-occipital	12.6042
																														3.subventricular	ventrolateral_temporal	12.7494		3.subventricular	ventrolateral_temporal	12.8453
																														3.subventricular	orbitofrontal	12.5211		3.subventricular	orbitofrontal	12.7282
																														3.subventricular	caudal_cingulate	12.1731		3.subventricular	caudal_cingulate	12.0249
																														3.subventricular	rostral_cingulate	11.9817		3.subventricular	rostral_cingulate	12.303
																														3.subventricular	frontal_pole	13.1051		3.subventricular	frontal_pole	12.8594
																														3.subventricular	midcingulate	12.6525		3.subventricular	midcingulate	12.3673
																														3.subventricular	parahippocampal	12.1125		3.subventricular	parahippocampal	12.9001
																														3.subventricular	perirhinal			3.subventricular	perirhinal
																														4.ventricular	granular_insula			4.ventricular	granular_insula
																														4.ventricular	sensory	12.2797		4.ventricular	sensory	12.7549
																														4.ventricular	motor	11.9461		4.ventricular	motor	12.4636
																														4.ventricular	dorsal_parietal	11.8814		4.ventricular	dorsal_parietal	13.2597
																														4.ventricular	dorsolateral_temporal			4.ventricular	dorsolateral_temporal
																														4.ventricular	ventral_parietal	12.2504		4.ventricular	ventral_parietal	12.9535
																														4.ventricular	auditory			4.ventricular	auditory
																														4.ventricular	dysgranular_insula			4.ventricular	dysgranular_insula
																														4.ventricular	lateral_temporal-occipital	11.8431		4.ventricular	lateral_temporal-occipital	13.3098
																														4.ventricular	ventrolateral_pfc	11.8682		4.ventricular	ventrolateral_pfc	13.4068
																														4.ventricular	dorsolateral_pfc	12.4511		4.ventricular	dorsolateral_pfc	13.0822
																														4.ventricular	extrastriate	12.4859		4.ventricular	extrastriate	12.8914
																														4.ventricular	primary_visual	12.6234		4.ventricular	primary_visual	12.2661
																														4.ventricular	medial_temporal-occipital	11.5357		4.ventricular	medial_temporal-occipital	12.4696
																														4.ventricular	ventrolateral_temporal	12.2434		4.ventricular	ventrolateral_temporal	12.8022
																														4.ventricular	orbitofrontal	12.125		4.ventricular	orbitofrontal	12.6789
																														4.ventricular	caudal_cingulate	11.9308		4.ventricular	caudal_cingulate	12.9698
																														4.ventricular	rostral_cingulate	12.2264		4.ventricular	rostral_cingulate	13.2535
																														4.ventricular	frontal_pole	12.5753		4.ventricular	frontal_pole	13.5193
																														4.ventricular	midcingulate	12.1658		4.ventricular	midcingulate	12.8801
																														4.ventricular	parahippocampal	12.1487		4.ventricular	parahippocampal	12.7338
																														4.ventricular	perirhinal			4.ventricular	perirhinal

## Sheet: FigureS2
Figure S2
		similarity	95% C.I.			95% C.I.			95% C.I.					similarity	95% C.I.			95% C.I.			95% C.I.					similarity	95% C.I.			95% C.I.			95% C.I.					similarity	95% C.I.			95% C.I.			95% C.I.
training step	channels	hue	upper	lower	saturation	upper	lower	perception	upper	lower		training step	depth	hue	upper	lower	saturation	upper	lower	perception	upper	lower		training step	weight	hue	upper	lower	saturation	upper	lower	perception	upper	lower		training step	resolution	hue	upper	lower	saturation	upper	lower	perception	upper	lower
1	labels	0.642776	0.649348	0.636203	0.572428	0.586128	0.558729	0.550135	0.555459	0.544812		1	1	0.642776	0.649348	0.636203	0.572428	0.586128	0.558729	0.550135	0.555459	0.544812		1	1	0.642776	0.649348	0.636203	0.572428	0.586128	0.558729	0.550135	0.555459	0.544812		1	20	0.642776	0.649348	0.636203	0.572428	0.586128	0.558729	0.550135	0.555459	0.544812
10000	labels	0.901194	0.927894	0.874494	0.715755	0.734856	0.696655	0.667441	0.677938	0.656944		10000	1	0.901194	0.927894	0.874494	0.715755	0.734856	0.696655	0.667441	0.677938	0.656944		10000	1	0.901194	0.927894	0.874494	0.715755	0.734856	0.696655	0.667441	0.677938	0.656944		10000	20	0.901194	0.927894	0.874494	0.715755	0.734856	0.696655	0.667441	0.677938	0.656944
20000	labels	0.914654	0.94086	0.888449	0.716029	0.736681	0.695377	0.639616	0.651243	0.62799		20000	1	0.914654	0.94086	0.888449	0.716029	0.736681	0.695377	0.639616	0.651243	0.62799		20000	1	0.914654	0.94086	0.888449	0.716029	0.736681	0.695377	0.639616	0.651243	0.62799		20000	20	0.914654	0.94086	0.888449	0.716029	0.736681	0.695377	0.639616	0.651243	0.62799
50000	labels	0.908498	0.935899	0.881097	0.718382	0.740868	0.695897	0.647644	0.659107	0.636181		50000	1	0.908498	0.935899	0.881097	0.718382	0.740868	0.695897	0.647644	0.659107	0.636181		50000	1	0.908498	0.935899	0.881097	0.718382	0.740868	0.695897	0.647644	0.659107	0.636181		50000	20	0.908498	0.935899	0.881097	0.718382	0.740868	0.695897	0.647644	0.659107	0.636181
100000	labels	0.91537	0.943344	0.887395	0.718704	0.739188	0.69822	0.664133	0.679562	0.648703		100000	1	0.91537	0.943344	0.887395	0.718704	0.739188	0.69822	0.664133	0.679562	0.648703		100000	1	0.91537	0.943344	0.887395	0.718704	0.739188	0.69822	0.664133	0.679562	0.648703		100000	20	0.91537	0.943344	0.887395	0.718704	0.739188	0.69822	0.664133	0.679562	0.648703
1	rgb	0.675039	0.682411	0.667667	0.60279	0.614324	0.591257	0.55495	0.5598	0.5501		1	2	0.6099	0.615221	0.604578	0.568765	0.583088	0.554441	0.557191	0.56205	0.552332		1	10	0.644743	0.650766	0.638721	0.581085	0.59706	0.56511	0.561743	0.568137	0.555349		1	50	0.687437	0.694708	0.680166	0.584153	0.598169	0.570137	0.509643	0.516521	0.502766
10000	rgb	0.883676	0.907265	0.860087	0.705961	0.725928	0.685993	0.617827	0.624217	0.611437		10000	2	0.789546	0.815121	0.76397	0.690605	0.708989	0.67222	0.614281	0.623478	0.605085		10000	10	0.915214	0.940974	0.889454	0.72253	0.742494	0.702567	0.660339	0.674436	0.646241		10000	50	0.887404	0.908573	0.866236	0.738661	0.75929	0.718033	0.608263	0.625692	0.590834
20000	rgb	0.890005	0.915468	0.864542	0.711677	0.731215	0.692139	0.61411	0.622834	0.605386		20000	2	0.842702	0.863957	0.821447	0.686381	0.703168	0.669595	0.627422	0.636069	0.618775		20000	10	0.903446	0.933335	0.873556	0.729287	0.752059	0.706515	0.634217	0.646166	0.622268		20000	50	0.895294	0.916513	0.874075	0.728083	0.749283	0.706884	0.605447	0.615869	0.595025
50000	rgb	0.90289	0.927962	0.877818	0.71361	0.734356	0.692864	0.654583	0.662737	0.646428		50000	2	0.899066	0.924882	0.873251	0.718611	0.737767	0.699456	0.649065	0.662978	0.635153		50000	10	0.917491	0.943369	0.891612	0.739098	0.761256	0.71694	0.611693	0.622682	0.600704		50000	50	0.933475	0.958932	0.908018	0.715423	0.733984	0.696863	0.605701	0.617107	0.594296
100000	rgb	0.898397	0.924247	0.872546	0.710858	0.730159	0.691557	0.662611	0.675617	0.649605		100000	2	0.905818	0.930676	0.880961	0.717694	0.737937	0.697452	0.647685	0.65947	0.635899		100000	10	0.913861	0.940709	0.887013	0.72341	0.745241	0.701578	0.622087	0.631325	0.612849		100000	50	0.933496	0.959219	0.907774	0.723541	0.741015	0.706067	0.611315	0.618433	0.604198
												1	3	0.65216	0.660098	0.644223	0.573626	0.586908	0.560344	0.546973	0.55185	0.542096		1	100	0.651785	0.657819	0.645751	0.574416	0.587678	0.561155	0.55145	0.556475	0.546426
												10000	3	0.881271	0.905685	0.856857	0.694085	0.708293	0.679878	0.62021	0.628218	0.612201		10000	100	0.913337	0.940084	0.88659	0.735073	0.755157	0.71499	0.651378	0.660054	0.642702
												20000	3	0.83314	0.849771	0.816508	0.65133	0.668095	0.634565	0.615743	0.622752	0.608734		20000	100	0.912944	0.940937	0.884951	0.742902	0.762728	0.723076	0.63476	0.645906	0.623615
												50000	3	0.892651	0.91608	0.869221	0.692365	0.710601	0.674129	0.638932	0.648686	0.629178		50000	100	0.917996	0.944574	0.891419	0.745819	0.76658	0.725058	0.614899	0.624542	0.605255
												100000	3	0.86498	0.891758	0.838202	0.69036	0.709275	0.671446	0.644999	0.654973	0.635024		100000	100	0.91921	0.946627	0.891792	0.745522	0.766079	0.724965	0.608507	0.614977	0.602038

## Sheet: FigureS6
Figure S6
H376.IIIA.02				H376.IIIB.02				H376.IV.02				H376.IV.03
tissue	PC1	PC2		tissue	PC1	PC2		tissue	PC1	PC2		tissue	PC1	PC2
0.cortical_plate	-58.4645	-24.3597		0.cortical_plate	-69.9773	-4.97392		0.cortical_plate	-68.9451	-31.2708		0.cortical_plate	-67.7269	-36.3039
1.subplate	-83.6015	-23.5482		1.subplate	-59.3397	-3.22603		1.subplate	-42.4801	21.5239		1.subplate	-40.8861	19.6305
2.intermediate	-40.8185	15.8167		0.cortical_plate	-64.2303	-6.85203		2.intermediate	-10.2878	38.792		2.intermediate	-20.8195	19.4423
3.subventricular	49.79	19.5246		1.subplate	-62.0401	-10.0166		0.cortical_plate	-65.5626	-30.3985		0.cortical_plate	-59.3458	-28.8382
4.ventricular	101.613	-1.89994		2.intermediate	-15.4068	-28.0628		1.subplate	-17.4437	32.1041		1.subplate	-27.8561	34.6951
0.cortical_plate	-62.1158	-34.0027		3.subventricular	94.3094	-17.0262		2.intermediate	24.7727	40.9345		2.intermediate	1.26419	34.9971
1.subplate	-75.8275	-14.3516		4.ventricular	112.423	-10.9414		3.subventricular	61.3195	3.28596		3.subventricular	69.8544	-10.1297
2.intermediate	-45.0254	22.2599		0.cortical_plate	-69.2091	-16.7161		4.ventricular	81.9402	-15		4.ventricular	84.7629	-10.6569
3.subventricular	64.3438	24.9484		1.subplate	-64.513	-27.0941		0.cortical_plate	-67.2502	-27.7264		0.cortical_plate	-64.2601	-29.4387
4.ventricular	107.461	-19.4779		2.intermediate	-28.8019	-35.5341		1.subplate	-36.2085	45.2882		1.subplate	-39.8222	30.4809
0.cortical_plate	-47.5866	-14.1428		3.subventricular	85.7973	-34.7708		2.intermediate	-34.7141	14.0536		2.intermediate	-14.6931	28.9244
1.subplate	-50.2318	-34.3934		4.ventricular	113.711	-19.6534		3.subventricular	76.1488	3.83258		3.subventricular	84.0373	-5.92121
3.subventricular	63.3867	8.24378		0.cortical_plate	-55.4616	50.9507		4.ventricular	77.2714	-21.1415		4.ventricular	87.1136	-11.4172
4.ventricular	113.475	-21.5152		1.subplate	-49.0836	47.402		0.cortical_plate	-76.0952	-41.9614		0.cortical_plate	-70.4693	-33.771
0.cortical_plate	-54.6569	-48.7593		3.subventricular	93.4649	28.7116		1.subplate	-51.9241	6.13507		1.subplate	-46.5914	17.0334
1.subplate	-70.5667	-4.98559		0.cortical_plate	-63.7123	-13.9118		3.subventricular	67.3079	-5.42049		2.intermediate	4.13978	30.0273
2.intermediate	-46.5185	27.2395		1.subplate	-56.8403	-13.2304		4.ventricular	76.3067	-26.748		3.subventricular	78.8527	-7.86503
3.subventricular	70.2261	16.993		2.intermediate	-7.04436	-56.5969		0.cortical_plate	-70.1362	-31.7701		4.ventricular	94.9402	-20.4653
4.ventricular	129.649	-23.3661		3.subventricular	88.4453	-50.3107		1.subplate	-32.419	28.4208		0.cortical_plate	-68.4107	-35.2184
0.cortical_plate	-56.6133	-6.62725		0.cortical_plate	-63.9177	-1.33234		2.intermediate	9.89274	45.7558		1.subplate	-44.4621	9.67324
1.subplate	-64.5235	-4.21086		1.subplate	-56.5481	3.65674		0.cortical_plate	-66.3648	-18.2856		2.intermediate	-3.40993	24.2404
0.cortical_plate	-61.0519	-31.5328		0.cortical_plate	-48.5165	-13.3		1.subplate	-48.7556	12.4923		0.cortical_plate	-63.7564	-22.0133
1.subplate	-62.429	-20.0751		0.cortical_plate	-67.6878	-11.8081		0.cortical_plate	-51.0707	-4.21196		1.subplate	-45.5017	14.235
2.intermediate	-31.2866	20.9085		1.subplate	-60.8472	-33.8857		1.subplate	7.2767	13.8579		0.cortical_plate	-69.7453	-34.8938
3.subventricular	58.3812	12.7524		2.intermediate	-15.8803	-35.5737		4.ventricular	73.0304	-3.18416		1.subplate	-35.0685	25.2033
4.ventricular	132.042	-30.7276		3.subventricular	66.6732	-21.2099		0.cortical_plate	-64.5318	-37.7328		2.intermediate	-0.869463	32.112
0.cortical_plate	-63.8345	6.712		4.ventricular	117.657	-5.79856		1.subplate	-37.4879	28.8247		3.subventricular	72.8685	-6.08214
1.subplate	-67.7269	14.8209		0.cortical_plate	-50.1513	51.6901		2.intermediate	-5.45373	37.1852		4.ventricular	90.4618	-22.0998
2.intermediate	-35.1819	52.8149		1.subplate	-39.8089	44.4746		3.subventricular	71.6172	-5.57196		0.cortical_plate	-65.0384	-37.4598
3.subventricular	60.0352	38.18		2.intermediate	-1.23711	13.8769		4.ventricular	82.4562	-15.8866		1.subplate	-44.564	11.3755
4.ventricular	128.295	-9.35188		3.subventricular	79.5841	30.2144		0.cortical_plate	-72.9082	-45.8713		2.intermediate	20.9881	24.1729
0.cortical_plate	-49.4268	-31.3916		4.ventricular	110.217	54.0512		1.subplate	-54.9553	1.39994		3.subventricular	80.1246	-10.0575
1.subplate	-56.6632	-0.94645		0.cortical_plate	-66.027	5.59552		2.intermediate	-11.7514	26.6344		4.ventricular	94.1675	-16.3485
2.intermediate	-53.4289	19.4095		1.subplate	-65.6508	-13.5887		3.subventricular	76.0287	-6.70491		0.cortical_plate	-65.6547	-29.1821
0.cortical_plate	-51.2701	-43.4565		2.intermediate	-53.4735	-2.38199		4.ventricular	71.9411	-33.8049		1.subplate	-42.2543	20.6786
1.subplate	-30.9882	-3.04198		0.cortical_plate	-58.8863	-3.71175		0.cortical_plate	-69.6025	-25.7976		2.intermediate	-21.2466	30.2314
4.ventricular	90.6447	-44.231		0.cortical_plate	-58.8184	-7.18944		1.subplate	-46.8903	18.2979		0.cortical_plate	-71.5324	-23.7554
0.cortical_plate	-61.4056	-25.6237		1.subplate	-52.8656	-5.29856		2.intermediate	-29.9453	20.0182		1.subplate	-38.302	28.3419
1.subplate	-55.8249	-22.2783		2.intermediate	-28.2387	-39.4462		0.cortical_plate	-54.1039	-5.05006		2.intermediate	5.51171	40.5456
2.intermediate	-24.8015	37.7214		3.subventricular	76.9629	-21.2616		0.cortical_plate	-67.3123	-34.1811		3.subventricular	52.9487	15.2608
3.subventricular	63.1546	8.25672		4.ventricular	113.289	8.91936		1.subplate	-33.5504	29.0825		4.ventricular	93.0058	-9.3453
4.ventricular	127.381	-21.7724		0.cortical_plate	-60.6296	23.2704		3.subventricular	66.2635	-4.78655		0.cortical_plate	-67.8054	-24.6934
0.cortical_plate	-59.9529	-28.5399		1.subplate	-64.1239	-23.212		4.ventricular	74.6486	-14.3691		1.subplate	-42.3407	16.9706
2.intermediate	-40.4114	36.8973		2.intermediate	-24.499	-26.6708		0.cortical_plate	-67.8241	-39.2682		2.intermediate	-1.97629	44.7167
3.subventricular	68.5001	11.6037		3.subventricular	82.9151	-11.69		1.subplate	-31.3748	27.187		3.subventricular	81.1847	-6.41809
4.ventricular	108.243	-23.9481		4.ventricular	116.983	11.3745		3.subventricular	68.406	-7.76545		4.ventricular	79.0207	-13.1712
0.cortical_plate	-68.1708	-3.08166		0.cortical_plate	-61.9824	30.2243		4.ventricular	78.3022	-17.8736		0.cortical_plate	-65.5603	-36.8356
1.subplate	-76.5304	9.45315		1.subplate	-58.6676	-6.70539		0.cortical_plate	-69.0979	-23.4202		1.subplate	-35.4716	14.6763
2.intermediate	2.72883	37.9619		2.intermediate	-6.56894	-18.8202		1.subplate	-38.5824	33.8143		2.intermediate	9.43594	24.3772
3.subventricular	42.7715	37.2468		3.subventricular	90.0111	-13.8062		2.intermediate	5.18818	41.1495		3.subventricular	68.1074	-6.4874
4.ventricular	123.617	10.3464		4.ventricular	121.89	12.1057		3.subventricular	55.7034	7.16804		4.ventricular	82.3007	-27.6356
0.cortical_plate	-54.3487	-13.5704		0.cortical_plate	-49.7873	62.5652		4.ventricular	78.2065	-16.9629		0.cortical_plate	-46.5301	4.95354
1.subplate	-50.1526	4.78431		1.subplate	-45.4034	59.8128		0.cortical_plate	-74.2122	-27.4158		0.cortical_plate	-61.8536	-19.1342
2.intermediate	-42.8125	26.1649		2.intermediate	-15.8873	26.6477		1.subplate	-47.6635	31.5165		1.subplate	-48.7552	3.18307
3.subventricular	50.4294	21.6151		3.subventricular	83.4228	21.7911		2.intermediate	4.16524	55.7295		0.cortical_plate	-58.2683	-22.5456
4.ventricular	134.762	-30.443		4.ventricular	136.61	54.894		3.subventricular	69.959	-2.28686		0.cortical_plate	-68.0021	-28.9112
0.cortical_plate	-37.7074	4.05492		0.cortical_plate	-34.7358	17.2116		4.ventricular	75.0618	-21.7369		1.subplate	-42.5648	18.2636
0.cortical_plate	-48.2283	-12.8711		0.cortical_plate	-62.1794	-6.42795		0.cortical_plate	-68.5568	-36.7172		2.intermediate	4.27979	44.1365
4.ventricular	113.977	-13.5069		1.subplate	-63.0368	-16.0845		1.subplate	-44.7591	9.09676		3.subventricular	45.4835	11.7021
0.cortical_plate	-67.6369	-15.7756		2.intermediate	-27.2215	-20.368		2.intermediate	-1.79266	20.0458		4.ventricular	92.9537	-9.11572
2.intermediate	-50.5159	7.54168		3.subventricular	40.6494	-14.451		3.subventricular	67.5469	-16.1604		0.cortical_plate	-59.873	-24.0265
0.cortical_plate	-48.9287	-32.5059		4.ventricular	89.6471	-6.39592		4.ventricular	69.9072	-29.6689		1.subplate	-32.415	28.9822
1.subplate	-50.9389	-27.5283		0.cortical_plate	-60.0905	9.39764		0.cortical_plate	-29.4618	14.168		2.intermediate	-3.51843	35.1222
2.intermediate	-29.4635	22.7106		1.subplate	-53.5794	19.5538		0.cortical_plate	-62.4594	-26.4557		3.subventricular	76.4061	-6.74505
3.subventricular	77.3045	-6.978		0.cortical_plate	-61.4624	-10.1236		1.subplate	-34.2359	22.9957		4.ventricular	81.5793	-11.0613
4.ventricular	114.383	-23.4316		1.subplate	-61.7839	-23.4016		2.intermediate	1.7216	48.7795		0.cortical_plate	-68.5072	-38.2283
0.cortical_plate	-62.8418	-13.5103		3.subventricular	79.0916	-11.6543		3.subventricular	68.5773	-6.31053		1.subplate	-42.2232	12.9779
1.subplate	-59.1995	-0.853214		4.ventricular	115.252	-0.734652		4.ventricular	75.7046	-11.6239		2.intermediate	-5.8559	39.8177
2.intermediate	-20.3102	17.6937		0.cortical_plate	-58.1033	-10.8097		0.cortical_plate	-60.3004	-19.7587		3.subventricular	71.1919	-14.375
3.subventricular	10.6085	24.6285		0.cortical_plate	-60.4599	33.6801		1.subplate	-45.5004	3.9454		4.ventricular	82.406	-28.8304
4.ventricular	111.694	-2.75766		1.subplate	-51.551	39.9312		0.cortical_plate	-50.577	-20.1637		0.cortical_plate	-72.5969	-34.9546
0.cortical_plate	-70.2007	-7.14473		2.intermediate	-25.5503	21.6451		1.subplate	-40.5236	11.2187		1.subplate	-42.8314	18.2005
1.subplate	-64.3505	-5.57395		3.subventricular	51.1195	16.3655		2.intermediate	-5.95249	20.5914		2.intermediate	-2.53069	25.6616
2.intermediate	-32.2462	42.6403		4.ventricular	120.312	12.5734		3.subventricular	69.516	-8.81562		3.subventricular	74.659	-8.00239
3.subventricular	61.5324	33.2297		0.cortical_plate	-64.6729	10.7318		4.ventricular	81.4465	-13.3897		4.ventricular	92.7007	-14.2979
4.ventricular	101.124	-7.43743		1.subplate	-60.1373	-18.918		0.cortical_plate	-59.8081	-15.9799		0.cortical_plate	-69.5052	-34.0016
0.cortical_plate	-44.0313	8.06698		2.intermediate	-13.0416	-25.6052		0.cortical_plate	-69.6749	-29.6923		1.subplate	-39.1542	14.18
1.subplate	-68.2245	-4.24225		3.subventricular	77.2249	-22.8472		1.subplate	2.19025	35.5502		2.intermediate	1.65026	30.3275
2.intermediate	-5.58094	39.8994		4.ventricular	97.3744	12.2111		2.intermediate	29.6385	30.2941		3.subventricular	72.8587	-5.06837
3.subventricular	39.3864	36.2426		0.cortical_plate	-49.8188	57.0479		3.subventricular	40.5423	16.3418		4.ventricular	79.1667	-23.7482
4.ventricular	97.0632	-6.90215		1.subplate	-48.9785	35.8064		4.ventricular	106.266	-8.22823
0.cortical_plate	-59.3726	-22.1629		2.intermediate	-15.1744	29.0904		0.cortical_plate	-68.8751	-24.92
1.subplate	-64.7633	-13.4405		3.subventricular	53.6001	-0.631686		1.subplate	-39.5461	26.1744
2.intermediate	-47.6943	45.0653		4.ventricular	119.454	21.5983		2.intermediate	-4.1305	38.8864
3.subventricular	68.441	23.8915		0.cortical_plate	-67.1901	-10.2469		3.subventricular	75.1954	-15.3497
4.ventricular	121.558	-19.9066		1.subplate	-60.538	-7.12496		4.ventricular	81.5061	-32.4764
0.cortical_plate	-67.1853	-11.0924		2.intermediate	-10.7844	-48.5003		0.cortical_plate	-71.4056	-31.0362
1.subplate	-74.5343	7.70088		3.subventricular	77.0445	-24.1976		1.subplate	-34.9397	39.7711
2.intermediate	-47.9613	43.4691		4.ventricular	104.699	-4.28197		2.intermediate	19.292	48.5698
3.subventricular	45.505	27.5651		0.cortical_plate	-66.062	1.39713		3.subventricular	73.8672	-4.69028
4.ventricular	107.172	4.75207		1.subplate	-54.6354	7.71098		4.ventricular	75.213	-18.7041
0.cortical_plate	-63.8888	-26.0141		2.intermediate	-27.2366	-36.4245		0.cortical_plate	-76.3843	-45.0182
1.subplate	-61.6273	-15.6478		3.subventricular	72.6516	-20.8558		1.subplate	-48.5027	6.46028
2.intermediate	-46.3253	15.681		4.ventricular	117.304	17.5128		2.intermediate	-12.9169	44.5441
3.subventricular	70.2578	14.5473						3.subventricular	62.3077	-11.4866
4.ventricular	117.071	-13.12						4.ventricular	60.5997	-27.2795
								0.cortical_plate	-67.1605	-28.3394
								1.subplate	-42.2259	17.8499
								2.intermediate	19.2863	41.359
								3.subventricular	68.6275	-12.3158
								4.ventricular	74.4294	-22.9395

## Sheet: FigureS7
Figure S7
cortical plate		subplate		intermediate		subventricular		ventricular
fold change	PC1	fold change	PC1	fold change	PC1	fold change	PC1	fold change	PC1
0.0170768	0.00587605	-0.133367	-0.0140412	-0.0619049	-0.00581021	-0.0515133	-0.00683153	0.489965	0.0178989
-0.0996026	-0.00511953	-0.0360279	-0.00406582	-0.0347145	-0.00727575	0.0552503	0.0165603	0.251307	0.0241039
-0.0033632	-0.00621519	0.0108901	0.000739574	0.00308065	0.00224573	0.00431343	0.00667874	0.0408941	0.00332947
0.0103212	-0.0013671	0.00557085	0.000209333	-0.0350468	-0.00475386	-0.138229	-0.0175659	-0.0538941	-0.0046971
0.0587357	0.00763487	-0.0374156	-0.00493878	0.00441833	0.00298967	-0.0209074	-0.00437254	-0.0069135	-0.000236457
0.0659437	0.00835732	0.0266569	0.00368231	-0.0245519	-0.00402557	-0.0292805	-0.00115249	-0.114133	-0.00937499
0.10741	0.0121424	0.207874	0.0238881	0.157029	0.0216513	0.0502251	0.00571905	-0.0694128	-0.00774248
0.00449468	0.0016194	0.00154555	0.000117442	0.003278	0.000956004	-0.0174627	-0.0107639	0.0148416	0.00174328
0.0897058	0.0157658	0.0187649	0.00149513	0.0408327	0.000499626	0.0619307	0.0153859	0.0508306	0.00327602
0.0598648	0.0138161	0.0556022	0.0105291	0.0806968	0.0123092	0.0219399	0.00593206	-0.0429866	-0.00591001
-0.207354	-0.0316815	-0.0831425	-0.012891	-0.00712103	0.00639355	0.0970955	0.00898675	0.143052	0.0136447
-0.0406834	-0.00402376	0.00158422	0.000665548	-0.0228027	-0.00251696	-0.0677275	-0.00302138	0.154877	0.0049184
0.0370321	0.00655607	0.0377057	0.00609427	-0.00965656	-0.00635489	0.0301156	0.0199939	0.0301856	0.00303855
0.217948	0.0376643	0.196226	0.0258563	0.234748	0.0249818	0.107247	0.00230642	0.00149005	-0.000366865
-0.187443	-0.0111537	-0.0149911	-0.000833177	0.0604643	0.00389891	-0.0430067	0.00279282	0.21761	0.00910163
0.0599809	0.00685252	0.0379413	0.0045968	0.0802797	0.0143786	-0.0110043	-0.0118303	-0.0403078	-0.0048559
0.00923782	0.00380513	0.0235516	0.00415686	0.0587219	0.00427344	0.0362021	0.00883236	-0.132098	-0.0127447
-0.03346	-0.00844567	-0.0198826	-0.00421698	0.0215333	0.00481809	0.0443521	0.00158494	0.0251908	0.00149002
0.0587708	0.00653249	0.00668454	0.000761605	-0.109342	-0.0114118	-0.0846802	0.00111346	-0.0881615	-0.00546419
0.139289	0.0149085	0.00494503	0.000845505	-0.0319078	-0.0080331	-0.159361	-0.000604858	-0.349149	-0.0197305
-0.0232245	-0.00395192	0.0292514	0.00378921	0.0400076	0.00484647	0.0232106	0.00220781	-0.00660721	-0.00084669
-0.158987	-0.0105073	-0.05946	-0.00659118	-0.0159529	-0.000111759	0.00878586	-0.00200946	0.122791	0.00967757
0.113035	0.0154636	-0.0216736	-0.00411947	-0.00697808	-0.00224264	0.0469704	0.0154713	-0.211115	-0.0106995
-0.0101895	-0.00112266	-0.0179381	-0.00355508	0.0173356	0.00588795	0.00772182	-0.00717157	0.0160248	0.00141977
-0.0201868	0.00308614	-0.00889518	0.000356417	-0.0293792	-0.00336446	-0.0256465	-0.00172104	-0.055792	-0.00420768
0.023002	0.00399492	-0.00103895	-0.00105453	0.00249284	0.00138732	0.0274237	0.00857985	0.0161991	0.00155065
0.0453748	0.00315614	0.0215349	0.00254103	-0.0588047	-0.00478854	-0.0664743	-0.00584772	0.0344432	0.00353706
0.0146657	0.00177076	-0.00855881	-0.00144112	-0.0206279	-0.0025165	-0.0151527	0.00162288	0.00530573	0.000641501
-0.00762708	-0.00253829	-0.0121598	-0.00325473	-0.000424864	0.000431785	-0.0175132	-0.00657406	0.0254456	0.00283453
0.00693835	0.00109574	-0.00434289	-0.000943182	-0.00917143	-0.00109667	-0.0604844	-0.0134584	-0.0895427	-0.00997761
-0.00168326	0.00090324	-0.00770847	-0.000541077	-0.0202636	-0.00425363	0.0724201	0.015292	0.0966234	0.00903159
0.145285	0.0136696	0.214687	0.0188336	0.194399	0.0183292	0.10317	0.0203492	-0.0480743	-0.00404728
-0.028498	-0.00996074	-0.0120044	-0.00402786	-0.0299645	-0.00658749	-0.00197411	-0.00449157	0.00279411	-0.00114213
0.0681197	0.00562369	-0.0253465	-0.00335367	-0.0773878	-0.00829427	-0.014186	0.00981658	0.0391937	0.00213931
0.0111233	0.000439369	-0.0370189	-0.00693426	-0.00723103	-0.00253307	-0.00434314	-0.00877934	-0.0289818	-0.00379556
-0.00996674	0.00222846	-0.0440123	-0.00503524	-0.035833	-0.00113334	-0.0277349	-0.00443407	0.0435255	0.00294682
0.00134995	-0.00389971	0.0104997	0.000910842	-0.00895894	-0.00124531	0.0532204	0.0182427	0.0820489	0.00763158
0.0100266	-0.00108401	-0.0021074	-0.000217714	-0.02907	-0.00465353	0.0182181	0.00382438	0.0401682	0.00386315
0.06233	0.0127785	0.0914665	0.0163049	0.0500008	0.00648784	0.0918497	0.0282236	0.143536	0.0149068
0.0872593	0.0162122	0.0815505	0.0105022	0.0510734	0.00330086	0.0597396	0.0194148	-0.0406481	-0.00176152
0.00832133	0.00920253	0.0645915	0.00792504	0.0823325	0.00553365	0.153727	0.0276115	0.261958	0.018708
0.026277	0.00455163	0.00392162	9.3601e-05	-0.00645506	-0.00574173	0.0102578	0.0111036	0.0725115	0.00826778
-0.00923244	-0.00619188	-0.0188725	-0.00504718	-0.0242173	-0.00461266	-0.0169066	-0.00678117	0.185428	0.023557
-0.0788647	-0.0139362	0.0333239	0.00357251	0.0787123	0.0127127	0.0899457	0.00433418	0.0426768	0.0037674
-0.0973023	-0.00640986	0.0372166	0.00301138	0.00973361	0.00367838	-0.0156297	-0.00974529	0.00356717	-0.000195701
0.0361846	-0.00283343	-0.0327637	-0.00466699	-0.0245219	0.00190233	0.0329718	0.00439863	0.025101	0.00133709
0.255006	0.0301128	0.321316	0.0342063	0.271695	0.0318913	-0.00156276	-0.00388892	-0.0578545	-0.00736735
0.00659017	0.000192587	-0.015636	-0.00228882	0.021781	0.00356296	0.0210372	0.00507669	-0.00112379	-0.00038421
0.0298627	0.00342214	0.0758843	0.0140293	0.0429322	0.0100741	0.0243894	0.00012982	-0.0342106	-0.00487031
0.000230999	-0.00186965	-0.0241049	-0.00465108	0.00086108	-4.23291e-05	0.0348321	0.00783318	0.0014016	1.85357e-05
0.0390231	0.00400368	0.0127475	0.00110818	0.025536	0.00587588	0.0230344	-0.00456772	-0.017608	-0.00263962
-0.0430441	-0.00407042	0.0214934	0.00441914	0.192713	0.0119129	0.0432514	-0.00315993	-0.0826065	-0.00579007
-0.000654741	0.00223105	0.0242128	0.00564296	0.0573458	0.0075885	0.0670499	0.0130586	-0.0115146	-0.0015363
-0.0148675	0.00113298	0.000422642	-0.00163551	0.127602	0.0103995	0.0361348	-0.00943072	-0.0906767	-0.00736141
-0.00496152	-0.00264411	-0.00245084	-0.000511638	-0.00910181	-0.000249508	-0.0155195	-0.0077554	0.00467153	0.00057249
0.0412986	-0.000925793	0.0484539	0.00647565	-0.0219103	-0.00411605	-0.0936025	-0.0234851	-0.177156	-0.022038
0.000605876	-0.00230476	-0.0232157	-0.00569265	0.0190501	0.00342181	0.00499174	-0.000830268	0.0139015	0.00112911
-0.0159364	0.00232574	0.0526261	0.00706078	0.0119639	0.00113823	0.0379032	0.00429656	-0.0295565	-0.0024631
-0.00423876	-0.00169855	-0.0774373	-0.00510419	-0.136741	-0.0121196	-0.120475	-0.0101849	0.00323507	0.000227157
0.0882932	0.0129959	0.0454206	0.00682925	-0.0760599	-0.0128499	0.00407868	0.0132113	0.199165	0.0153884
-0.102935	0.00723845	-0.0728994	-0.00861141	-0.0040135	-0.000870443	0.150954	0.0300336	0.213531	0.0250217
0.0360269	0.00170912	-0.022016	-0.00419965	-0.0610793	-0.00659987	-0.126333	-0.0144446	-0.0908568	-0.00742212
0.0103244	0.000478695	0.0071844	0.00174643	-0.00859288	0.000103921	0.0536735	0.00875416	-0.0401186	-0.00452821
-0.0408868	0.00117567	0.00854213	0.000683334	0.0155272	0.00305215	0.0521011	0.00424871	-0.0236409	-0.00218006
-0.0075457	0.00268325	0.00330988	0.00181472	0.00494068	0.000522619	0.0278797	0.00812089	0.0273392	0.00284573
0.0514411	0.0142863	0.0225145	0.0020512	0.0695025	0.00886714	0.0891246	0.00169734	0.207811	0.000533003
0.030552	0.00371627	-0.00385434	-0.000690899	-0.0451765	-0.00657903	-0.1154	-0.00576461	0.027029	0.00341515
0.0065761	0.00113219	-0.0348792	-0.00422491	-0.0261635	-5.55661e-05	-0.0448361	-0.000954178	7.78066e-05	0.000259557
0.0123686	0.00266173	0.0735819	0.00967739	-0.00472343	0.00108544	-0.00200264	-0.00137072	-0.137504	-0.0130222
-0.0362566	-0.0046965	-0.0156219	-0.00136009	-0.0263325	-0.00580345	0.056968	0.0054796	0.0342247	0.0030571
-0.00223054	-0.00229232	0.0169067	0.00156215	0.0217537	0.00694141	-0.0232952	-0.00800649	-0.0260802	-0.00302464
-0.032732	-0.00161743	0.0928569	0.00495178	0.0699864	0.00263823	0.0364406	0.00886425	-0.217701	-0.01288
0.0665749	-0.00251807	0.396793	0.0225281	0.292725	0.0302768	0.0761965	0.00608653	-0.147801	-0.0135065
0.00800227	-0.000824091	0.0354172	0.0038852	0.0289591	0.00286846	0.0318524	0.0114736	0.0760367	0.00574818
0.0122141	-0.00121292	-0.0189967	-0.0045785	-0.0158696	-0.000147666	0.0424928	0.0106806	0.31418	0.0142703
0.0131753	0.00432524	0.0212425	0.00410136	0.00790703	-3.65741e-05	-0.047547	-0.0163685	-0.0591251	-0.00698343
0.0170221	0.00394524	-0.00897181	-0.00227771	0.0366934	0.00879977	-0.0421259	-0.0125504	0.132904	0.010188
0.248191	0.0340617	0.444769	0.0504734	0.26912	0.0321459	-0.00225132	0.00201076	-0.130737	-0.0132765
0.245456	0.0344562	-0.0416099	-0.00659052	-0.042416	-0.000512491	-0.267399	-0.0216811	-0.111973	-0.00448866
-0.12802	0.00072081	0.0190908	0.00494615	0.100492	0.00720453	0.0936196	0.0233957	0.0111033	0.00245847
0.0264765	0.00640617	0.271782	0.0192223	0.168549	0.0176839	0.0710096	0.0151692	0.161513	0.0148153
0.00847157	-0.00287342	0.00283512	-0.000810261	-0.00970896	-0.00187128	-0.0279161	0.000434456	0.0457216	0.00656139
0.10393	0.00903929	0.0767777	0.00882281	-0.0651462	-0.0098539	0.0623809	0.0117328	-0.215978	-0.0116638
-0.0340634	-0.00982861	0.041452	0.00583353	0.0278637	0.00970605	0.0267764	-0.00460322	0.0688828	0.0080045
0.0143689	-0.00356977	-0.0443325	-0.00814063	-0.0464007	-0.00312896	-0.0250613	0.00642941	0.636271	0.0453317
0.0994617	0.0100141	0.152801	0.0153033	0.0322371	-0.000255534	0.170601	0.0318929	0.0106807	0.000731062
0.00524306	-0.00563381	-0.0216069	-0.00101354	-0.0367107	-0.00733526	-0.36484	-0.0322791	-0.737365	-0.0115142
0.035453	0.00447033	0.0690931	0.0084163	0.0154125	-0.00298202	0.0434384	0.021989	0.0633207	0.00495678
0.00388679	-0.00416176	-0.0227709	-0.00620235	0.0161072	0.00592196	-0.0121698	-0.00604386	0.0161754	0.00143248
0.0179402	0.000193681	-0.00867416	-0.00195216	-0.0365871	-0.0057494	-0.00811863	0.00582622	0.106528	0.0106416
0.000633387	-0.00310838	-0.0300738	-0.005875	0.00639564	0.00490473	-0.0435013	-0.0100933	0.0625194	0.00462654
-0.000219211	-0.00446145	0.000310474	-0.000220897	0.0180852	-0.000738644	0.031781	0.00661567	-0.107375	-0.0128527
-0.0243477	-0.00931251	-0.0527388	-0.0047481	-0.0273296	-0.0024495	-0.0737488	-0.00780245	-0.239891	-0.0111629
-0.106812	-0.00649581	-0.0519546	-0.00380287	0.0548962	-0.00292615	0.309743	0.026553	0.443359	0.0172644
0.0304768	-0.00330897	0.0449018	0.00159116	-0.0110778	-0.000968655	-0.0662167	-0.00234583	0.0549527	0.00346346
-0.0128741	-0.00638475	-0.0563119	-0.00831958	-0.00365261	0.00133781	-0.0140973	-0.00645032	0.0647391	0.00552447
-0.129458	-0.00997864	-0.244005	-0.0215182	-0.0361008	-0.0050982	0.118272	0.00229771	0.305068	0.0146495
-0.0255077	0.00421495	-0.0182482	-0.000992664	-0.0706393	-0.00470453	-0.0228018	-0.0069665	-0.0279122	-0.00272717
-0.0057971	-0.000747055	0.0474412	0.00833528	0.00910078	0.00326961	-0.016313	-0.0106637	0.019453	0.00209641
-0.08301	-0.00306927	0.0990826	0.0111862	0.00421479	-0.000809996	-0.0215287	0.00790258	0.0789996	0.00613177
0.0199522	0.00230644	0.019078	0.00114796	0.0280633	0.00457483	0.0184931	-0.0031049	-0.00946005	-0.00208085
-0.00844343	0.000334468	-0.0175009	-0.00404626	0.0228459	0.00818296	0.0307211	-0.000186031	-0.0348938	-0.00440155
-0.038362	0.0026388	0.151026	0.0156465	0.12703	0.0140098	0.0169326	0.00560646	-0.111246	-0.00802571
-0.00636698	0.000512122	-0.0791913	-0.00884702	-0.100537	-0.00982841	0.026732	-0.00148726	-0.0393747	-0.000506414
0.0273744	0.00314931	0.0798027	0.00698127	0.0529014	0.00630088	-0.00976243	-0.00675017	-0.0654191	-0.00541093
0.124184	0.0103994	0.0199925	0.00141112	0.0408963	-0.000337796	-0.0499161	-0.00703421	-0.215261	-0.00583859
-0.0162252	-0.0016311	0.0305093	0.00475297	0.0289281	0.00369668	0.0382319	0.00285992	-0.028856	-0.003508
0.0168331	-0.000955776	-0.00290728	-0.00208356	-0.0612256	-0.00675846	-0.00772526	0.00761388	0.248436	0.0206164
0.0454173	0.00671317	0.019012	0.00383898	0.0126813	0.000769796	0.0411283	0.00457584	0.16598	0.0161091
-0.0169524	-0.00153493	-0.049895	-0.00786719	0.000267137	0.00124119	-0.0169419	-0.00785409	-0.0502614	-0.00392818
0.0228156	0.00422643	0.205507	0.0135637	0.28577	0.0230785	0.0665774	0.00104401	-0.108407	-0.00856624
-0.0312829	-0.000966177	0.00621975	0.00131477	-0.0191257	-0.0048466	0.00359604	0.0023945	-0.013599	-0.000400338
0.054349	0.0253247	0.00815128	0.00490152	-0.197916	-0.0192931	-0.235934	-0.0279774	-0.100524	-0.00764002
-0.15141	-0.0112678	-0.0328202	-0.000386723	0.0776266	0.00589203	0.0344184	0.0100056	0.262641	0.0174823
-0.0826624	0.0145105	0.0944724	0.0191847	-0.0536397	-0.00999757	-0.0498723	-0.0199596	0.420511	0.0408174
-0.276046	-0.0176644	-0.0402637	-0.00525405	0.234939	0.0165776	0.234782	0.0207382	-0.0603607	-0.00463989
0.0862778	-9.91074e-05	0.181567	0.0183448	0.158332	0.012734	0.0898336	0.00611526	-0.100911	-0.00754219
-0.10524	-0.000438968	-0.050093	-0.0049794	-0.0553701	-0.0116693	0.243425	0.0368403	0.422392	0.030984
0.00569205	0.00177305	0.0118142	0.0025996	-0.0149021	-0.00537465	0.0178695	0.00698746	0.026997	0.00343807
0.0260863	0.00407345	-0.0296819	-0.00430344	-0.0283224	-0.00681241	0.0147722	0.0136542	0.232234	0.0185519
-0.0473418	-0.00943265	-0.0454697	-0.00640979	0.0491256	0.00544276	0.0732974	0.00266834	-0.154315	-0.00505896
0.0248216	0.00402948	-0.00806766	-0.00147035	-0.023878	-0.00201894	0.0119033	0.00355115	-0.00744495	-0.000635791
0.0144133	0.00140742	-0.0118321	-0.000497177	-0.0360983	-0.00539001	-0.0547522	-0.00457234	-0.00573566	-9.90194e-05
0.0216295	0.00159176	0.00277401	0.00054038	-0.0209737	-0.00523318	-0.0386807	-0.00264116	-0.116105	-0.0106601
-0.141509	-0.00728183	0.0175446	0.00208071	0.00630778	-0.00305621	0.00626618	0.00881998	0.189463	0.00993159
-0.0242366	-0.00319051	0.0365221	0.00359091	-0.00682166	0.00176234	0.107371	0.0112721	0.0377112	0.00305081
0.232923	0.0114617	0.199112	0.0152015	0.122354	0.0139915	0.0642931	0.00759237	-0.118039	-0.0097312
0.0167274	0.00374764	-0.035668	-0.00374191	-0.0200281	-0.00660627	0.00223978	0.00547008	0.0364633	0.00306732
-0.0504957	0.00886831	-0.0141465	0.00583627	-0.0498942	0.000533017	-0.137219	-0.030393	-0.00791738	-0.000289215
0.0226834	0.000732952	-0.0154538	-0.00293152	-0.0555577	-0.0112385	-0.0181122	0.00853412	0.0350463	0.00410834
0.0587502	0.026195	0.0177565	0.00431144	0.0962021	0.0144208	0.0238338	-0.00254339	-0.0133192	-0.00191928
-0.0180092	-0.00244188	0.0874386	0.00915708	0.0146549	-0.00207246	-0.00590064	0.0156445	0.0889902	0.0050033
-0.00017156	-0.000301914	0.016133	0.00441661	-0.000708483	0.000980262	0.0178046	-0.00317764	-0.0130287	-0.00190745
0.0620212	0.00879357	0.0363746	0.00381964	0.00742542	-0.00322821	-0.0908692	0.000358408	-0.281229	-0.0169777
0.0192882	0.00130975	-0.0283321	-0.00514779	-0.0334063	-0.00707285	0.00170144	0.0056244	-0.052972	-0.00513961
0.00821454	0.00775043	-0.0618678	-0.0100716	-0.0166089	0.000889393	0.0110833	-0.00300659	-0.0493833	-0.00543818
0.0201414	0.00307555	0.200047	0.0160902	0.298081	0.0196206	0.219551	0.0285672	0.0581736	0.00295429
-0.0960563	-0.00280972	0.0253724	0.0039287	-0.00832297	-0.000613106	-0.00260087	-0.00475591	0.066548	0.00443971
0.006534	0.00847685	0.0736034	0.0140529	0.100817	0.0136692	0.008404	0.0100246	-0.0269845	-0.00325763
0.140038	0.0179702	0.0101541	-0.00105378	-0.0954846	-0.00933325	-0.0368057	-0.00187142	-0.140256	-0.00636524
-0.0416271	-0.0101285	-0.0385262	-0.0065152	0.052318	0.00878677	0.258356	0.0211963	0.115817	0.00917251
0.0304077	0.00462622	0.0256132	0.00415271	-0.0270848	-0.0111766	0.0398346	0.016138	0.0362015	0.00357221
0.0969005	0.0162304	0.061371	0.00792598	-0.0179848	-0.000699032	-0.112242	-0.0169795	-0.222286	-0.0188878
0.010374	0.00025671	-0.00452447	-0.000175834	-0.00534434	-0.00705685	0.126676	0.0213064	0.42315	0.0391016
-0.15941	-0.00773974	0.0196254	0.000588713	0.112727	0.011933	-0.012951	-0.00662809	-0.013157	-0.00206031
0.0160165	0.0173655	0.0921355	0.0151059	0.145753	0.0210497	0.105739	0.0152763	-0.094074	-0.00972434
0.013669	0.000220577	0.0366005	0.00478255	0.0413059	0.0113648	0.0377459	-0.00200514	0.00533569	-6.73436e-05
-0.0335689	0.00597707	0.213354	0.0141892	0.22678	0.0105097	0.139641	0.0166454	-0.0949688	-0.00770862
-0.010906	0.00423268	0.0123988	0.00236192	-0.013226	0.000515158	-0.0836293	-0.0142532	-0.0336303	-0.00322886
0.0199092	0.00270309	0.00628875	0.000752053	0.0164014	0.00383859	0.00773707	0.00502987	0.0417605	0.00469306
0.022387	0.00228238	0.0125685	0.00212789	0.00626517	0.000626981	0.0139636	0.00680513	-0.0471419	-0.00439525
0.0687251	0.00673641	0.0299206	0.00143835	0.121957	0.015799	0.0150507	-0.00238627	-0.135975	-0.0122674
-0.173947	-0.0106005	0.182084	0.0199463	0.160167	0.0225862	0.0968729	0.0196843	-0.110645	-0.00955754
-0.0173495	-0.00383038	-0.0221975	-0.00260074	-0.0270858	-0.00502967	-0.03464	-0.00365094	0.0119479	0.0015541
0.00850744	-0.00138272	-0.000166808	-0.00207249	0.0101753	0.00445807	-0.0472595	-0.00896156	-0.0612454	-0.0041431
0.0781715	0.0149082	0.31486	0.0251417	0.309722	0.0278219	-0.025623	-0.00640015	-0.329078	-0.0229019
-0.0125877	-0.00371273	-0.00492554	-0.00158179	0.0124652	0.00509686	0.0035835	-0.00168119	-0.0065442	-0.00090683
-0.0421962	-0.0118186	-0.0460829	-0.00870003	0.00278853	0.0054472	0.0300724	-0.00423856	0.112013	0.00787962
0.13693	0.023206	0.0147346	-0.000370745	0.0201887	-7.57707e-05	0.0992195	0.021178	-0.240063	-0.0161712
0.00290492	-0.0107077	0.00420204	-0.00350525	-0.0434659	-0.0154368	-0.0412158	-0.00166448	0.268828	0.023202
-0.060666	0.00343892	0.0317078	0.00609988	-0.00151888	-0.00196873	-0.109424	-0.0123192	-0.0545325	-0.00332375
-0.0113731	0.00236813	0.0631688	0.00657165	0.0124706	1.57819e-05	0.133403	0.0122499	-0.169765	-0.0135761
0.0309911	0.000514294	-0.0209721	-0.00313997	-0.0538521	-0.00497009	-0.0667634	0.00357947	-0.014426	-0.000574231
0.0542014	0.00262205	0.130449	0.0139997	0.0652305	0.0133301	-0.0218299	-0.00612406	-0.0224142	-0.00203476
0.234809	0.014959	0.255848	0.0158967	0.19352	0.0191733	0.144937	0.0202495	-0.033567	-0.00220414
0.196864	0.0167297	0.248528	0.0157658	0.175654	0.0112067	0.0654114	0.0242805	-0.00796666	-0.00123258
0.0142886	0.00386779	0.181088	0.0173659	0.0100247	0.000536151	-0.02201	-0.00366733	-0.11443	-0.00910856
0.00774734	-0.00344691	0.00641097	0.00142409	-0.0448204	-0.00776459	0.016568	0.0147357	0.321143	0.0276487
-0.125999	-0.00626149	0.0693841	0.00632345	0.0212162	0.00108774	0.000946738	0.00668553	0.0494593	0.00244459
0.117987	0.0142368	0.124756	0.0117484	0.0544652	0.00424709	0.0317224	0.0105295	0.162943	0.00538673
0.0229059	0.00099603	-0.00663118	-0.00268418	0.0212583	0.00328734	0.0079476	-0.00794355	0.0392507	0.00442841
0.0219891	-0.000367218	0.0310206	0.00581401	-0.0317622	-0.00448796	-0.0144077	-0.000788364	0.0946009	0.00847374
0.00691687	-0.00135734	-0.0223392	-0.00489178	-0.00567641	-0.00123248	-0.0033824	-0.00350107	0.0335369	0.00386289
0.0406622	0.000551469	0.186719	0.0168725	0.143161	0.0159989	0.0343953	-0.00526106	-0.108361	-0.00899855
-0.0615259	-0.0156157	-0.00986366	-0.00491526	0.0135137	-0.00422025	0.00670412	0.00600049	0.0882983	0.00977994
0.040534	0.00810853	0.0233146	0.00377131	-0.024989	-0.00997592	-0.00321989	0.00805607	0.16922	0.013277
-0.104806	-0.0164558	-0.0912619	-0.00874047	-0.0628494	-0.00292313	0.0706645	0.00877411	0.114353	0.00797123
0.00498583	-0.000530963	0.000911237	-8.7363e-05	-0.0412221	-0.0116003	-0.0459025	-0.00123986	0.022878	0.00318025
0.0862301	0.0105338	0.0357228	0.00210796	0.0624191	0.00389113	-0.121596	-0.0160089	-0.136795	-0.00634817
0.0375484	0.00874188	0.0426689	0.00691082	-0.0305161	-0.00529067	-0.0245765	-0.000176673	-0.0532879	-0.00419994
0.024647	0.0023919	-0.0174415	-0.00214336	-0.000266624	0.000771257	-0.0283643	-0.00817232	-0.0319036	-0.00348846
0.0291927	0.00725067	0.0493784	0.00232238	0.0319394	-0.000953473	-0.0381412	0.00369267	-0.0445416	-0.00313726
0.0272503	0.00237472	-0.00806805	-0.00134226	0.0540241	0.00810722	-0.0161941	-0.0089826	-0.05061	-0.00567797
0.00596101	0.000534799	-0.00765082	-0.00172672	-0.0406988	-0.00225841	-0.0227636	-0.000240724	0.000140182	-0.000204616
0.00244875	-0.00432955	0.0112617	0.00145334	-0.0215779	-0.00289291	0.0108113	0.00325977	0.0255695	0.00334224
-0.000556079	0.00104081	-0.00432037	0.000257288	-0.00359639	0.000461332	0.00194238	-0.0092243	-0.0839559	-0.00957033
0.00801875	-0.00507477	-0.0249718	-0.00544098	-0.0231322	-0.00383373	0.0125615	0.00129775	0.0916127	0.0090097
0.0172844	0.00253546	-0.0199	-0.00308704	-0.0407334	-0.00833722	0.0127379	0.00673684	0.0403624	0.00341903
-0.0396204	-0.00557442	0.019668	0.00362311	0.0230772	0.00355026	0.0272414	0.0092363	-0.0349254	-0.00312357
0.0270228	0.00200973	-0.00296499	-0.000507231	-0.0223275	-0.00502138	-0.00362483	0.00151564	0.0529005	0.00551185
0.0482524	0.00436132	0.10381	0.00769273	0.0881063	0.0112888	0.00155566	-0.00788308	-0.196899	-0.0136746
0.0124132	0.00493591	-0.0120019	-0.00267463	0.00746503	0.00244186	-0.00379722	-0.00922145	0.00720626	7.9824e-05
-0.00978397	-0.00350985	-0.0416308	-0.00891471	0.0107671	0.000454712	-0.0729373	-0.0179645	0.0333231	0.00233754
0.0140254	0.0011518	0.0239158	0.00383784	0.0118344	0.00307017	-0.00739472	-0.00656503	-0.0766063	-0.00950315
-0.0443881	-0.00472205	-0.00936567	0.000315525	0.00117458	-0.000630144	0.010773	-0.000124126	-0.00976851	-0.00134465
0.00317534	0.00295489	0.00755461	0.00123257	0.0536243	0.00540524	0.0232332	0.00536144	-0.0525807	-0.00605579
0.0412979	0.00243502	0.0301879	0.00305222	-0.0456564	-0.0144409	0.080516	0.0213463	0.1758	0.0134298
0.215299	0.0210805	0.156927	0.014158	0.273894	0.0172461	0.0922111	-0.000628794	-0.155609	-0.0127387
-0.0373742	0.00467976	0.0452748	0.00692678	-0.000720761	-0.00149613	0.0483301	0.00489154	-0.0917184	-0.0109322
0.0178316	-0.000392909	-0.0194117	-0.00305117	-0.0306585	-0.00594721	0.0357401	0.0119178	0.235971	0.00853822
0.0077134	0.008851	-0.0775351	-0.0121277	0.0568444	0.00501795	0.105434	0.0122967	0.106294	0.00720066
0.0434719	0.00205588	-0.0163756	-0.00400345	0.0202042	0.00418979	-0.00363633	0.0087987	0.0246199	0.00227768
0.0445883	0.0041507	0.0205355	0.00113134	0.0505842	0.0112629	-0.00600475	-0.00811998	-0.0255768	-0.00288334
-0.144569	-0.00202167	-0.0969437	-0.011608	-0.0882383	-0.0129932	0.160621	0.0242196	0.434149	0.0375627
0.0107122	0.00518154	0.114477	0.0172999	0.11457	0.0202585	-0.0111534	-0.00689219	-0.2328	-0.0274424
0.010117	0.000830168	-0.0359852	-0.00633106	-0.0197205	-0.00315045	-0.0274224	-0.000859834	-0.0255387	-0.00221912
0.0112614	-0.000475071	0.000409495	-0.000716322	0.0155169	0.00282577	0.0380305	0.00335373	-0.0593254	-0.00666604
-3.64452e-05	-0.0038636	-0.0653637	-0.00885239	-0.0557765	-0.00318266	-0.0993826	-0.0145534	-0.0732438	-0.00563735
-0.0317304	-0.00538991	0.00271202	-0.000898976	0.0341313	0.00719575	0.00865453	-0.00791727	0.0108683	0.000418498
0.0292937	-0.00182182	-0.0274828	-0.00562828	0.0256308	0.00772983	-0.0266308	0.00284964	-0.0356376	-0.00230555
0.118861	0.015873	0.285861	0.0292176	0.342454	0.0364419	0.00148773	-0.00870816	-0.280746	-0.0304072
0.0413506	0.00233746	0.00445309	-5.27134e-05	-0.0225773	-0.00419544	0.0187971	0.00884989	0.208148	0.0147879
0.0244515	0.00284589	0.0464408	0.00537823	0.0658417	0.0110604	0.024478	-0.00217846	-0.0653307	-0.00683635
-0.0200321	-0.00195284	0.0158677	0.00389263	0.0180495	-0.00051626	0.0527801	0.00165052	-0.0137618	-0.00113265
0.0372691	0.00581746	0.21605	0.0293346	0.177415	0.0205835	0.137708	0.0155211	-0.0861372	-0.00858163
0.171375	0.0396602	0.137588	0.015423	0.138876	0.0106826	-0.252474	-0.0148866	-0.714264	-0.0311292
-0.212209	0.00419236	-0.0197399	-0.00444595	0.028866	0.0137403	-0.00782019	-0.0141062	0.153248	0.0113826
-0.00769697	0.00103946	0.00282208	0.000466366	-0.00877021	-0.00483895	-0.00325507	-5.47257e-05	0.0771908	0.00798282
-8.76434e-05	0.00222539	-0.0233489	-0.0042996	0.00775652	0.00262774	0.0028317	-0.00934197	0.0439513	0.00429466
-0.0596944	-0.00777939	-0.0125114	-0.0025432	0.0378673	0.00393253	0.0773398	-0.000888605	-0.0202606	-0.00353103
-0.00638199	-0.00200022	0.0458687	0.00783652	-0.00743894	-0.00223433	0.0370609	0.00913951	0.0621021	0.00595988
0.00294731	0.00399175	0.080532	0.0128451	0.156266	0.0207086	0.0636888	0.0124326	0.149024	0.0126527
0.00584065	-0.0029845	-0.00219775	-0.00256307	0.0644536	0.0108953	0.0113794	-0.00382969	0.0264678	0.0021862
0.0346719	0.000743715	0.0323424	0.00392907	0.0229636	0.00142794	-0.000699006	0.00159274	-0.00344663	0.000192038
0.00141025	-0.00255535	-0.0266789	-0.00499785	-0.0174018	-0.00133251	0.0128935	0.00281489	0.197781	0.0192308
0.0110671	0.00187814	0.00532832	0.00092077	-0.0101897	0.00104611	0.00249168	0.00329296	0.0694218	0.00766396
0.0207444	0.00153753	0.025172	0.00401148	-0.00935957	-0.000715086	-0.0297449	-0.00645932	0.0188067	0.00169287
-0.0162691	-0.00668076	-0.00630331	-0.00249284	-0.0174224	-0.00140863	0.00386739	0.00169661	0.0630528	0.0074052
0.0175305	-0.00133756	-0.0219075	-0.00461783	-0.0794751	-0.00401813	0.0572701	0.00784418	0.569335	0.037784
0.0052954	-0.00258336	-0.00594191	-0.00247575	-0.0530235	-0.00225647	0.0558885	0.0106235	0.353247	0.0332151
0.0126877	-0.00171531	-0.0235763	-0.00498842	-0.0653418	-0.00310145	0.0487468	0.00767785	0.491679	0.0356501
0.00453971	0.00169767	0.0392525	0.00686911	0.0100281	0.0030085	0.00847279	0.00530454	-0.0121323	-0.00137849
-0.017954	-0.00357444	0.0346069	0.00302979	0.0276657	0.00499856	0.0173206	0.00441587	-0.00503145	-0.00045887
-0.00490875	-0.00165635	0.0390881	0.00384497	0.0167648	0.00447099	-0.000646201	0.00374266	-0.00650611	-0.000739498
0.00565612	0.000133682	0.0593225	0.00603993	0.0467855	0.00821648	0.0193306	0.00530518	-0.00117101	-0.000381483
-0.0308532	-0.00821319	0.0186722	0.00204582	0.00460272	0.000431657	0.011345	0.00655725	-0.00673233	-0.000579504
0.01182	-0.00173634	-0.0570393	-0.0142109	-0.0388135	-0.00675898	-0.080354	-0.0210734	0.0861502	0.00984803
0.032991	0.0023535	-0.00769095	-0.00214819	-0.0174114	-0.0022549	0.00889117	0.0106381	0.0625844	0.00612177
-0.0602002	0.00595818	-0.0125781	-4.84675e-05	-0.0555941	-0.00354104	-0.0163427	-0.00135474	0.310256	0.0280415
0.206412	0.034619	0.0298519	0.00635636	0.12584	0.00705376	0.144141	0.0113159	-0.152836	-0.0050318
0.100446	0.0117022	0.0737371	0.00823538	0.00842776	-0.00161996	-0.020141	-0.000198489	-0.0808256	-0.00606637
-0.026813	-0.00580687	0.00789793	0.000453357	-0.0303275	-0.0026335	0.000300272	0.00341443	0.0154185	0.00171977
0.0998222	0.00655218	0.117811	0.00831803	-0.0269625	0.00122147	-0.0504859	-0.00395227	-0.0201343	-0.00134738
0.0258939	0.00410703	0.0072898	0.00118039	-0.036449	-0.00670332	-0.0303321	-0.00419082	0.0219209	0.00266694
-0.0232508	-0.00252913	0.0219563	0.00457241	-0.0113859	-0.000969246	0.0246754	0.00109597	0.0153464	0.00174727
0.0192955	0.00520452	0.0739749	0.00910964	-0.00918542	-0.00331665	-0.0077142	0.00270676	-0.0350117	-0.00280857
0.0101652	0.00575359	0.0326283	0.00471875	0.0998014	0.0101133	0.0141534	0.00227712	-0.0987737	-0.00963531
0.0711086	0.00962689	0.0898034	0.0131159	0.0592368	0.0115906	0.0162642	0.000872424	-0.0322857	-0.00392843
-0.0213609	-0.00213664	-0.00559749	0.00129092	0.0092702	0.00434786	0.0445341	0.0090176	-0.0257736	-0.00299853
0.0940147	0.0129325	0.203136	0.0206705	0.15316	0.0159126	0.137576	0.0260652	0.0555334	0.00475917
-0.0448513	-0.00751759	-0.0281966	-0.00451529	-0.0053541	0.00517646	-0.0238807	-0.00952697	0.0267434	0.00223878
-0.0222013	-0.00494697	0.000297899	-0.000520085	0.0192848	0.0067727	0.00513645	-0.00528642	-0.0174418	-0.00238648
0.00475024	-0.00180448	-0.00219586	-0.00194792	0.0259286	0.00826153	-0.0249473	-0.00756957	-0.0427283	-0.00332032
-0.0209202	-0.00530071	0.00728309	-0.000145598	0.0208511	0.00541776	0.0231975	0.000534881	-0.0171794	-0.00161958
-0.00958424	-0.00251955	-0.00941617	-0.00250495	0.0246815	0.00861326	0.0130395	-0.00562251	-0.0313841	-0.00364906
0.0275961	0.00255749	0.0519782	0.00648761	0.0358248	0.00647934	-0.00938992	-0.00305334	-0.0535648	-0.00556552
0.0263929	-0.00238106	-0.00517229	-0.00269521	-0.00257162	0.00222586	-0.0443295	-0.00279552	-0.00202447	-0.000256079
0.000630279	-0.00448755	0.00864294	-6.37855e-05	0.021918	0.00429479	0.023031	0.000944905	-0.0480783	-0.00473295
-0.0244608	-0.00754687	-0.0844126	-0.00866102	-0.0543027	-0.00555399	0.0631444	0.00388136	-0.00270296	0.000115397
0.00435395	-0.00416194	0.00648698	0.000362183	-0.00236347	-0.00189207	-0.00194415	0.000240644	-0.00776693	-0.00093128
-0.155205	-0.00470027	-0.0310439	-0.00237401	-0.0798438	-0.00877326	0.162403	0.0277917	0.482011	0.0379388
-0.077836	-0.0133023	-0.0133203	-0.00186402	-0.0327703	-0.00642715	0.0493716	0.0024133	0.141847	0.01011
0.0512427	0.000876424	-0.0766491	-0.0084233	-0.096509	-0.00656863	-0.115457	-0.00914587	0.049135	0.00246241
-0.10189	0.00116239	0.0252488	0.00622028	-0.0623204	-0.0138976	0.0442672	0.00258302	0.2966	0.019463
0.0511822	0.00370997	0.0529547	0.00567252	0.0389174	0.00753579	-0.0356111	-0.00370133	-0.0810366	-0.0069162
0.023682	0.00112722	0.0108422	0.00133672	-0.0262656	-0.00778264	-0.000813815	0.00924443	0.0678349	0.00715049
-0.0020976	-0.00176346	-0.00324382	-0.000478006	-0.00471248	0.000605386	0.00924008	-0.00475204	0.0552641	0.00689796
0.0173143	0.00124889	0.0159393	0.00210621	-0.0414848	-0.0089368	-0.00724932	0.000468184	0.0375309	0.00368778
-0.0226564	-0.00677922	-0.0137913	-0.00166926	-0.046559	-0.00997626	0.0412744	0.00600143	0.142086	0.0172434
0.0191367	0.000242845	0.0159229	0.00147221	-0.0322689	-0.00838877	0.0953583	0.0240702	0.64372	0.0484965
0.0149641	0.00174868	0.0210874	0.00275899	0.019618	0.00269968	0.0296056	0.000373574	0.00108047	-0.00072163
0.0700839	0.00579879	-0.0282676	-0.00494898	-0.0433697	-0.00591561	0.000796255	0.00807458	-0.0667902	-0.00482338
0.0131642	-0.00607687	-0.211394	-0.0153663	-0.0621186	0.000485873	0.0196191	-0.00339764	-0.137323	-0.00885087
0.0559389	0.0117723	-0.00328648	0.00011104	0.0321597	0.00482951	0.0843751	0.00459612	-0.110196	-0.00841274
0.00229033	-0.000941704	-0.00718598	-0.001353	-0.00437565	-0.000302569	0.00214425	-0.00490871	-0.0330471	-0.00338749
-0.0122615	-0.00190272	-0.0291092	-0.00592174	-0.00106263	0.00362112	-0.0283851	-0.0117021	0.0774817	0.00589845
-0.14614	-0.0123062	0.00936571	0.00150189	5.49434e-05	-0.00226983	-0.00512836	0.000893053	0.071346	0.00528984
0.0330689	0.00533362	0.05762	0.0123529	0.0443229	0.00264982	-0.0103092	-0.000530762	-0.0298779	-0.00258793
0.0448311	0.00661642	0.00401308	0.00050913	-0.0164903	-0.00426053	0.0789086	0.0163924	-0.0235825	-0.00153824
-0.129357	-0.000139639	0.00821544	0.00056711	-0.0437516	-0.00455066	0.36945	0.0402087	0.221012	0.0147294
0.0406561	0.00623844	0.0672597	0.00894528	0.091911	0.0137512	0.160828	0.0224485	0.0646395	0.00507282
0.171953	0.0123583	0.141398	0.0146004	0.148172	0.0114	0.0291161	0.00591056	-0.165745	-0.0120433
-0.000509141	-0.00107688	-0.0185715	-0.00473013	-0.00273978	0.00163709	0.00954425	-0.000589519	0.0577617	0.00569861
0.00237489	-0.000272031	-0.0274596	-0.00597429	-0.0123323	-0.000705284	0.0118889	-0.0022414	0.0331826	0.00329075
-0.0158697	-0.00501967	-0.0314684	-0.00466239	0.0395751	0.00985691	0.014971	-0.00986656	0.0254916	0.00147836
0.0147816	0.00342703	-0.0109604	-0.00304073	0.0250758	0.00666685	-0.0208375	-0.0116309	-0.0571037	-0.00571162
-0.00641713	0.00194093	0.00149245	-0.00105388	0.0326045	0.00843128	-0.00362097	-0.00606676	-0.034056	-0.0045915
0.0043391	-0.00206127	-0.0103143	-0.00214445	-0.0307043	-0.00487996	-0.0157654	-0.000351143	0.0187421	0.00235633
0.0142099	-0.000908095	-0.0198298	-0.00379459	-0.00742376	0.002394	-0.0068844	0.00227351	-0.0434148	-0.00353629
0.150052	0.0172723	0.349267	0.0331643	0.216043	0.0201589	0.105626	0.0176799	0.0679137	0.00558631
0.00282405	-0.00168906	-0.00306724	-0.00116241	0.0321991	0.00202771	0.036916	0.00560585	-0.0494718	-0.0035547
-0.107027	-0.00647562	-0.0339343	-0.00179026	-0.0087826	-0.000880163	0.065053	-0.00380315	-0.0372234	-0.00211674
-0.221032	-0.00863926	0.125834	0.0136685	0.0980663	0.00877427	0.0888588	0.00589298	0.170567	0.0134598
0.0105803	-0.000988142	0.300913	0.0201968	0.273789	0.0240666	0.0534436	0.0133219	0.0227016	0.00140279
-0.317181	-0.0124482	-0.115693	-0.00268741	0.0796274	0.00805355	0.207382	0.0235576	0.359813	0.0118313
0.0553764	0.0122729	0.178713	0.0164053	-0.119854	-0.0172381	0.00564287	0.0143958	0.0632806	0.00314931
0.0356185	0.0026914	0.00824023	0.000210051	0.0215236	0.00245915	-0.0218324	-0.00023286	0.09476	0.0100839
0.0964649	0.0120877	0.00380923	0.000699595	-0.0599784	-0.0131888	0.130452	0.00824076	-0.0260314	0.00109087
0.0106025	-0.00334646	-0.0224615	-0.00462671	-0.0252762	-0.0065208	0.0564396	0.00956606	0.188733	0.015493
0.0179601	-0.00133162	0.000156277	-0.000199866	0.0380161	0.00638292	0.0182066	0.0011082	-0.0145204	-0.00184098
0.0188545	0.00251321	0.00023334	0.000576215	-0.00792781	-0.00290847	0.0537479	0.00791054	0.0752855	0.00769343
0.0311238	-0.00302485	-0.0549293	-0.00871635	0.0121488	0.00427087	-0.0215755	-0.00295077	0.107778	0.00672787
0.012462	0.00351102	-0.0128299	-0.00293015	0.0359554	0.00715243	0.0176928	-0.00361603	-0.00273418	-0.00102218
-0.0196362	-0.00526409	0.00877225	0.000644426	0.0350971	0.00566494	0.0300317	-0.000656402	-0.0357836	-0.00352938
0.00115182	0.00198578	-0.0284605	-0.00356289	-0.0152775	-0.00860113	0.0515794	0.00479757	0.0672441	0.00694658
-0.0586109	-0.00485815	-0.0143888	-0.00120581	0.00201161	0.00211871	0.0341761	0.00198782	0.0379136	0.00302847
0.0682724	0.00517994	0.0414941	0.00296217	-0.0447689	-0.00644558	-0.130087	-0.00219779	0.0270493	0.0017321
0.0464485	0.00144799	-0.0533607	-0.00626557	-0.0557777	-0.00552354	-0.0153805	0.00496998	0.114811	0.00656043
0.0462179	0.0146217	0.110408	0.0124969	0.118053	0.00619019	0.0699181	-0.00433446	-0.221967	-0.0157008
0.0670445	0.0217708	0.0657778	0.0103301	0.0653188	0.00579497	0.0593424	-0.00277915	-0.184709	-0.0157355
0.00359918	-0.00263945	-0.00693536	-0.00106555	-0.0222486	-0.00287886	-0.00752736	-0.00310293	-0.0216534	-0.00191215
-0.00572188	0.000424998	-0.00444716	-2.4346e-05	-0.00814632	-0.00210296	0.0318363	0.00281064	0.132465	0.0136577
-0.0572938	-0.00281517	-0.0239634	-0.00752065	-0.0172764	-0.0200786	0.297109	0.0232836	0.187241	0.00273324
-0.00697195	-0.00292679	-0.0550333	-0.00514351	-0.128926	-0.0133485	-0.114015	-0.00289578	0.187575	0.00943572
0.185258	0.0104926	0.224907	0.0260991	0.29672	0.0302002	0.0758473	0.0177442	-0.0692786	-0.00710252
-0.0500508	-0.0035957	0.012091	0.00279114	0.0491935	0.00432056	0.132151	0.00684695	0.174298	0.0126226
-0.0227483	-0.000913387	0.0239517	0.00464486	0.0542439	0.00829963	0.101034	0.00712451	0.1519	0.0152319
-0.0372533	-0.00519103	0.00859874	0.0027947	0.0272668	0.00247669	0.0561029	0.00285455	0.0746258	0.00950372
0.00126556	-0.00511375	-0.00757538	-0.00177229	0.053605	0.00917241	0.0517872	0.00377995	-0.0107462	-0.00107892
0.00309956	-0.00250481	-0.0408143	-0.00544446	-0.0373534	-0.00297248	-0.0492671	-0.00413113	0.0532356	0.00381446
0.00673751	0.00142879	-0.0364284	-0.00764034	-0.0191476	0.000388853	-0.0755358	-0.0133015	-0.138321	-0.0109864
0.02078	0.00427825	-0.0192093	-0.00509666	0.0267659	0.0073156	-0.0121135	-0.0128753	0.0543645	0.00516427
0.0403153	0.00447295	-0.00088875	-0.000793886	-0.0094126	-0.00268705	-0.0151507	0.00408019	-0.00715866	-0.000654543
0.158297	0.022531	0.299943	0.0295736	0.313046	0.0274338	0.0882095	0.00983149	-0.27067	-0.0226266
0.0200755	0.00542991	0.0301611	0.00452613	-0.0198915	-0.00320535	0.00270877	0.00604814	0.0100325	0.00137741
0.0984565	0.0176253	-0.0317201	-0.00319057	-0.0272253	-0.00762039	0.0934134	0.0188661	0.249616	0.0171454
-0.0368718	-0.00353479	0.0242375	0.00389476	-0.00424627	-0.00331792	0.0580251	0.0117116	-0.108191	-0.0101497
0.00493877	-0.00900538	-0.149149	-0.0193594	-0.0163401	0.000199061	0.0560901	0.0109443	0.23288	0.0121047
0.050932	0.0114721	0.0995645	0.0156598	0.101905	0.0154207	0.024328	-0.00301579	-0.0632359	-0.007574
0.015189	-0.00164732	0.0049999	-0.000463615	-0.0639169	-0.0138798	-0.00865355	0.0122797	0.112975	0.0112867
0.118428	0.0325427	0.232566	0.0362859	0.306704	0.0294234	0.14678	0.0103068	0.0374776	0.0038346
-0.0185118	-0.00924589	-0.0108466	-0.00324504	-0.0597934	-0.00928626	-0.00610539	0.000134891	0.0834776	0.01047
-0.0609806	-0.00759156	-0.0751002	-0.00446015	-0.211195	-0.0130025	-0.00381734	0.00412466	0.147312	0.00738363
0.0271245	0.00420457	0.0112648	0.00158037	-0.256894	-0.0296835	-0.0333848	-0.00412418	0.12548	0.010863
0.037651	0.0137049	0.0820196	0.0139215	0.0134817	0.0073444	-0.0213095	-0.0178845	-0.047757	-0.0065932
0.0306719	0.00568809	0.0365947	0.00571647	-0.0201955	-0.00364633	-0.0427966	-0.00321038	-0.0915527	-0.00752423
0.00465105	0.00405011	0.123933	0.0176642	-0.00339985	0.00266184	0.011596	-0.0038564	0.00613428	4.83812e-05
0.0465894	-0.000490084	-0.0324173	-0.00264328	0.00570495	0.00234477	-0.0120831	-0.00161288	0.0846326	0.00902681
-0.182959	-0.0107524	-0.0151437	-0.000331353	-0.00621629	0.00208431	0.0498275	0.00321532	0.0835695	0.007474
0.0328529	0.0104	0.108216	0.0101626	0.0403158	0.00350345	0.0950821	0.0191737	-0.111376	-0.00997493
0.0212465	0.00950622	0.103958	0.0100886	0.0385423	0.00597157	0.201106	0.0325568	-0.0776367	-0.00747728
-0.034335	0.00187199	0.020921	-0.0008789	-0.0412885	-0.00389658	0.203452	0.0315839	-0.116062	-0.0100397
0.0960067	0.0144784	0.227263	0.0194055	0.129405	0.0129533	0.0821371	0.00279981	-0.022119	-0.00297986
-0.033686	0.00469123	0.0383729	0.00310617	0.023223	0.0036386	0.0538276	0.00829223	-0.00169944	0.000265831
0.188702	0.0289089	0.213772	0.0259716	0.243973	0.0331212	0.0398643	0.00405285	-0.0907142	-0.0112658
0.0611649	0.0129422	0.198123	0.0203088	0.144295	0.0137103	0.0468657	0.00926893	-0.126468	-0.0121279
0.0371722	0.006237	0.0262063	0.00435966	0.035082	0.0063254	-0.00389289	-0.00395831	-0.0550872	-0.00624684
-0.0217291	0.00250943	0.126727	0.0115092	0.00400902	0.000923092	0.00015681	-0.000272252	0.00803496	0.000341783
0.0148522	-0.00218848	-0.05673	-0.00957252	-0.0028815	0.00399498	-0.0494706	-0.0172821	0.0103548	-0.00037273
-0.00246504	-0.00232659	-0.00727171	-0.00138879	-0.0132399	-0.00351658	0.0113604	0.00249758	0.0463218	0.00459283
0.035464	0.00159502	0.0111771	0.000453151	-0.0168575	-0.00376279	0.0142037	0.014531	0.0857114	0.00771855
-0.00672163	-0.00408535	-0.0283598	-0.00379682	-0.0326669	-0.000621919	-0.0622185	-0.0104926	0.0122019	0.000682574
0.0394449	0.00833604	0.0178651	0.00367071	-0.0248971	-0.00700673	0.0110587	0.00925037	0.0641145	0.00632096
0.0324655	0.00372444	0.00779265	0.000836338	-0.00577738	-0.00265243	0.0111405	0.0091303	0.066274	0.00500709
0.0285029	0.00140969	-0.00509676	-0.0016534	-0.0248379	-0.00051639	-0.0382131	0.00397611	0.0690587	0.00522906
0.019432	0.00250821	-0.0172201	-0.00308374	-0.0201141	-0.000932536	-0.010262	0.0032399	0.0480345	0.00494464
0.0762975	0.00560206	0.0229183	0.00153807	0.0437121	0.0065279	0.0376649	0.00125603	-0.107823	-0.00754458
0.0507086	0.00423492	-0.00276614	-0.000761052	-0.0754788	-0.0095052	0.000927667	0.0157135	0.332004	0.0195425
0.0674328	0.0100246	0.0477032	0.00744951	0.00278573	-0.00699964	0.0553608	0.0248852	0.0176315	0.00260431
-0.00875804	-0.00272985	0.0181098	0.00170653	0.0378493	0.00938981	0.00468901	-0.00224509	0.00632595	0.000341933
-0.0133817	-0.00103616	-0.0127738	-0.00245218	-0.0529504	-0.00695494	-0.0142034	-0.00301688	0.00958473	0.00095388
-0.0169517	-0.00112725	-0.00181647	-0.000403688	-0.0039581	0.00046	0.00591158	-0.004479	0.0299267	0.00361893
0.00807848	-0.00433447	-0.0277244	-0.00503575	-0.0122446	-8.03278e-05	0.00298733	0.0110692	0.0901434	0.00679547
0.01691	-0.00441729	-0.0281802	-0.0047586	0.00414666	0.00428212	-0.0156656	0.00122046	0.114589	0.00886708
0.0162905	0.00171864	-0.0160955	-0.00242921	0.0371627	0.00671196	0.0129832	-0.00300558	-0.0461549	-0.00418673
0.0404618	0.00987694	0.0722415	0.00959892	0.0423842	0.00381713	0.0409452	0.0104613	-0.0399094	-0.00299931
0.0117142	0.00287254	0.0184544	0.00351645	0.0190451	0.00077743	0.00704674	-0.00209748	0.0194897	0.00232756
0.00445206	0.000273158	-0.00585973	-0.00126808	-0.0371152	-0.00430675	0.0430941	0.0138891	0.154974	0.0140857
-0.00751111	-0.00476212	-0.00506612	0.000110601	-0.0430076	-0.00428972	0.0224775	0.0110904	-0.0251622	-0.00155604
0.0629427	0.00760412	-0.0066223	-0.00185324	-0.0263868	-0.00340753	-0.069173	0.00182331	0.0480946	0.00402772
-0.214218	-0.00529711	-0.070916	-0.00571299	-0.0796326	-0.0128126	0.200696	0.0377776	0.514594	0.0347199
0.149453	0.0187857	0.207862	0.0221544	0.234886	0.0280115	0.0466349	0.00521627	-0.0683641	-0.00676078
0.00206054	-0.00360654	-0.0199836	-0.00363516	-0.0534449	-0.00596362	-0.0262742	0.0028612	0.256349	0.0175047
0.0337744	0.00306017	0.0333504	0.00608751	0.0109615	-0.00391546	0.031155	0.0230935	0.132317	0.0167253
0.0124861	0.00843253	0.0798139	0.0124727	0.0298128	0.00367759	0.0241732	0.00499462	0.0210712	0.0019055
0.0286785	0.00279182	5.76569e-05	-0.00102151	0.000219672	0.00335742	-0.0171597	0.00169508	-0.0511124	-0.00417549
-0.0230238	-0.0115653	-0.00946076	-0.00384958	-0.00967484	0.00318611	0.00748385	0.00128687	0.0813701	0.0101901
0.0236713	0.00308212	0.0755242	0.00839236	0.0355449	0.00259646	0.0394235	0.0130278	-0.0341527	-0.00216824
0.0398086	0.0033778	0.0547189	0.00602897	0.0371457	0.00515862	0.00776669	0.000935007	-0.132877	-0.00957058
-0.00182837	-0.00272646	-0.00281766	-0.00200738	0.0208269	0.00647067	-0.0108366	-0.00970426	-0.0286359	-0.00307687
-0.0504426	-0.00500227	0.0938377	0.00986853	0.039944	0.00407995	0.0371093	0.00690505	-0.0646342	-0.00663059
-0.0943584	-0.00729141	-0.0307529	-0.00336643	-0.0453793	-0.00582249	-0.0491983	0.00377512	0.168906	0.0141335
0.0223387	-0.00208076	-0.0647215	-0.00489694	-0.119758	-0.0117469	0.0630391	0.00481047	0.288105	0.00845939
0.00900131	0.00442221	0.0333789	0.00646668	0.0123307	0.00029577	0.0206511	0.00912247	0.0151823	0.00153158
-0.00143245	0.00112305	-0.00429606	-0.00100795	-0.00942063	-0.00314623	-0.00979456	0.00100182	-0.0344925	-0.00432716
0.0825438	0.0177258	0.0742499	0.00968874	-0.0144964	0.000714598	0.141006	0.019908	0.300405	0.0253191
0.279813	0.0368106	0.0713771	0.00860711	-0.089586	-0.0127031	0.224622	0.0398666	0.409182	0.033732
-0.0638755	0.00294675	0.114157	0.0131148	-0.109076	-0.00843336	0.0133307	0.00210173	0.0228502	0.00102543
-0.0615677	-0.00300808	0.123003	0.00942808	0.0152076	0.00127442	-0.00303088	0.0099806	0.361495	0.0219901
0.0353234	0.00301782	0.0801702	0.00803249	0.0308357	0.00546282	0.0573522	0.00684372	0.0404237	0.00395065
0.000422581	-0.00174929	0.00438094	0.000158732	-0.0273279	-0.0018932	-0.0288153	-0.00558152	-0.0687885	-0.00805606
-0.0391426	-0.00296231	0.0525221	0.00463471	0.104205	0.00902761	0.10973	-0.00126325	0.225689	0.0104471
-0.0324806	-0.00437855	0.0197888	0.000965661	0.0842393	0.0110401	0.00939775	-0.00189992	-0.0315544	-0.00287681
-0.0218545	-0.00690146	-0.00682046	-0.00148826	-0.00638559	0.00107779	0.0378409	0.00497571	0.0608974	0.00525365
0.0195874	0.00383698	0.0099776	0.000459624	0.0382057	0.00569829	0.0305955	0.010337	-0.0196918	-0.000697847
0.00584451	-0.00251671	0.0871807	0.00716038	0.118005	0.00970674	0.0732846	0.00400051	-0.119043	-0.0106199
-0.0246058	-0.00515571	0.0152479	0.00199288	0.0198807	0.0070227	0.0151699	0.00633345	0.0766715	0.00664507
0.00883345	-0.00477791	0.0458067	0.0041252	0.0359153	0.0036681	0.077456	0.011164	0.0374904	0.00267153
0.11611	0.00946406	0.238939	0.026359	0.413132	0.0364997	0.117184	0.00853922	-0.135507	-0.0123832
0.0513515	0.00342954	0.123871	0.0129396	0.0174429	0.00263275	0.0103043	0.00571801	-0.0514769	-0.0047207
0.126473	0.021605	0.283339	0.029118	0.185694	0.0178984	0.110992	0.0204292	-0.396281	-0.0207192
0.0130695	0.00280258	-0.00190226	-0.000742823	-0.0420212	-0.00771379	-0.0459381	-0.00417249	-0.0673824	-0.00608879
0.00526368	0.00106169	-0.00531544	-0.00113996	-0.00745309	-0.00260147	0.00358806	0.00390296	0.051896	0.00739949
0.0369707	0.00693427	-0.00366641	-0.000876555	-0.049411	-0.00994756	-0.0367786	0.00651247	0.0325799	0.0032996
-0.00571027	-0.00330269	-0.00869761	-0.00215535	-0.0130851	-0.000977267	-0.00813802	-0.00601057	0.0329059	0.00433648
0.0120437	-8.34027e-05	-0.0205761	-0.00424633	-0.0262488	-0.00176088	-0.0241104	-0.00204051	0.0286654	0.00306983
0.0304808	0.00170429	0.0248364	0.00195916	0.014678	0.00197926	-0.0282698	-0.00688203	-0.0831775	-0.00647205
0.0265263	0.00157582	-0.00182273	-0.000105914	-0.0288375	-0.00607521	0.00354463	0.00415188	0.0468294	0.00339051
0.0224381	-0.000641811	-0.000992683	-0.00196718	-0.00289144	0.000525873	-0.0096958	0.00857719	0.0282742	0.0018903
-0.0095725	-0.0047159	-0.0321706	-0.00668449	0.00132856	0.0017076	-0.0103754	-0.00301962	0.00814879	0.000176689
-0.00835708	-0.0056959	-0.00540604	-0.00188623	0.00142342	0.000178604	-0.0136971	-0.00834886	-0.0134433	-0.00152678
0.0145705	0.00206444	0.0183168	0.000396543	0.0214208	-0.00284977	-0.0351687	-0.000817929	0.181761	0.015076
-0.00183536	-0.000994015	0.0161319	0.00354666	0.0215036	0.00623623	0.0172346	-0.00643758	0.0122517	0.000942754
0.00909601	5.47869e-05	-0.0105736	-0.00129831	-0.0136549	-0.000982001	0.0142194	0.00279809	-0.0253283	-0.00209197
-0.0107531	-0.000953606	-0.0348256	-0.00700567	-0.00938956	-0.00117927	-0.0217028	-0.00373133	0.228794	0.0197788
0.136201	0.0148485	-0.0284688	-0.00513981	0.108531	0.017016	0.035552	-0.00649018	0.00516622	-0.000100031
0.0988132	0.00882602	0.109706	0.00996979	0.0720969	0.00510909	0.0125211	0.00967006	-0.0236122	-0.00158306
0.049527	0.010205	0.137979	0.0160776	0.0738018	0.00805531	-0.0385101	-0.0128291	-0.0875749	-0.00811096
0.0139506	0.00307902	0.137871	0.00768983	0.192685	0.0157928	0.0242259	-0.000317634	0.00541882	0.00064397
0.0304814	0.000683092	-0.0555757	-0.0113819	0.0430423	0.00539659	0.301521	0.0210567	-0.0960025	-0.00728592
0.0090684	0.00129843	0.0209201	0.00379804	0.00121109	-0.00114902	-0.0174736	-0.00505021	0.0120543	0.000475026
0.0656594	0.0106371	0.0454914	0.00492517	0.0136388	-0.00590169	0.135748	0.0213083	0.13425	0.00531111
-0.0598258	-0.00132683	-0.00676532	0.00262711	-0.0882231	-0.00732071	-0.0226052	-0.00896365	0.206114	0.014494
-0.0924917	-0.00316197	0.188073	0.0197994	0.127256	0.0144876	0.107336	0.0208174	-0.10027	-0.00710191
0.0402606	0.000836258	-0.0293473	-0.00513713	-0.0411193	-0.00573485	-0.0512501	-0.00133552	0.0364686	0.00280008
0.0569643	0.00248835	0.0199681	0.00252733	-0.0735977	-0.0117369	-0.0484299	0.00623382	0.125661	0.00694163
0.0627084	0.00339966	0.0225933	0.000726019	-0.0311181	-0.00697974	0.0112559	0.0149446	0.0781162	0.00560696
0.0598714	0.00407121	-0.0441553	-0.00690434	-0.0626243	-0.00956319	-0.0156077	0.00633865	0.000350745	-0.000106241
-0.0223277	0.00191055	-0.0224138	-0.000697148	-0.10248	-0.0119982	0.0441045	0.00870259	0.218892	0.0116824
0.0196536	0.0162043	0.151537	0.018142	0.109354	0.0152374	0.0199855	-0.00760726	-0.119023	-0.0113253
0.0412078	0.00659116	-0.0693788	-0.0146575	-0.0242971	-0.00620602	-0.0294509	0.00564239	0.141992	0.0112556
0.0782186	0.00460564	-0.0476781	-0.00556545	-0.0237826	-0.000314323	0.0611153	-0.0053965	-0.0875945	-0.00629843
0.0618943	0.0035456	-0.0713537	-0.00875552	0.0300128	0.00135908	0.112307	0.0194194	-0.00464353	-0.000402961
-0.120263	-0.0135393	-0.0403239	-0.00503816	-0.0518811	-0.0078645	0.0830225	0.0227169	0.248761	0.0223557
0.10419	0.0107331	0.0074299	-3.74645e-05	-0.0455078	-0.000159712	-0.328537	-0.0226166	-0.406863	-0.0085946
-0.0461617	-0.00617772	0.000297015	0.000652311	-0.0171116	-0.0012833	0.0532821	0.00640184	0.0562395	0.00358427
0.0263761	-0.000887217	0.0199294	0.00117926	-0.0265367	-0.00544526	0.0415637	0.0158121	0.146568	0.00902176
0.0292898	0.00329791	-0.0135616	-0.00322251	0.0496896	0.00465732	0.0393386	0.00907207	0.0829587	0.00544753
0.0533718	0.00295449	0.0100548	0.000565552	0.0479815	0.00382263	0.0785814	0.0168131	0.022596	0.00177845
0.0783297	0.00831995	0.1427	0.01196	0.0615113	0.00843774	-0.0215826	-0.00102784	-0.0035879	0.000434613
0.0203868	-0.0011925	-0.0258778	-0.00389105	-0.0828008	-0.0090565	-0.0528979	-0.00175335	0.166521	0.0147745
0.0940111	0.00718526	0.0308652	0.00358898	-0.184485	-0.0148825	-0.0369489	-0.00133764	-0.0093865	-0.000970077
0.363617	0.0306541	0.41586	0.0281593	0.373166	0.0356415	-0.0235864	-0.00182908	-0.141364	-0.0107492
0.147896	0.0129754	0.0612363	0.00635201	0.0407939	0.00736598	-0.00730783	-0.00307734	-0.119364	-0.0086983
0.0478078	0.00358264	0.0287741	0.00579794	-0.0431611	-0.00510802	-0.133864	-0.0190774	0.0125212	0.00274604
0.0234541	0.0094618	-0.0143726	-0.0024261	0.0125546	0.00157001	0.059064	0.00466504	-0.0697783	-0.00352558
0.0468819	0.0100906	0.0465964	0.00762379	0.0475185	0.00307782	0.150415	0.0329136	0.0473907	0.00464045
0.0355527	0.00641184	0.091519	0.0137196	0.07449	0.00955209	0.0438403	0.0104427	-0.0749261	-0.00839592
0.00585805	0.00142279	-0.0087888	-0.00192739	-0.0176673	-0.00481457	0.0124066	0.00372163	0.350685	0.0400651
-0.000729839	0.000110485	-0.00402676	-0.00145034	-0.0294218	-0.00220526	0.0157026	0.00541875	0.0548745	0.00389105
0.00460382	-0.00305696	-0.0452772	-0.00693949	-0.0478063	-0.00736113	0.0226542	0.00494021	0.0425897	0.00489077
-0.104932	-0.00539663	0.0478265	0.00616015	-9.04089e-05	-0.00624296	0.111811	0.0136462	0.0639358	0.00392216
0.198734	0.0345465	0.232053	0.0320731	0.188005	0.0280213	0.0876027	0.00866613	-0.0400927	-0.00517308
-0.00221223	-0.00199063	-0.0115871	-0.002832	-0.0101622	0.00142888	-0.0179579	-0.000795095	0.0819626	0.00515935
0.0064477	0.000524818	0.0205574	-0.000274155	0.105966	0.0181629	-0.0168342	-0.0144063	-0.120025	-0.0120675
0.0204394	0.00245565	-0.00461305	-0.000860293	-0.0311078	-0.00528635	-0.0216112	0.000913803	0.0475292	0.00440721
-0.0327651	-0.00498886	-0.0184452	-0.00154026	-0.0260822	-0.00606152	0.0397517	-0.00198842	-0.00710667	-0.000514357
0.126041	0.00770065	-0.0208453	-0.0022451	0.0211	0.00632789	-0.0823186	-0.0139102	0.0175475	0.000258547
0.00751057	0.00164565	-0.0083297	-0.00165433	0.0067172	0.00244527	-0.00667953	-0.0025106	-0.0159945	-0.00160824
-0.085989	-0.00717063	-0.111877	-0.0153393	0.0172881	-0.000970959	0.0639699	0.00360257	0.0437398	0.00172339
0.0371652	0.0055468	-0.013227	-0.00249146	-0.00874413	0.000331546	-0.0562382	-0.00161011	-0.113207	-0.00935032
0.021886	0.00145724	-0.0113914	-0.00369125	-0.0152507	-0.00424764	0.0365267	0.0114189	0.094322	0.00861784
0.138251	0.0282474	0.1232	0.016778	0.103392	0.0136845	0.015562	-0.000322113	-0.146828	-0.0120722
-0.012799	-0.00256075	-0.00400793	-7.34458e-06	-0.00824126	-0.00227253	0.0195023	0.00258704	0.158564	0.0205085
-0.0119071	-0.00852492	-0.0507682	-0.00827805	-0.0114202	0.00335254	-0.0966232	-0.01451	0.251847	0.0200388
0.000629541	-0.00127498	0.0239169	0.0016267	0.118794	0.0151995	-0.0392107	-0.0185534	-0.0310287	-0.00286329
0.0141389	0.000627211	0.00780186	0.000402884	0.0481792	0.00841684	-0.038335	-0.00914156	-0.0784091	-0.00538647
0.0207627	0.000123645	0.0230727	0.00326489	0.00894214	0.00249093	-0.011512	-0.00166183	-0.00378419	-0.000589597
0.0105274	0.000271849	-0.0172103	-0.00430235	0.0226653	0.00615223	0.0454121	0.00382913	0.0243935	0.00262475
0.00703906	-0.00256145	0.050138	0.00688959	0.086582	0.01938	0.0367682	-0.00379439	0.001246	-0.000497997
0.00781314	-0.000986271	-0.0114995	-0.00268451	-0.0170816	-0.00581335	-0.00629207	0.00373982	0.0620233	0.00721084
-0.0471975	-0.00574679	-0.00762752	-0.000327818	0.00429888	0.00412691	0.0272572	0.00290544	0.170742	0.0148779
-0.0121023	-0.000689325	0.00758142	0.000741245	0.0114079	0.00476858	0.00219763	-0.00783031	0.015219	0.00111409
-0.0078168	-0.00590206	-0.0209532	-0.00344226	-0.0259362	-0.00375193	-0.000584631	0.0038788	0.0315714	0.0029904
0.00387786	0.00108175	0.00425015	-0.000724853	0.00542504	0.000891532	-0.00826498	-0.00570464	0.0627148	0.00619574
0.0739688	0.0062666	0.00286157	-0.00115104	-0.0116198	-0.00657023	0.0554271	0.0208815	-0.0910089	-0.00585623
-0.00542947	-0.0030651	-0.00823143	-0.00302504	0.0126212	0.0052879	0.00866984	-0.00538064	0.0715947	0.00787056
0.0310626	0.00615355	0.025043	0.00395492	0.0269162	0.00393619	-0.00658036	-0.0072952	-0.0756675	-0.00819681
-0.00486628	0.000450772	0.00275113	0.000146084	0.00958089	0.00230333	-0.00973622	-0.0097762	0.0455802	0.00423223
-0.00520437	-0.00340927	0.0198979	0.00286744	0.012522	0.00357481	0.0191272	0.00199113	0.054736	0.004711
0.0699919	0.00586003	0.0394998	0.00327298	-0.00291673	-0.000616785	0.101832	0.00970064	-0.0574566	-0.00165495
0.019918	0.00665533	0.00112956	0.000300443	-0.0273859	-0.00245433	0.0066299	0.00379604	0.031168	0.00257938
0.0113413	-0.00382709	-0.0489668	-0.00735005	-0.0887175	-0.00980226	0.00883954	0.00253246	0.190563	0.0104325
-0.0307449	-0.0104541	-0.0283818	-0.00698891	0.0419386	0.0109934	-0.00971456	-0.0133209	-0.0195859	-0.00333443
0.00768214	-0.00534478	0.00288679	-0.00143528	-0.00530229	0.000835259	0.0161884	0.00193317	0.0620168	0.00447805
-0.00971696	0.00316793	0.00478673	0.00257723	0.00508159	-0.00457947	-0.00858941	0.000205162	-0.0104217	-0.00100917
-0.0191431	0.000929422	-0.0382071	-0.00505629	-0.048754	-0.0097632	0.0514244	0.0172226	0.174095	0.017494
-0.0078779	-0.00282916	-0.00338013	-0.000599991	-0.0201084	-0.0058193	0.00261099	-0.000146679	0.0364425	0.00474992
0.00451708	-0.000763264	-0.0140701	-0.00305588	-0.0067681	0.00165482	-0.00417414	-0.000597738	0.0412656	0.00416646
0.00048999	-0.00302956	-0.0319872	-0.00422534	-0.0451147	-0.00209265	0.00827902	0.00131669	0.142213	0.00795797
0.0171289	-0.00331094	-0.0149831	-0.00380729	-0.0482054	-0.00770963	-0.0282407	-0.000407192	0.0813344	0.00793654
0.0319118	0.00587795	-0.0222909	-0.00297829	-0.0323805	-0.00699347	2.09709e-06	0.00493168	-0.0497957	-0.00468681
0.0284047	0.000367939	0.044103	0.00314187	-0.0971497	-0.00951925	0.00849403	0.00629503	0.0470654	0.00272752
0.0051996	0.00126932	0.0190441	0.00288482	0.0413008	0.0106358	-0.00813684	-0.00714184	-0.0233443	-0.00282554
0.0306668	-0.000833813	-0.00990565	-0.00352762	-0.0505072	-0.0130649	0.00978524	0.00686183	0.339915	-0.011615
0.0163857	-0.00202631	0.0350084	0.00496184	-0.0207699	-0.0049927	0.0549733	0.00915145	0.161202	0.0105214
-0.0200761	-0.00646529	-0.0363825	-0.00305764	-0.0541797	-0.00915543	0.0134494	0.00110014	0.165482	0.00951251
0.032975	0.00309341	0.0228779	0.00156109	-0.0737751	-0.00532229	0.0685715	0.015379	0.122422	0.00740668
-0.017405	-0.00201528	-0.0114767	-0.00114258	0.00657552	0.00411054	-0.00758649	-0.0122632	0.0617179	0.00701418
-0.040769	-0.000141832	0.0083966	-5.89422e-05	-0.100329	-0.0164834	-0.0270326	-0.00951708	0.156536	0.0174982
-0.138433	0.00228809	0.0227176	0.00399243	-0.0697012	-0.00393311	-0.171918	-0.00744699	0.296364	0.0144425
-0.0302747	-0.0113112	-0.0175431	-0.00588961	0.0613804	0.00772512	0.021903	-0.00656131	-0.127964	-0.00794414
0.0036363	-0.00122954	-0.0235812	-0.00469367	0.00328276	0.0059726	-0.0597892	-0.012881	-0.124536	-0.00994651
-0.0299387	-0.00761627	-0.00954307	-0.00454656	0.0277969	0.00701648	0.0871229	0.0129223	0.129242	0.0087942
-0.0287185	-0.00607573	0.0421796	0.00302908	0.0220057	0.000873836	0.0160167	0.00109114	0.030145	0.00212999
0.0684726	0.00816474	0.279875	0.0287994	0.139648	0.0171154	0.0154823	0.00545503	-0.0430582	-0.00392966
0.0606083	0.00433607	0.105761	0.00575767	0.0265812	0.00116958	0.0190449	0.00285773	-0.0322217	-0.0018303
0.00448066	-0.00396495	-0.0889059	-0.00635279	-0.220124	-0.0182873	-0.209226	-0.00752921	0.332353	0.0124492
0.0390795	0.00873988	0.0804153	0.013671	-0.014022	-0.002433	-0.00487004	0.000324258	-0.150916	-0.0134162
0.0236465	0.000106608	-0.0059091	-0.000153836	-0.0396296	-0.00490465	-0.0523674	-0.000549646	-0.06632	-0.00452256
5.89778e-05	-0.00264412	-0.0247159	-0.00361966	-0.00407164	0.00167808	0.0255432	0.0032964	0.113073	0.00773768
-0.00243997	-0.00317868	0.00334427	-0.000572142	0.0586079	0.0108073	0.0251688	0.00147379	0.0190054	0.00102592
0.0112777	0.0136774	0.161498	0.0194469	0.0797027	0.0111944	-0.0372229	-0.00130909	0.0367595	0.00378378
-0.0224027	0.00907602	-0.0639835	-0.00349734	-0.0956383	-0.0122862	0.318176	0.0281228	0.666631	0.0205213
-0.045879	-0.0101847	-0.022963	-0.00520804	0.00855683	0.00744295	-0.00767938	-0.00795049	0.0406474	0.00424589
0.221852	0.0103628	0.324045	0.0167767	0.332967	0.028905	0.0492724	0.00492831	-0.167187	-0.0135751
-0.00706128	-0.00632489	0.0356641	0.00268725	-0.00182926	0.00109345	0.0689099	0.0119587	0.203326	0.0158606
0.0346362	0.00330179	0.0186348	0.00224813	0.00398975	-0.00486607	0.0246519	0.0120059	0.0177629	0.00176683
0.0820071	0.0235229	0.167512	0.0283648	0.161747	0.00907633	0.170358	0.02126	0.157548	0.00555902
-0.230139	-0.0119076	-0.00860075	0.00117603	0.0683372	0.00402226	-0.0544653	-0.011254	-0.135423	-0.00543289
0.139608	0.0151307	0.197798	0.0182626	0.158824	0.0156629	-0.0168428	0.00213041	-0.16435	-0.0128161
-0.0102884	-0.00403406	-0.0105234	-0.00273884	0.000189524	0.00204101	0.00340745	-0.0081652	-0.0140194	-0.00221779
0.00172627	-0.001465	-0.0030654	-0.00050202	-0.0832426	-0.0131366	-0.053251	-0.0103296	0.106589	0.0110365
-0.0420819	-0.00750058	-0.0196218	-0.00364893	0.112245	0.0152581	-0.00773273	-0.0112049	-0.163838	-0.0154212
0.0307164	0.00652646	0.0403309	0.00578698	-0.0267416	-0.0069703	0.0038073	0.00614468	0.504674	0.0359222
0.0499028	0.00876793	0.0253377	0.00221305	0.00773871	-0.00140875	-0.0426668	-0.000484318	-0.0856748	-0.00575759
0.283816	0.0409339	0.437353	0.0557549	0.349478	0.0580255	0.0114508	-0.0203074	-0.138629	-0.0171813
0.364732	0.0239846	0.545282	0.0304576	0.226156	0.0160546	0.290397	0.030992	0.354707	0.0245773
0.0537212	0.0097625	-0.0118788	-0.00298098	0.0220722	-0.000634244	0.0497884	0.0172854	0.0367383	0.00339514
0.0325035	0.00135799	-0.0334011	-0.0103915	-0.0140118	0.00203901	0.0181553	0.00289467	0.095774	0.0100171
0.00938767	-0.00217669	0.0158121	0.00198534	-0.0143387	-0.00213551	-0.00484743	-0.0012628	-0.00241791	4.8039e-05
0.017379	-0.00227411	-0.0325248	-0.0039695	0.0844403	0.0105604	0.022928	-0.00630751	-0.0556601	-0.00540317
-9.53423e-05	-0.00582616	-0.0210798	-0.00480435	-0.0461396	-0.00537567	0.00963816	0.000736494	0.278286	0.0263652
-0.00949041	-0.00052641	0.000518032	-0.000230955	0.0139662	0.00307217	0.00657321	-0.00755607	0.0147872	0.0012935
0.173352	0.0085627	0.221065	0.0139573	0.12952	0.0191641	0.0121169	-0.0143282	-0.165411	-0.0146703
0.0319015	-0.00078613	0.0134908	0.000385596	-0.0370627	-0.005224	0.120751	0.0296081	0.549576	0.0255473
0.023567	0.00173085	0.011396	0.000747954	-0.0438283	-0.0122907	-0.00892687	0.0119995	0.228232	0.0260017
0.0544604	0.0053479	0.0305799	0.00300634	0.0245292	0.00359276	0.040864	0.00302419	-0.117883	-0.00848119
0.00161377	0.00102837	-0.00666979	-0.0011017	0.00984284	0.00424028	0.0225629	-0.00441705	0.07288	0.008715
0.0357149	-0.00438271	0.00617865	-0.00194807	0.0203301	0.00359821	-0.0222793	0.000688466	-0.0165874	-0.00194747
-0.00811552	-0.000516421	0.0288383	0.00318703	0.0187657	0.0025059	-0.00493825	-0.00150444	-0.0408185	-0.00318588
-0.0459383	-0.00398444	0.0200659	0.00296604	0.0822305	0.0142538	0.0583017	-0.00511154	0.0125061	-0.000124583
0.0154086	-0.00247524	-0.0208057	-0.00276456	-0.0214962	-0.00502106	0.0316291	0.0101722	0.151717	0.0137222
0.163165	0.0142051	0.150079	0.011899	-0.00813611	0.00522928	-0.0177851	-0.00600813	-0.0191528	-0.00186375
0.0101843	-0.000770011	-0.0231573	-0.0040932	-0.00689614	-0.000638552	-0.0515302	-0.00576108	-0.0703696	-0.00616317
0.014572	-0.00237416	-0.0157922	-0.0031279	-0.00609926	-0.000480063	-0.0137901	0.00318005	0.0306129	0.00224668
0.00148959	-0.00120968	-0.00402947	-0.00108624	-0.00755782	-0.00138128	0.0123818	0.00139955	0.0515911	0.00506618
0.0581825	0.00689187	-0.00519315	-0.000816553	-0.00430138	-0.00217754	-0.0711216	-0.00550343	-0.244357	-0.0146252
-0.0133999	-0.00424661	-0.00879825	-0.00218152	0.0191139	0.00743963	0.0139481	-0.00207259	-0.02632	-0.00322248
0.0296204	0.00106999	-0.00623961	-0.00133933	-0.0337444	-0.00854385	-0.0135112	0.00479773	0.0190234	0.0024141
0.0228363	0.00505281	0.0777492	0.0092983	0.031828	0.00543892	0.0103831	0.00499315	0.00415902	7.76695e-05
0.00962295	-0.00193758	0.0111765	0.000900891	-0.0172527	-0.00351541	0.00668716	0.00645572	-0.00319584	-0.000453749
0.0114012	-0.00019845	-5.23002e-06	-0.00118532	-0.025778	-0.00302428	-0.0377907	-0.00405018	0.105707	0.0107997
0.00266942	-0.00128289	0.0576521	0.00514278	0.0165014	0.00164648	0.0173318	0.001647	-0.0313861	-0.00212091
-0.0386729	-0.00242681	-0.00502644	0.000297512	0.00132345	-0.00205756	0.090962	0.00519731	-0.0070923	-0.00107828
-0.00519664	5.81302e-05	0.000852886	0.000442111	-0.00437085	-0.00121528	-0.0170289	-0.00621647	0.00483992	0.000786741
-0.000883351	0.00382863	0.0172585	0.000762004	0.0349686	0.00685915	0.0580864	0.00672354	0.171392	0.010668
-0.00313211	-0.000679969	0.00200863	0.00056386	-0.0319357	-0.00376592	0.0125977	0.0057162	0.0809854	0.00691709
-0.0162328	0.00266448	0.0495821	0.00254536	0.110953	0.00675465	0.12202	0.00634523	-0.107227	-0.00807359
0.00163964	0.001079	-0.00354155	-0.000605018	0.0442895	0.00584062	0.0123186	-0.000233864	-0.0748545	-0.00761887
0.0025642	-0.00371526	0.0138009	0.000237589	0.0374241	0.00742017	0.0200926	-0.0101009	0.0415673	0.00261179
0.0904061	0.00907385	0.0277414	0.002271	-0.0728649	-0.0107728	-0.0205964	0.0146744	0.0392239	0.00243996
-0.000888172	-0.00298823	-0.00847035	-0.00139482	-0.0023552	-0.00120926	-0.0109194	-0.0103103	-0.0153089	-0.00190816
0.0332677	0.00160274	-0.0600476	-0.0112966	-0.0589766	-0.00840632	0.0131421	0.00917002	-0.0336014	-0.00382747
0.207185	0.04518	0.315162	0.0534412	0.220782	0.0363502	0.0361255	0.00332314	-0.1053	-0.0150457
0.0600807	0.00222149	-0.100843	-0.0122652	-0.0636402	-0.00446286	0.0222971	0.00989169	-0.0806171	-0.00495988
0.0513269	0.0036246	-0.074308	-0.00834864	-0.0590356	-0.00590239	0.0217539	0.0099344	-0.0542563	-0.00328951
0.0505592	0.0133594	-0.00589087	-0.00109984	0.0185413	0.00361584	-0.0243639	-0.00504494	0.023671	0.0032642
0.0697622	0.0139622	0.0863685	0.0138798	0.130922	0.00909274	0.0761646	0.0286502	-0.021549	-0.00194512
0.000187874	5.43434e-05	0.00567298	0.000482934	-0.0148689	-0.00280844	-0.0318066	-0.00937278	-0.0644117	-0.00817657
0.0111941	0.00431166	-0.0216538	-0.00392827	-0.00629123	-0.00258659	-0.0104047	-0.00497708	-0.0362614	-0.0047514
0.0180376	0.00458085	-0.0236222	-0.00423915	-0.0138165	-0.00208759	-0.0841651	-0.0211014	-0.0131182	-0.00227641
0.0536344	0.00935382	0.000415134	0.000670278	-0.035731	-0.0140595	0.0590309	0.0109989	-0.00810171	0.00047143
0.0428038	0.0178675	0.190515	0.0205575	0.182668	0.0150789	0.101228	0.0131968	-0.0445606	-0.00429329
0.00487367	0.00120153	-0.00846002	-0.00180758	-0.00880444	0.00101264	-0.0112257	-0.00364664	0.0547157	0.00412337
-0.00700236	-0.00594648	-0.00854357	-0.00340542	-0.0139742	4.36363e-05	-0.012851	-0.00301884	0.0372656	0.00481802
0.00362652	-0.00355272	-0.0140479	-0.00440548	-0.015693	0.00154225	-0.0347587	-0.00332518	0.0365931	0.00428928
0.000416883	-0.0036587	-0.026714	-0.00563289	0.0273898	0.00908192	-0.0336723	-0.0122227	0.0048989	-0.000257254
0.00280793	-0.00205762	-0.00598962	-0.00228809	-0.000164514	-0.000122486	0.0404376	0.000490485	0.180521	0.0132196
0.0178326	0.00686158	0.00360852	0.00102189	0.00427094	0.000506083	0.0103023	-4.02296e-05	-0.016152	-0.0020977
0.00328443	0.00103409	-0.0370458	-0.00511251	-0.0168938	0.0016747	0.0245237	0.00344232	0.0325026	0.00282276
0.00162792	-0.000576876	-0.0101637	-0.00282373	-0.0105362	-0.000167327	-0.0143352	-0.00355452	-0.0025441	-0.000524018
0.018162	0.00407718	0.00458136	-0.00103484	0.0432749	0.00958136	-0.0169717	-0.00817362	-0.0560517	-0.00585925
0.00344786	0.00178589	-0.0556731	-0.00704206	0.00277223	0.00167783	-0.00260333	-0.00287564	0.0154387	0.000516751
0.128973	0.0120964	0.103735	0.00669144	0.0808771	0.00834676	-0.026043	-0.00129927	0.00142735	0.000158018
0.0358413	0.00545529	0.0111257	0.00113811	-0.004133	-0.00461535	0.00988298	0.0167926	0.0549731	0.00634547
0.0133377	0.00300165	0.0140327	0.00209045	-0.0534627	-0.00932647	0.0229323	0.00535957	0.0380524	0.00324364
0.0370135	0.00695395	-0.000492486	0.000177882	-0.0307692	-0.00996961	0.0222348	0.0191914	0.157698	0.0158904
-0.0381019	-0.0107139	0.0371743	0.00402072	0.0761426	0.0119043	0.0123781	-0.00414826	-0.0519361	-0.00464988
-0.00495647	0.000198082	-0.0386782	-0.00660983	-0.0341444	-0.00203348	-0.0464958	-0.00812161	0.0226604	0.00229831
0.031988	0.00722771	-0.0110132	-0.00233412	-0.0157834	-0.00625137	0.00994251	0.0160216	0.101873	0.0122595
0.0225332	0.00320908	-0.00650807	-0.000751887	-0.0329233	-0.00627139	-0.0116193	0.0100861	0.0277279	0.00332836
-0.0115823	-0.0028281	0.0156944	0.00173785	0.0565893	0.0131048	0.026429	0.00324102	-0.0227004	-0.00306754
0.0199747	0.0040103	0.00841193	0.00156496	0.00627983	0.000524811	0.00973189	0.00545205	0.0604056	0.00561074
0.00964565	0.00282233	0.0344552	0.00588027	0.000841104	-0.00118062	0.0457694	0.0140292	-0.0140245	-0.00134105
0.0219511	0.00737029	0.0211254	0.00359048	-0.0118466	0.0011176	0.0330827	0.0073302	0.168987	0.0144505
0.00764909	0.000457199	-0.0185294	-0.00420466	-0.0415403	-0.00322872	-0.0604576	-0.0071499	-0.0137602	-0.00111613
-0.000563174	-0.00213637	-0.0302562	-0.00662275	-0.0159246	0.00184449	-0.0255151	-0.00549688	0.0275129	0.00273271
0.00234229	-0.00239972	-0.0598142	-0.00848711	-0.039048	-0.0030257	-0.0282789	-0.00269044	0.0437332	0.00333421
0.0471748	0.0105205	0.167438	0.0210552	0.0866179	0.00842644	0.129389	0.0155613	-0.0614504	-0.00527348
0.0117262	0.00559546	0.0659655	0.00700919	-0.0346942	-0.00684629	0.0500217	0.0129543	0.0934104	0.000283294
-0.0343623	-0.00567513	-0.0252084	-0.00340849	-0.00999616	0.00247534	0.0082107	-0.0076961	0.0556204	0.00588906
0.0256752	0.00907946	-0.0021251	0.000908743	-0.0275083	-0.00379785	0.0230727	0.0042117	0.210387	0.0226724
0.00143756	0.000145737	-0.0138643	-0.00327108	-0.0260919	-0.00397408	-0.0103672	0.00195094	0.0430884	0.00466418
-0.00285282	0.000466916	0.0617869	0.00879742	-0.0412655	-0.00395431	-0.0101475	-0.003403	0.0276392	0.00170258
0.0132753	0.00394227	0.00775164	0.0014564	-0.0915757	-0.0208963	-0.116734	-0.0104052	0.241569	0.0227373
0.0122545	0.00403588	0.02275	0.00574508	-0.00945073	-0.00411808	0.00564749	0.00528546	0.0545111	0.00801526
0.0297572	0.00540733	0.0361694	0.00458809	0.05624	0.00518303	0.00664392	0.00113949	-0.0541388	-0.00481848
0.0166996	-0.000119625	0.0313696	0.00265918	0.0621143	0.0112536	-0.0278894	-0.000479118	-0.0470714	-0.00415562
0.045076	0.00259965	0.0811489	0.00649199	0.106573	0.0133175	-0.0185073	0.00409037	0.00268519	0.000302825
0.013935	0.00430058	-0.0338764	-0.00331842	0.00525139	-0.000464263	-0.0466277	-0.0102272	-0.1577	-0.0117311
0.0140977	0.00161175	0.0368028	0.00470955	0.0635782	0.0151462	0.018733	-0.000593009	-0.0471171	-0.00567734
0.0144419	0.000914236	-0.0204847	-0.00370076	0.00914812	-0.000552574	0.0260833	0.00563498	-0.00167676	-0.000277218
-0.0174348	0.00134477	-0.0817133	-0.0155089	-0.00395067	-0.00203231	0.106235	0.00886954	0.421743	0.0327807
-0.00131675	0.00151228	-0.00342891	0.000721041	-0.0224087	-0.00727427	0.0253241	0.000922306	0.0709494	0.00831765
0.0609848	0.00108968	-0.0549738	-0.00980829	0.00822323	0.00167843	0.0979908	0.0104445	0.146368	0.0120182
-0.000696028	-0.0030467	-0.0287538	-0.00659034	-0.00299298	0.00192457	-0.0356107	-0.00821455	-0.0475518	-0.00538376
0.0292906	0.00376835	0.00149395	0.00127044	-0.0203302	-0.0102102	0.0433504	0.0152454	0.0044304	0.000691781
-0.0438609	-0.00595306	0.0313339	0.0019406	0.020817	0.00526643	0.00247109	-0.00458403	-0.0210693	-0.00209684
0.0170772	-0.00733345	0.00388129	-0.000263487	-0.0420931	-0.0109507	0.0703659	0.00879821	0.147239	0.00896068
0.0158601	-0.000204363	-0.0106237	-0.00105684	-0.0716385	-0.00854424	-0.0626953	-7.71844e-05	0.0725193	0.00401819
-0.00128674	0.000466756	0.0106419	0.00163851	-0.014651	-0.00149711	-0.00933361	-0.0028545	0.0441753	0.00464559
0.00369553	1.23329e-05	-0.0333241	-0.00598714	0.00981793	0.00335467	-0.00385743	-0.00375064	0.0170274	0.00131019
0.155406	0.0179489	0.319931	0.028761	0.282149	0.036439	0.0360353	0.00182664	-0.101974	-0.00895551
-0.00471877	-0.00552233	0.0273414	0.00206381	0.0392183	-0.00708711	0.0941885	0.00509297	0.106642	0.00484404
-0.00691313	-0.00176748	0.00661738	0.000185093	0.0654408	0.00546053	0.0230537	-0.00148637	0.0245889	0.000417747
0.194647	0.019351	0.184369	0.0183648	0.179953	0.0176289	0.198881	0.0317795	-0.108627	-0.00694055
-0.173107	-0.0307064	0.00993058	-0.00339074	0.165511	0.00988881	-0.00105387	2.80719e-06	-0.086524	-0.00132666
0.0109013	-0.00308379	0.00840072	8.26511e-05	0.00419252	0.000151652	-0.0197092	0.00579075	-0.0696915	-0.00379563
0.0382227	0.00203247	-0.0536888	-0.00705868	-0.016911	-0.00204522	-0.0509258	-0.00584361	-0.0535452	-0.00342136
0.107707	0.0134776	0.27464	0.0231259	0.253951	0.0229553	0.0706528	0.0092481	-0.129269	-0.0122142
0.0390027	-0.000230053	0.0259939	0.000142556	0.0626383	0.00858237	0.0158387	-0.00488372	-0.0285174	-0.00288745
-0.00412694	-0.000772238	-0.00975548	-0.00275059	0.0458688	0.00860273	0.0132919	-0.00242242	-0.0120276	-0.0019719
0.165057	0.0152064	-0.0324269	-0.00286765	-0.0310178	-0.000300174	0.0338929	0.0048958	-0.150101	-0.0123253
0.0021585	0.0112514	0.0753018	0.013531	0.0907567	0.0170124	0.0132593	-0.00544998	-0.0174928	-0.00315721
0.0293142	0.0074002	0.00461844	-4.59536e-05	0.0346938	0.00642564	-0.0106533	-0.00946227	-0.105558	-0.0103553
-0.0288625	-0.00465979	-0.0198049	-0.0028248	0.0252855	0.00724198	0.0833772	0.00746864	0.0531148	0.00475792
-0.0319776	-0.00428825	0.0277629	0.00417393	0.0761452	0.0121445	0.0762608	0.0060166	0.115527	0.00778172
0.023918	0.0029909	0.00744049	0.00138391	-0.00778592	-0.00116293	0.0254288	0.00417164	-0.0449289	-0.00407711
0.00320183	0.000110676	-0.00531512	-0.000793051	-0.0263949	-0.00732912	-0.0131218	0.00189167	-0.0759574	-0.0079571
-0.0128711	-0.00741223	-0.0205083	-0.00693234	0.00846667	-0.00231388	0.00128818	0.00531455	0.0337083	0.00389678
0.0402231	0.00385671	0.0125417	0.000346457	-0.0305805	-0.0026925	-0.100688	0.00193421	-0.0754199	-0.003673
0.133609	0.0292923	0.333349	0.0389668	0.424263	0.042455	0.115231	0.00552521	-0.12021	-0.0109821
-0.0402185	-0.0174535	-0.12892	-0.0221776	0.0313664	0.00910234	0.00179943	-0.00896462	-0.197483	-0.0145308
0.0450081	0.00664939	0.0275606	0.00281442	0.0101146	-0.00284523	0.157608	0.0179156	0.228329	-0.0184701
-0.0359426	-0.00777236	-0.00201046	0.000374741	0.034335	0.00594682	0.0365026	-0.00423004	0.045418	0.00515354
-0.0825131	-0.00712894	-0.114821	-0.0046358	-0.0298974	-0.00168365	0.164399	0.0129137	0.121417	0.00647015
-0.119682	0.00939198	0.0122496	0.00432753	0.0700222	0.00227674	0.106588	0.0132336	-0.0748825	-0.00533966
0.0721771	0.00814357	0.0285108	0.00298823	0.0737454	0.00417859	-0.0240394	0.0020972	-0.213128	-0.0109448
0.0156937	-0.00105844	-0.0158602	-0.00335162	-0.0686057	-0.00748053	-0.0674746	0.0033417	0.251071	0.0156539
-0.00556909	-0.00133212	0.0455472	0.00670846	-0.0129997	-0.0023089	0.00657088	0.00323674	0.0542985	0.00470306
0.00747051	0.00504717	0.0507206	0.00831357	-0.0267416	-0.00666104	0.0428908	0.00637343	0.0695639	0.00613664
0.00406898	0.00263798	0.0273029	0.00537511	-0.0280259	-0.00737842	-0.0342448	-0.00273074	-0.0557738	-0.00569963
0.00189799	-0.000831822	-0.0162596	-0.00360513	-0.0392196	-0.00627151	0.0149575	0.00818258	0.115533	0.0115819
0.0153097	0.00308606	0.0623431	0.0068006	0.0494811	0.00631192	0.0273745	0.00276369	-0.0833166	-0.00769101
-0.00798788	-0.00375388	0.00107641	-5.34129e-06	-0.0328623	-0.00838791	-0.0307545	-0.00370411	0.0339017	0.00451004
0.0194986	0.00623022	-0.0094984	-0.001674	0.00723815	-4.3605e-05	-0.025142	0.00215903	-0.0842979	-0.0084773
0.0704046	0.0126952	0.0577038	0.00631264	0.10828	0.0149273	0.0473272	0.00476867	-0.140693	-0.0104316
0.0737642	0.00701928	0.00168713	-0.00116859	-0.0375743	-0.00501894	-0.0628474	-0.00769485	-0.0489418	-0.00445704
0.0360214	0.0133159	0.0369102	0.00909479	0.0659745	0.0125144	0.0453806	0.00779896	0.109736	0.0136732
0.0152075	0.00146856	-0.00118942	-0.000721235	-0.014447	-0.000882081	-0.0141275	-0.000551903	0.011889	0.00140852
0.0130541	0.00369312	-0.00658543	-0.000273746	-0.00187719	-0.00345432	0.00796095	0.00199025	-0.0451091	-0.00480762
-0.109906	-0.011175	-0.0466033	-0.0127145	0.0399917	-0.00313842	0.0873931	0.0146449	0.00691913	0.00071442
-0.0184327	-0.00136127	0.0379396	0.00740315	0.0454157	0.00976781	0.00977217	-0.00882043	0.0404313	0.00363776
-0.0248405	-0.0148372	-0.0150989	-0.00522244	-0.0223522	-0.00466234	0.016442	-0.000616702	0.102461	0.0115018
0.0223808	0.000987172	-0.0248766	-0.00340799	0.0220618	0.00538224	-0.00306999	-0.000631015	0.0298103	0.00204678
-0.00248791	-0.00117322	0.00888786	0.00101523	0.0194734	0.0037718	-0.00266431	-0.00062267	-0.000486547	-6.37553e-05
0.10853	0.0106834	0.0724878	0.00788676	0.142517	0.0192947	0.0462212	-0.00145576	-0.0780193	-0.00763764
-0.140629	-0.00634654	0.078431	0.00752934	0.130049	0.00722911	0.0827792	0.0127078	-0.0850031	-0.00773475
-0.0596328	0.000494587	-0.10046	-0.00406831	-0.00236364	0.000335154	0.00261986	-0.00387909	-0.104003	-0.00750843
0.00291334	-0.00448083	-0.0155229	-0.00384232	-0.0106407	-0.00169535	-0.00814813	-0.000583998	-0.0144838	-0.00136174
0.0151812	0.000111107	0.02258	0.0032741	-0.0217006	-0.00633669	0.0227953	0.0151831	0.119376	0.0131556
0.0142682	-0.000655007	-0.00496145	0.000277908	-0.0654091	-0.0133847	0.0309017	0.00968729	0.198279	0.0151857
0.0207544	0.0015992	0.0219923	0.00314075	-0.0164971	-0.00501215	-0.0157488	-0.00103367	-0.0802906	-0.00818851
0.0390254	0.00218315	-0.0712364	-0.0132231	-0.0911845	-0.0182439	-0.135769	-0.0115591	-0.0347893	-0.0020364
0.0526487	-0.00217415	-0.0963077	-0.0155857	-0.133858	-0.0172175	-0.128422	-0.00145811	-0.0662664	-0.00299826
0.139104	0.022397	0.168489	0.0218427	0.0621506	0.00929266	0.0433383	0.0113552	0.014957	0.00158083
-0.00425165	-0.00456895	0.00137033	-1.02225e-05	-0.00359057	-0.00252923	0.015474	0.00828051	0.0853515	0.00974546
0.0154718	-0.000382705	-0.00530628	-0.002001	-0.0392775	-0.00240432	-0.0517705	0.00198813	0.00703325	0.00112454
0.198089	0.0269054	0.00930504	0.000422242	0.142275	0.0187778	0.0386866	-0.00486994	-0.11324	-0.0121451
0.0208656	0.00331468	0.0314381	0.00616076	-0.0210783	-0.00753463	0.00699947	0.0107976	0.0555302	0.00805628
0.0395657	0.000841315	0.0440567	0.000175019	-0.0251494	-0.00196826	-0.0410669	0.00110004	-0.267789	-0.0126604
0.079385	0.0182024	0.012606	0.0040107	-0.0627767	-0.00612127	0.0402886	0.008531	0.107317	0.00623791
-0.0603407	-0.0144309	0.00778319	0.00217913	0.0147143	0.00441905	0.0385343	-0.0049902	0.0693273	0.00688861
0.0343437	0.00458803	0.0483953	0.00674285	0.0593656	0.0123679	-0.00106337	-0.011011	0.036463	0.0027633
0.0475514	0.00521309	-0.0384969	-0.0080776	0.00197937	-0.00335451	0.0403637	0.0139061	0.0607892	0.00594212
-0.00839021	-0.00411392	0.00923994	-0.000475781	0.0212426	0.00567265	-0.00704855	-0.00323097	0.0746755	0.00535759
-0.00137639	-0.00022737	-0.0112569	-0.00422575	0.0387418	0.0089221	0.128447	0.0106913	0.212318	0.0152434
0.0109981	-0.000194654	-0.0272863	-0.00527619	-0.0512735	-0.00484037	-0.0272156	-0.00395991	-0.0447216	-0.00352426
-0.0134559	-0.00391809	-0.00713392	-0.00113881	0.0338585	0.00657131	0.0214567	0.00189128	-0.0453616	-0.00570802
0.00680439	0.003141	-0.0175251	-0.0032414	-0.00510355	-0.000722452	0.0372777	0.0026298	-0.035944	-0.00390836
-0.00548357	-0.000832593	-0.00196477	-0.0001712	0.00157603	-0.000320811	0.0295964	0.00535684	-0.0342503	-0.00285492
-0.00143377	-0.00242608	-0.0443316	-0.00439976	-0.0521643	-0.000499279	-0.0914181	-0.0148633	-0.013748	-0.000676799
0.0319733	0.00413877	0.105834	0.0187474	0.0546627	0.00726095	0.0481999	0.00326517	-0.0212337	-0.00223076
0.291986	0.0334939	0.408788	0.0411119	0.271392	0.0261352	0.117302	0.0246816	-0.00900334	-0.000642799
0.0480751	0.00473684	-0.000716663	0.000422715	0.0109698	-0.00269504	0.0126569	0.00603545	-0.0157962	-0.00112655
0.0578538	0.00258073	0.0368093	0.00296257	0.061307	0.00180822	0.0488992	0.00529901	-0.192185	-0.0158779
0.0874695	0.00108606	-0.018592	-0.0021429	-0.0358465	-0.00402318	-0.0138028	0.0130548	0.198155	0.00999051
-0.00804896	0.00519198	-0.00072346	-0.000271095	0.0340223	0.00654213	0.00468273	-0.00241309	0.0404604	0.00361339
0.0532772	0.00403685	0.0138698	0.00138106	0.006728	0.00211817	-0.0013437	0.010164	-0.0127783	-0.000952465
-0.00270536	-0.00380736	0.000682258	-0.000896137	0.033314	0.00780374	0.00782547	-0.000530224	0.0018311	1.5085e-06
-0.00192204	-0.00346784	0.0132674	0.00150994	0.0108908	0.00252168	0.00888656	-0.003748	-0.0185062	-0.00179466
0.157796	0.0330473	0.294111	0.0379885	0.215948	0.0315569	-0.0257619	-0.00895458	-0.138263	-0.0136904
0.0419549	0.00610822	0.0732278	0.00597719	0.0707845	0.0033253	-0.0258749	-0.00841541	-0.193854	-0.0131883
0.029013	-0.0034922	-0.0201756	-0.00673733	-0.0769552	-0.00865002	0.00722325	0.0101758	0.310373	0.0149215
-0.063183	-0.0126483	0.0173654	0.00175045	0.024006	-0.00371123	-0.09525	-0.0193271	-0.146432	-0.015832
0.0462521	0.0085876	0.0253805	0.00441155	0.024912	0.00595871	-0.016874	-0.00862178	0.0130546	0.000892836
0.0207521	-0.00102955	0.0974433	0.0130362	-0.000919282	-0.00150459	-0.0287739	-0.00785921	-0.0944188	-0.0103876
0.0747824	0.0054867	0.120135	0.0105806	0.0789537	0.00851067	0.0130948	-0.00154571	-0.182742	-0.0147157
0.0346668	0.00161646	0.0158134	-1.14391e-05	-0.022752	-0.00255202	0.0138143	0.00237998	0.0174615	0.00111718
0.0618319	0.0108291	0.089373	0.010811	-0.178275	-0.0232206	-0.0655085	-0.00947716	0.0801731	0.0065197
0.28108	0.00929024	0.0952495	0.00616201	0.128035	0.00412241	-0.0121087	-0.000944563	0.220037	0.00747494
-0.0108918	4.59114e-05	-0.0230023	-0.00277581	-0.053247	-0.0104606	0.0117983	0.005686	0.0414068	0.00314634
-0.19139	-0.0119196	-0.00918854	0.000414422	0.0051265	-0.002012	-0.0364467	0.00365384	0.0891842	0.00460201
0.00570041	-0.00360768	-0.0237458	-0.00512752	-0.0384557	-0.00937412	0.00820409	0.00329261	0.0446741	0.00517311
0.00924375	0.000712952	0.0391032	0.00674219	0.0234681	0.00678874	0.0024296	-0.00155899	0.0355798	0.00362311
-0.00710141	-0.00328446	-0.0563508	-0.00803811	0.0104275	0.00402584	0.00577232	-0.010298	0.092782	0.00533166
-0.0328083	-0.00629085	-0.0329038	-0.00485621	-0.0246694	-0.00280025	-0.0156264	0.00149361	0.178566	0.0136341
0.0316608	-0.00219931	0.00943412	0.00117064	-0.0633107	-0.0146369	0.0402226	0.0155845	0.0572922	0.00528134
-0.01189	-0.00130558	-0.010796	-0.00136539	-0.0530398	-0.00798689	-0.0411249	0.0108544	0.018639	0.0013006
-0.0111049	-0.000810608	-0.00473459	-0.000686742	-0.045789	-0.00761755	-0.0304833	0.0126456	0.0307101	0.00178915
-0.000234389	-0.00188902	-0.0010074	-0.000724977	-0.0169355	-0.000722055	-0.0171523	0.00099144	0.0439188	0.00453998
0.0780107	0.0223552	0.303637	0.0344965	0.290215	0.0384268	0.0365277	-0.00904037	-0.163882	-0.017946
0.144454	0.0286534	0.153818	0.0227426	0.108528	0.00771876	0.117504	0.00852669	0.0151879	-0.0115715
-0.00367097	-0.00144382	-0.00731593	-0.00169076	-0.0099854	-0.000810875	-0.0222505	-0.00410941	0.00857567	0.000679196
0.0477058	0.00640465	0.0275927	0.00321173	-0.0804926	-0.017771	-0.0657924	0.0105486	0.313075	0.0229294
-0.0129922	-0.00807059	0.00639649	0.000673741	0.0023361	-0.000526984	0.0262714	0.0022069	-0.0394549	-0.00376781
-0.0114314	-0.00210023	-0.0159715	-0.00246513	-0.00694466	-0.00235086	0.0309624	0.00737441	0.137297	0.0144482
0.209564	0.0157978	0.273162	0.0138562	0.119599	0.008628	0.0546622	0.00730311	-0.152989	-0.0114561
-0.0139458	-0.000367985	0.0282026	0.00322227	-0.034697	-0.00561667	0.029044	2.92188e-05	0.136572	0.00825434
-0.132484	-0.0132207	-0.0177084	6.10747e-05	-0.0217794	-0.00505497	0.0139929	-0.00184122	0.0713047	0.00622987
-0.0080331	-0.00162559	0.019001	0.00183765	0.0571302	0.0111109	0.00521258	-0.0117712	-0.0319446	-0.00283508
-0.0594645	-0.00508207	0.00077544	0.000563883	-0.0315988	-0.00229393	0.0335226	-0.00345683	0.022665	0.00107624
-0.00239808	-7.93773e-05	0.00312971	0.00109477	-0.0188876	-0.00297215	-0.0381484	-0.00804219	0.00574897	0.00118356
-0.00327669	-0.000697232	0.00268267	0.0010483	-0.0146329	-0.0028374	-0.0328881	-0.00705366	0.00412706	0.000752191
0.0148247	0.00168221	-0.0192373	-0.0046359	0.0104751	0.00532677	-0.00013601	0.0017615	0.00691224	0.000210927
0.0658295	0.0212367	0.0583455	0.0134782	0.0428004	0.0109781	0.0577714	0.013754	0.114535	0.0125417
-0.0580447	-0.0116556	-0.0101375	-0.00207664	0.0157959	0.00376525	0.0693624	0.00424833	0.0858574	0.00579963
0.265515	0.0317432	0.145398	0.0137775	0.163398	0.0146362	0.14653	0.0187248	0.118646	0.00562493
0.0898684	0.0152243	0.0382442	0.00482925	0.0295951	-0.00422062	-0.111248	0.00190092	-0.307864	-0.0146403
-0.00775756	-0.00174302	-0.0171965	0.000652731	-0.0464848	-0.00535718	-0.0182693	-0.00984735	0.100687	0.0118855
0.0473976	0.0138449	0.0737337	0.00628215	0.173196	0.0120063	0.0895571	0.0157858	-0.0242759	-0.000733226
-0.156364	-0.00425652	-0.0178734	-0.000499589	0.0419675	0.000744432	0.295203	0.0334404	0.589538	0.0357279
0.135897	0.0107857	0.153872	0.015113	0.174954	0.0177927	0.030689	-0.00221687	-0.129937	-0.0107559
0.0184062	-0.00108344	0.0377784	0.0041504	-0.0161999	-0.00468335	-0.0041693	0.00199554	-0.0390821	-0.00315026
0.0312499	0.00233018	0.00670129	-0.00116408	0.0418834	0.00343386	0.0496498	0.0111824	0.0111025	0.000354756
0.0427597	0.00848601	0.0122483	0.00150803	-0.0808008	-0.0155087	-0.140218	-0.00370019	0.36664	0.0179199
-0.111676	-0.00552741	-0.163874	-0.0134306	-0.0606354	-0.00740333	-0.0917815	-0.00557065	0.0792568	0.00415359
-0.00982929	-0.00497892	-0.0321225	-0.00522537	-0.0188976	-0.00414675	0.0480788	0.00613525	0.134719	0.0122664
0.0098699	-0.00138579	-0.0153703	-0.00447716	-0.00755167	3.22822e-05	-0.0167821	-0.00498032	-0.00968947	-0.000989959
0.142257	0.01589	-0.0127425	-0.0021335	-0.0395783	-0.00929123	0.127348	0.0272872	0.243788	0.0174505
0.00829878	-0.00176652	0.00389677	0.000489917	-0.0151015	-0.00148417	0.00623545	0.00449998	0.00765433	0.000528029
0.265768	0.0359234	0.467286	0.0603518	0.311523	0.0508763	0.0571812	-0.00193248	-0.073305	-0.00827607
-0.00308166	-0.000454092	0.0061801	0.00102936	-0.00107679	-0.000761204	0.0322509	0.0026821	0.0147341	0.00166105
0.0219672	0.0076172	0.015625	0.00305161	0.00436737	-0.000231694	0.0345955	0.00900928	0.0538284	0.00595212
0.200742	0.0181897	0.332266	0.0379509	0.205856	0.0249032	-0.0715111	-0.0164991	-0.264449	-0.0244962
-0.00545078	-0.00232875	0.016503	0.00172868	-0.0061908	-0.00200314	-0.030023	-0.000304268	0.00867172	0.00120395
-0.0230986	-0.00832812	-0.0138339	-0.00336863	-0.0140272	0.00166979	0.0071131	-0.00514877	0.0329638	0.00318317
-0.0162793	-0.00202302	-0.0186482	-0.0041459	-0.0146236	0.00070488	-0.0159608	-0.0106673	0.0207628	0.00107551
0.0640522	0.00456804	0.0324787	0.0037402	-0.0299556	-0.00551453	0.0447119	0.0149196	0.0441338	0.00434623
0.00135485	-0.00150832	0.024072	0.00380051	-0.00960887	-0.000686451	-0.0144693	-0.00394718	-0.0435961	-0.00521323
0.0134695	0.00353478	-0.0108159	-0.00159257	-0.0322513	-0.000556492	0.0678126	0.00833183	0.0369858	0.00278864
0.00930344	0.00175503	-0.00147549	-0.000558212	-0.0173982	-0.00535581	0.0287786	0.0122007	0.115483	0.0140375
-0.00595133	0.00410539	0.0788846	0.00745684	-0.037672	-0.00344506	0.0468201	0.0071413	0.178168	0.0136288
-0.00115916	0.00058617	-0.0138616	-0.000547399	0.0176445	0.00226113	0.0668342	-0.00103773	0.000168783	-0.00118138
-0.143271	-0.00474816	0.0770577	0.00565052	0.0847382	0.00436132	0.259578	0.0287842	0.167227	0.0122834
0.507914	0.06483	0.569532	0.0661173	0.331837	0.0466277	0.027512	0.00616484	-0.148448	-0.0174238
-0.045939	-0.00940986	0.00841578	-0.00156963	0.0973718	0.0155396	0.0417094	-0.00352514	-0.00700556	-0.00131193
0.0746836	0.0188484	0.251367	0.026632	0.30902	0.0293295	0.00556264	-0.0140228	-0.20965	-0.0197109
-0.027531	-0.00328429	-0.0140914	-0.00169365	-0.0368575	-0.00615911	0.0355912	0.011781	0.0845048	0.00643331
-0.00262953	0.00106541	-0.00606324	-0.000560769	0.0130788	0.00255923	0.0619754	0.00371913	0.142358	0.0096219
-0.044437	-0.00951405	0.0488471	0.00389962	-0.000682835	0.00418257	-0.0436107	-0.00781105	-0.0170552	-0.00160612
0.0504871	0.00205047	0.0606424	0.00386529	0.0912002	0.0121674	-0.00311018	-0.00355949	-0.0432408	-0.0032116
0.0790881	0.00744793	0.0682812	0.00479729	0.111921	0.00916854	0.0303408	-0.004922	-0.143979	-0.0112962
-0.0351595	-0.00741126	0.088451	0.00451241	0.125436	0.0115645	0.166271	0.0201993	-0.0302223	-0.00269652
-0.0161302	-0.00535246	-0.00873859	-0.00243832	-0.00250511	0.00121711	0.00387177	-0.00275413	0.018345	0.0018586
0.149338	0.0234844	0.0586454	0.00793744	0.0389005	0.00207717	0.0705607	0.0126706	0.152836	0.0088426
-0.0198147	-0.00186715	-0.0203108	-0.00336035	-0.011799	0.00123754	-0.0237649	-0.00672021	-0.0607323	-0.0060116
-0.00146922	-0.00320201	-0.0134498	-0.00187869	-0.0469639	-0.00680527	-0.0213106	0.00442894	0.0098345	0.00116303
0.0900358	0.00561832	0.175479	0.0121576	0.233968	0.0196414	0.0227714	-0.0131399	-0.219074	-0.0190801
0.0576124	0.00344251	0.0629316	0.00540836	0.050913	0.00641585	-0.0295346	-8.30378e-05	-0.0340831	-0.00250747
0.0203466	0.0023073	0.00651096	0.00136966	-0.033533	-0.00667638	-0.0319666	-0.0030525	-0.0330959	-0.00281487
-0.0872975	-0.00289138	0.099674	0.00666408	0.0834145	0.00740563	-0.0123775	-0.0022016	-0.100015	-0.00677305
-0.00813839	0.00224204	-0.0106068	-0.00179351	-0.0107791	0.000169199	-0.0074172	-0.00515093	0.0515436	0.00551028
0.0172907	-0.00421746	-0.013272	-0.00439496	-0.01401	0.00397437	-0.00385282	0.00138733	0.00604024	0.000272041
-0.0181855	-0.00380558	-0.0236328	-0.0037573	0.00770649	-0.000530762	-0.00513257	-0.00548795	-0.0202199	-0.00227478
0.00864828	0.000582623	0.0133827	0.00275865	0.00818846	-0.000863102	0.0143395	0.00789629	-0.0283146	-0.00276369
0.23607	0.0116783	0.525708	0.0390944	0.394217	0.0415336	0.0312036	-0.00545876	-0.164887	-0.0167166
0.0160757	0.00127521	0.00847229	0.000663845	-0.000781225	-0.00109924	-0.0190972	-0.00435806	-0.0514563	-0.0051286
-0.0182737	-0.00745282	-0.0202649	-0.00397376	-0.02518	-0.00573879	-0.0120604	-0.00185529	0.0362534	0.00400019
0.0135912	-0.00195582	0.000351134	-0.000626304	-0.0346757	-0.00956273	0.0112802	0.0119481	0.0684773	0.00778016
0.0322612	0.00581545	-0.00487116	-0.0019376	0.00566174	0.00102988	0.0377732	0.0119914	0.0132377	0.00207947
0.0141511	0.000823319	0.0153733	0.00178014	0.0222956	0.00203032	0.0143253	0.00199904	-0.0327242	-0.00320658
0.00851793	-0.00289715	-0.0192353	-0.0032013	-0.00617929	-0.000484855	0.0212887	0.00280958	0.00370652	2.96133e-05
0.0390077	0.00159835	0.0086974	0.000706684	-0.0350211	-0.006352	0.0230801	0.00983481	0.0235584	0.00189942
0.00742032	-0.00287894	-0.0152656	-0.00350363	0.0245727	0.00442829	0.000104045	0.00170325	0.0123402	0.000963245
0.0613978	0.00572528	0.0347389	0.00326992	0.0434207	0.00210596	-0.00550483	0.0114119	-0.144886	-0.00914747
0.186096	0.0251418	-0.00990214	-0.0071205	0.0625384	0.00373454	0.0694556	0.0224882	0.477968	0.0317928
-0.0335488	0.013009	-0.0354421	-0.00668975	0.0169824	0.00363755	0.158964	0.0283609	0.447127	0.0310207
0.0587115	0.0196673	0.0504559	0.00550906	0.159662	0.0182083	0.380143	0.0492613	0.228499	0.0089226
-0.000976991	-0.0046592	-0.0245233	-0.00579485	0.0355849	0.00982239	-0.00655085	-0.00641511	0.00782454	-3.34095e-05
-0.00707974	-0.00941571	-0.0228382	-0.00441854	-0.0169764	0.000723134	0.00891783	0.00533719	0.093523	0.00842433
0.0353293	0.00798995	0.00127777	-0.000107993	0.0417586	0.00991623	-0.0389779	-0.0118009	-0.0415935	-0.00402707
0.00744148	0.00127529	-0.0211249	-0.00184438	-0.0585493	-0.0061764	0.00977053	0.00621777	0.0929127	0.00482867
0.0520146	-0.00192053	0.00943636	-0.000831914	0.0170037	0.00145216	-0.0633806	0.00311784	-0.00633197	7.0296e-05
0.0385609	0.00287135	0.00903888	0.00211438	-0.0537395	-0.0130127	-0.0167429	0.00549019	0.242766	0.0177862
0.0466646	0.00197059	0.0084035	0.000506638	-0.0792854	-0.0136074	-0.04826	0.00608045	0.0562074	0.00497549
-0.00141534	-0.000941887	-0.0113826	-0.00346431	-0.00164128	0.00241144	-0.0254545	-0.0096463	0.0537652	0.00535567
0.04354	0.00477408	0.0378903	0.00512155	-0.0641456	-0.0148908	-0.0378797	0.0112702	0.209362	0.0177317
0.013878	0.00832763	0.0991515	0.0100818	-0.0598815	-0.00514441	0.0137351	0.00388183	0.0117413	0.000907894
0.00415582	0.000261916	-0.0219161	-0.00471141	-0.00674775	-0.00257142	-0.0146847	-0.00814101	-0.0352312	-0.00468704
-0.0100427	-0.00297473	-0.0203346	-0.00387918	-0.0152001	0.00268485	-0.0285156	-0.0110303	0.0355443	0.00252377
0.627378	0.0667938	0.791607	0.0673725	0.634435	0.0744538	0.00746738	-0.000579772	-0.226419	-0.0245082
0.0183759	0.00373855	0.0131025	0.00229713	-0.00884964	-0.00378025	-0.0471743	-0.00403331	-0.0480946	-0.00540148
-0.0181325	-0.00537525	-0.00233477	-0.00030163	0.0031042	0.000544449	0.0145236	-0.00371782	0.0102671	0.000915714
0.11045	0.0176508	0.0547452	0.00683012	0.0752951	0.0107765	-0.0681242	-0.0110612	0.0565933	0.00229143
0.0600222	0.00969208	0.0281423	0.00537121	-0.0246055	-0.00862724	-0.0574882	0.00259092	0.025729	0.00251082
-0.0284678	-0.00914511	0.00397057	0.000857927	0.000691883	0.00114925	0.00348855	-0.00257345	0.0376964	0.00539101
-0.0278733	-0.00490008	-0.0265801	-0.0040648	0.018194	0.0083968	0.00106085	-0.0108465	0.0330602	0.00180401
-0.0307857	-0.00915285	0.00472296	6.17765e-05	0.0101669	0.0044669	0.000219878	-0.0014359	0.0520023	0.00603724
-0.0323934	-0.00190693	0.00857714	0.00151868	0.0149092	0.00534989	-0.00620213	-0.000745031	0.105969	0.0132825
-0.0140092	0.00599103	0.103839	0.0106833	0.164041	0.0191115	0.0464405	0.00436012	-0.0824737	-0.00755544
0.0644281	0.010024	0.0965044	0.0164611	0.121716	0.0247074	0.0120999	-0.00664481	-0.0401244	-0.00548675
0.134775	0.0105379	0.260662	0.0241123	0.14666	0.0156476	-0.00389403	-0.00161104	-0.215242	-0.0167802
-0.0471066	-0.000949378	0.0732128	0.00547142	-0.054229	0.000431537	0.0625936	0.00354301	-0.0197705	-0.00129134
-0.11212	0.000479489	0.196308	0.0165881	0.0783143	0.00746344	0.0425736	0.0031376	-0.074345	-0.00637575
-0.119247	-0.00770333	0.0383284	0.00517615	0.00872176	0.00994875	0.172402	0.0229488	0.0640209	0.00481884
-0.140298	-0.00530062	0.0424493	0.00612908	0.0205275	0.00995896	0.178211	0.0245783	0.0301943	0.00278184
0.026931	0.00403525	0.0135883	0.000778465	-0.00182244	0.000387718	0.00715957	0.00352459	0.0213375	0.00197836
0.210522	0.0142682	0.378149	0.0259593	0.375703	0.039898	0.0462848	-0.0111038	-0.151222	-0.015243
0.226877	0.0317992	0.241865	0.0247212	0.353064	0.0408722	0.0504207	-0.00608523	-0.163398	-0.0155332
0.0282573	-0.000959311	0.0664208	0.00966158	0.062239	0.012948	0.00417726	0.000162145	-0.00680557	-0.000101899
0.000506207	-0.00472232	0.0161832	0.00221388	-0.00117088	-0.000322811	0.0028918	-8.85811e-06	-0.007881	-0.000712762
0.000129072	-0.00251696	-0.0143032	-0.00391942	0.0179209	0.00512471	0.000650141	0.000486373	0.0567216	0.00578139
0.0231422	-1.02367e-05	0.0164698	0.00165058	-0.0176554	-0.0024534	0.000572772	0.00458824	-0.0137646	-0.000644746
0.00710185	-0.0048709	0.00199902	-0.00127231	-0.0460192	-0.00751312	-0.0382646	-0.0109104	0.184384	0.0226234
0.109704	0.0140725	0.0890795	0.00919892	0.0564176	0.00904639	-0.0276478	-0.0134444	-0.0978363	-0.00908243
-0.00116794	-0.00370021	-0.0569828	-0.00841733	-0.000911438	0.00209897	-0.0477861	-0.0174137	0.0332121	0.00164874
0.0532079	0.00484293	0.0105036	0.000350198	-0.021254	-0.00612091	-0.042333	0.0043744	-0.111237	-0.00937595
-0.00921298	-0.00310094	0.00866627	0.000271115	0.0457575	0.0106412	0.0217468	-0.00567249	0.0112944	0.000674255
0.00346711	-0.0028302	-0.00518197	-0.00236115	-0.00179094	0.00318085	-0.0121116	-0.0095775	-0.0100784	-0.00197091
-0.00334708	-0.00131925	0.0118247	-0.000525083	-0.0310595	0.00248017	0.0311426	0.00278546	0.0713656	0.00547488
0.0279721	0.000220579	0.0291823	0.00244442	-0.0690861	-0.00441332	-0.0873088	-0.00582376	0.0628891	0.00489199
-0.0158849	0.00209013	-0.00882721	0.000945561	0.00950328	-0.000824043	0.104072	0.026227	0.305625	0.0367776
0.0050922	-0.000712845	-0.0119107	-0.00269168	0.00311979	0.000818765	0.00816451	-0.00533941	0.0191025	0.00175424
0.0283106	0.00041106	-0.0130565	-0.00146703	-0.0296035	-0.00287048	-0.0029455	0.00625579	0.0149112	0.000949146
0.0462466	0.00575104	0.0952685	0.00607192	0.177084	0.0176992	-0.0265407	-0.0158285	-0.147374	-0.0111565
0.0629482	0.013823	0.0625991	0.0110275	-0.00552859	-0.00198929	-0.0176923	-0.00693435	-0.179328	-0.01553
0.00210183	0.00207991	-0.00735975	-0.00166693	0.0111622	0.0035891	0.0211787	0.00130139	0.0241615	0.00272359
0.0132601	0.000563647	0.0242981	0.00299636	0.0244272	0.00618125	0.00880764	0.00377286	-0.0236103	-0.00262589
-0.023557	0.00660481	0.0222829	0.00595717	0.025999	0.00671753	0.00438037	-7.40694e-05	0.0487777	0.00611274
-0.00523909	-0.000798982	-0.0202431	-0.00472111	-0.0340496	-0.00663929	-0.00437618	0.000334631	0.0030685	0.000272025
-0.000212519	0.00656436	0.529681	0.0265319	0.38669	0.0331483	-0.0330394	-0.00909055	-0.283165	-0.0210413
-0.0529325	-0.00720444	-0.0691168	-0.00912368	0.0512803	0.00791391	-0.00963901	-0.00484595	0.0196261	0.00120755
0.0380866	0.00832816	0.065637	0.00940774	0.0325114	0.00446575	-0.0287741	-0.00324966	-0.045793	-0.00374743
0.0108452	-0.00231294	0.0125073	0.00061479	0.0497655	0.00803083	0.0422537	0.00718454	0.0336833	0.00301406
0.00934927	-0.00337673	-0.00570627	-0.00300663	0.0352934	0.00720008	0.0125924	-0.00506258	-0.0319255	-0.00353637
0.0012139	-0.00161493	0.0149692	0.001654	0.00440672	0.00331487	0.0121563	0.00067746	0.00136906	0.000254676
0.0215575	-0.00163505	0.107754	0.0125125	0.0789599	0.00731693	0.020885	-0.0118656	-0.0503601	-0.00576466
0.0219905	0.00221607	0.0276525	0.00343946	0.000392066	0.002717	-0.0476824	-0.00677237	0.00823457	0.00088343
0.0371521	0.00203066	-0.0309647	-0.00412144	0.0104715	0.00282583	0.0097606	0.00436783	0.0093607	0.000503244
0.0128561	0.00285856	-0.167565	-0.0132966	-0.0944562	-0.00880758	0.191586	0.0184016	0.380968	0.0194984
0.0401015	0.00150226	-0.0339168	-0.0037556	0.0105982	-0.00104768	0.0676351	0.00565711	0.241516	0.00758898
0.0499367	0.00654074	0.0109441	0.00115104	-0.0418028	-0.0032513	-0.0769182	-0.00278016	-0.261077	-0.0146648
-0.0104688	-0.00216467	0.0194442	0.0013644	0.0492022	0.00921884	0.00371298	-0.00944518	-0.0585929	-0.00675316
-0.202765	-0.00631948	-0.113312	-0.0125269	-0.0828576	-0.00974309	0.224148	0.0331935	0.536509	0.0367682
-0.122922	-0.00164685	-0.0866093	-0.0102572	-0.0799123	-0.0118659	0.191406	0.0360004	0.552042	0.0400322
-0.00116264	-0.00278233	-0.00394333	-0.00122863	-0.0156736	-0.000367275	0.00101323	-0.00261189	0.0182327	0.00262506
0.00132116	0.0125779	0.0625693	0.00879712	-0.0239575	-0.00695834	-0.10149	-0.00879644	-0.11376	-0.00633547
-0.00222948	0.000438902	0.0398962	0.00431327	0.0162649	-0.00229348	-0.0293657	0.00181777	0.0456557	0.00356968
-0.00642349	0.00349795	0.0393405	-0.000148763	0.267234	0.0143538	0.0672586	0.0108339	-0.141664	-0.0123858
0.0112784	0.00214697	0.0804797	0.00842968	-0.0210665	-0.00323974	0.199595	0.0209934	-0.0647764	-0.00328976
0.0990679	0.0115096	-0.118609	-0.0129244	-0.178121	-0.0225651	-0.211619	-0.0102181	-0.0265236	-0.00353823
0.0236913	0.00643534	0.00832699	0.00221801	0.00935449	0.00370993	0.00988964	0.000315069	-0.0362853	-0.00430788
-0.0119888	-0.00553335	-0.000819068	-0.00130241	-0.00217385	0.00288062	0.0146242	0.00116985	0.031008	0.0029182
0.0234803	0.00186489	0.014749	0.00329514	-0.0622393	-0.0127895	-0.0161542	0.00423133	0.143465	0.0141138
0.0104312	0.000508326	0.00076631	-0.000874557	-0.00745602	-0.00240216	0.113637	0.0201111	0.368784	0.0245507
0.064585	0.000699486	0.133213	0.0167823	0.0817204	0.00896271	0.0953355	0.0142072	-0.00559822	-0.000941723
-0.00326224	-0.00437285	-0.00579558	-0.00349935	0.0294506	0.00859499	-0.0184277	-0.006217	0.0040379	-6.18628e-05
0.0335436	0.00404292	-0.0173517	-0.00351366	0.00535117	0.000493398	0.017936	-0.00380367	0.0422325	0.00306981
-0.00196816	0.0148408	0.0175364	0.00507409	0.0362839	0.00684508	0.00350314	-0.0135403	-0.123697	-0.0127365
-0.13642	-0.00751742	0.0375123	0.00585405	0.0331472	0.007643	0.0217041	-0.00896412	-0.0171361	-0.00216276
0.00190147	-0.00209959	0.0522853	0.00735754	0.0352846	0.00272008	0.046913	0.0131354	0.0379881	0.00197185
0.0743824	0.0189289	-0.0117999	-0.00263931	-0.0408576	-0.00864681	0.282099	0.0473711	0.696816	0.0499215
-0.0512789	-0.0111964	0.0172841	0.00375282	-0.00900708	-0.00155447	0.015016	-0.00236366	0.0630683	0.00568033
0.0879299	0.00578825	0.0424914	0.00594681	0.0556929	-0.00441362	0.205023	0.0184907	0.0734823	0.00342108
-0.0454148	-0.00204164	-0.0245385	-0.00247159	-0.0445556	-0.0018534	0.0180743	-0.0015827	0.103421	0.00454673
0.0290443	0.00871386	-0.0174992	-0.0020747	-0.0476707	-0.0105065	-0.0137964	0.00626645	0.0972816	0.00667519
-0.0853636	-0.00425035	0.0475947	0.0042681	0.0883606	0.00664237	0.0339312	0.0136518	0.0983082	0.00600756
0.1081	0.0236696	0.0827268	0.013475	0.074568	0.00641505	-0.00325162	0.00665736	-0.0417112	-0.0030052
0.115469	0.0242595	0.0158582	0.000474656	0.0639218	0.00460714	0.140883	0.00499018	0.296104	-0.00107152
0.0231299	0.00689267	-0.00361484	0.00121483	0.00529877	-0.00302806	0.139179	0.0172836	0.0683964	0.00384165
0.0163343	0.00355805	0.00225363	0.000418454	0.0168833	0.00174089	-0.0502414	-0.0146331	-0.0635885	-0.00659138
0.211198	0.0204367	0.335542	0.0282773	0.196284	0.0143551	0.207979	0.0254284	-0.097746	-0.00667553
-0.017556	0.00214486	-0.00901987	-0.00171109	-0.00972452	0.00131617	-0.0152238	-0.00768394	-0.059807	-0.00612545
0.0107907	-0.000153407	0.0167425	0.0018227	0.0835189	0.0166733	0.0049564	-0.00947461	-0.0625164	-0.00679462
-0.00117732	0.00573348	-0.00299776	-0.000722854	0.0183044	0.00305234	0.0510425	0.00585843	0.352655	0.0262734
-0.144179	-0.00230638	-0.0759174	-0.00818805	-0.086442	-0.0115496	0.140792	0.028955	0.41593	0.0375414
0.0435119	0.00845964	0.0354928	0.0054317	0.00830613	-0.00048529	0.0296811	0.00713854	-0.0122851	-0.00160783
0.00193212	-0.00381228	-0.0111829	-0.00111242	0.0771902	0.00679007	-0.00128201	-0.0105124	-0.0357166	-0.00326388
0.0606564	0.00779085	0.0249045	0.000346208	-0.00738085	-0.00403053	-0.0196128	-0.00365364	-0.127267	-0.00606325
-0.0634602	-0.00361504	0.0111769	-0.00018914	0.101041	0.0118603	0.0275363	0.000843279	0.0088407	0.000563681
0.00148888	0.00110061	-0.00228604	-0.000916333	0.00902411	0.00327181	0.0246928	0.000927374	0.00315564	0.000302637
0.0304907	0.00919584	0.110015	0.00909237	0.0389703	0.00211632	0.0618547	0.00237463	-0.311458	-0.0197788
0.00854644	0.00180661	0.0175497	0.00310974	-0.00460251	0.000532943	0.0193134	0.00520164	0.102982	0.0109892
0.0617829	0.00650472	0.203174	0.0153965	0.241192	0.0167333	0.0220097	-0.00471308	-0.222893	-0.0174205
-0.0146271	-0.00356542	-0.000219214	0.000745511	-0.0897458	-0.0146404	0.0249784	0.00482748	0.0407934	0.00319102
0.0493078	0.00474609	0.0115522	0.000646936	0.00508553	-0.00150529	-0.05597	0.00078175	-0.044628	-0.00287512
0.00665885	0.00168118	0.00338371	0.000229526	-0.0168764	-0.00409065	-0.00178316	0.00360749	0.0153546	0.00184284
0.0245912	-0.00136302	0.0246298	0.00369813	0.0707851	0.00927598	-0.0200748	-0.00248898	0.363355	0.0124111
0.024157	4.70081e-05	0.0023987	0.000646342	-0.00316555	0.00151902	0.0523582	0.00897354	-0.00699408	-0.000339991
0.00539657	9.56608e-05	-0.0198482	-0.00368818	0.00387382	0.00322655	-0.0534102	-0.00327356	-0.0762133	-0.00514047
0.122831	0.0148467	0.0412751	0.000246466	0.0330573	0.00769331	0.0808407	0.00777868	0.0360901	0.00250945
-0.0257458	0.00401069	0.0919508	0.0124576	0.0515634	0.00558714	0.0296748	0.00513619	-0.0984552	-0.00715335
-0.0167158	-0.0096228	0.00596603	-0.00321218	0.130026	0.0146583	0.226765	-0.0204643	0.283833	0.00877268
-0.00183859	2.93962e-05	0.00889873	-0.000139882	-0.00321793	0.00187042	-0.0685073	-0.0138635	-0.206847	-0.0163915
0.00887552	-0.00444164	0.0284806	0.00332008	-0.0123588	-0.00324899	0.0365261	0.0102947	-0.0331142	-0.00254557
0.0091073	-0.00114425	-0.0198521	-0.00317602	0.0118578	0.00540899	0.036991	-0.000860884	-0.0140798	-0.00134123
0.0012612	-0.00439962	0.0143012	0.00212043	-0.0160582	-0.00208244	-0.02557	0.000599439	0.044185	0.00557727
-0.0254637	-0.00468446	0.0145315	0.00231037	0.0171934	0.000873714	0.142838	0.0100047	0.0390362	0.00198695
0.156261	0.0263529	0.0923182	0.0138849	0.0698978	0.0124789	-0.0813823	-0.0159129	-0.109431	-0.012175
0.0150918	0.000369929	-0.028431	-0.00409851	-0.0308608	-0.00257223	-0.0149239	-0.00494935	-0.156293	-0.0145127
0.00327289	-0.00433813	-0.0481364	-0.00817287	-0.0311883	-0.00263089	0.0313742	0.00991042	0.0901796	0.00819912
0.413595	0.0583967	0.0584641	0.00716318	0.115075	0.011139	0.178831	0.0278571	0.302391	0.0125574
0.130793	0.0178396	-0.00725954	-0.00149645	-0.0356216	-0.00478143	0.056195	0.0152362	0.351954	0.0211949
-0.0644146	-0.00251445	0.0255934	0.00388604	0.0136562	0.00121386	-0.0255745	-0.002705	-0.126689	-0.0156604
-0.15372	-0.00249898	-0.018831	-0.00194946	0.0757531	0.00300104	0.0837279	0.00386549	0.0102422	0.00106651
0.0347767	-0.00108993	0.466622	0.0223526	0.430636	0.0544172	0.106279	0.0165179	0.0362115	0.00380124
-0.00842704	-0.0038184	0.0169976	0.000281043	0.0443543	0.0107058	0.00912503	-0.00698094	-0.0674474	-0.00627041
-0.0733543	-0.00757646	0.0146439	0.00127509	0.0235732	0.00798093	-0.00218834	-0.00628144	0.0703059	0.00514943
0.0722058	0.00793362	0.0138202	0.00299696	-0.0258809	-0.00685039	-0.00290051	0.0110817	-0.0111018	-0.000287471
0.011585	0.00225734	0.0294626	0.00208995	0.057374	0.00450686	0.0931599	0.0137525	0.170436	0.00919437
0.0273908	0.00208639	0.0188398	0.00238488	-0.0142546	-0.00424694	-0.00901592	0.00846228	0.00847073	0.000732502
-0.117538	-0.0100946	0.101952	0.0083237	0.124085	0.00749938	-0.15907	-0.0204172	-0.0846899	0.00461737
0.0573541	0.00777137	0.00231762	-0.000406259	-0.0136812	-0.00409916	-0.0686804	0.00370907	-0.094129	-0.00683703
0.0279979	0.00456788	0.00427398	0.00119864	-0.0353866	-0.0121691	0.00180238	0.00424415	0.422141	0.0286952
0.128361	0.0192854	0.0490166	0.00750799	-0.0195041	-0.0106228	0.087232	0.012497	0.371195	0.0143284
0.00986459	-0.00208352	-0.0430332	-0.00412825	-0.126814	-0.00802423	-0.108312	-0.00637093	0.170497	-0.000432737
-0.00745594	-0.00154368	-0.0116095	-0.00100245	-0.0892848	-0.0133235	0.0190215	0.00955145	0.332072	0.0142212
0.022009	0.0112228	0.0935216	0.0132538	0.0996515	0.00300527	0.141221	0.0230092	0.208788	0.0118767
0.0527112	0.00597754	0.0321965	0.00413388	-0.0561824	-0.0149066	-0.0402702	0.00684296	0.16365	0.014848
0.0388368	0.00282173	0.0328179	0.00439966	-0.0402895	-0.00817057	-0.0336582	0.0016711	0.180813	0.0138622
-0.00041877	-0.00203758	-0.013424	-0.00213854	0.00866515	0.000838231	0.126064	0.00806634	0.233952	0.0156561
0.0296078	0.00702467	-0.027713	-0.00364578	-0.0586296	-0.0124682	-0.109949	-0.0135189	0.00303576	0.00128209
0.00503991	-0.0013481	-0.00572667	-0.00179213	-0.0259431	-0.00717272	0.0190189	0.0154438	0.110455	0.0125913
0.0660271	0.00836816	0.0362447	0.00315543	-0.0402271	-0.0123281	0.102833	0.0241194	0.319306	-0.000395345
0.00685891	-0.000540834	8.65636e-05	-0.000595333	0.0298819	0.00523065	-0.012456	-0.00614206	0.00284214	0.000202212
0.0116536	0.000512304	-0.00234498	-0.00221556	0.0144496	0.00508658	-0.0245408	-0.00965686	-0.0407867	-0.00497453
-0.0397971	-0.0024767	-0.0215659	-0.0031763	-0.0291462	-0.00761989	-0.0105435	2.39136e-05	0.152523	0.0184435
0.0365345	0.00560187	-0.0437232	-0.00658815	0.0592771	0.00507409	0.12263	0.0102847	-0.0322049	-0.00326164
0.0689413	0.00633851	0.0376885	0.00430875	-0.00881317	-0.00382847	0.0775128	0.0187525	0.27109	0.0186148
0.000653252	-0.00139276	-0.0510679	-0.00945645	0.0166121	0.00321139	-0.00964586	-0.00257664	0.324064	0.0297895
0.194663	0.0479953	0.378184	0.049892	0.111898	0.00953757	-0.343736	-0.0130799	-0.309252	-0.0110887
0.138531	0.0292518	0.0504464	0.0114512	-0.0526414	-0.00416834	-0.0799437	0.00459286	0.174505	0.0207507
0.0970617	0.0129394	0.0996514	0.009877	0.166777	0.0142993	0.0556548	0.00812719	-0.0905124	-0.0079952
0.0387686	0.0121209	0.126509	0.0194966	0.0621839	0.0110314	-0.0279309	-0.0119082	-0.064886	-0.00844667
0.114542	0.00683701	0.200311	0.0160265	0.109324	0.0133888	-0.00260328	-0.00195286	-0.147348	-0.0122389
0.0808277	0.0207477	0.036356	0.00586064	0.0710169	0.0104422	0.248072	0.022852	0.259454	0.0144984
0.0156604	0.00161877	-0.0397913	-0.00846897	-0.0363906	-0.00760524	-0.0434671	-0.00494837	0.00944355	0.000663045
0.00687945	0.00131638	0.00327228	0.00065078	0.00219841	0.000761954	-0.0139449	-0.00973442	0.0152098	0.00217976
0.0344129	0.00546464	-0.0167464	-0.00214749	-0.0561677	-0.00993405	-0.0222232	0.00162216	0.115156	0.0087389
-0.00598229	0.000118126	-0.0933008	-0.00994791	-0.0631932	-0.00594639	-0.0770183	-0.00244039	0.0086146	0.00104984
-0.0473948	-0.00275969	0.000325756	-0.00196567	0.0442682	0.00380479	0.0335181	0.00250721	-0.0356683	-0.00246625
0.0255249	0.0028191	-0.0358001	-0.0067116	0.00618796	-0.00899972	0.18011	0.00967779	-0.0840603	-0.0316504
0.00611496	0.00238968	0.015293	0.00287991	-0.0037041	-0.00418717	0.0490462	0.00864213	-0.0137045	-0.00071776
0.0123927	0.00553559	0.0211195	0.00365129	0.0180221	0.00275457	0.018217	-0.00192955	-0.0509896	-0.00611039
0.018152	0.00381805	-0.0530626	-0.00699247	0.00040761	0.00167701	0.0862329	0.0138962	-0.0675177	-0.00476936
0.0357399	0.00367809	0.017412	0.00302313	-0.00778935	-0.0060622	0.0253887	0.0124985	0.0319749	0.002976
0.129477	0.0182146	0.0277264	0.00436911	-0.0198044	-0.00168227	0.0629933	-0.000672744	0.108279	-0.00296754
0.169939	0.0202005	-0.0344148	-0.00529755	-0.0759981	-0.0182774	-0.194663	-0.00524654	-0.17371	-0.00798614
0.0677086	0.0231757	0.0506637	0.00671702	0.0494619	0.00739691	0.0187033	-0.00661345	-0.108274	-0.00945013
0.0198357	0.000737414	-0.017945	-0.00439168	0.00220324	-0.00191107	0.0166256	0.00503066	0.0288447	0.00280926
0.0200434	0.00807256	0.040107	0.00812292	0.00741415	-0.000689628	0.0452789	0.0118117	0.132079	0.0151783
0.312449	0.0367138	0.275882	0.0233902	0.151704	0.00865745	0.0536751	0.00865952	0.0132569	-0.00111661
0.0413649	0.00783723	-0.0189945	-0.00246809	-0.0997936	-0.00799603	-0.13392	-0.012708	0.211059	0.0102397
0.0347141	0.00276989	0.0083888	0.00224404	-0.05856	-0.0104015	-0.094711	-0.00897015	-0.0340535	-0.00192647
0.00228668	-0.00233552	9.42005e-05	-0.00103191	-0.0366993	-0.00928723	-0.0306624	0.00054395	0.0775299	0.0091107
0.00994449	0.000973162	-0.0616903	-0.0123337	-0.061489	-0.0134697	-0.0306667	0.00417474	0.449519	0.0257188
-0.0152889	-0.00366301	-0.0245202	-0.00419896	-0.0075535	0.000419845	0.00955196	-0.000768108	0.0594975	0.00587622
0.00295672	-0.002675	-0.0269284	-0.00485593	-0.0257817	-0.00324922	-0.0218187	-0.00590903	0.0769654	0.0073953
-0.00238126	-0.00093244	-0.0302982	-0.0067942	0.0315756	0.00876247	-0.000279038	-0.0125544	0.0810776	0.00744474
0.0227276	0.00133564	-0.0299484	-0.00321552	-0.0871783	-0.00969359	-0.14851	-0.00166481	0.163247	0.00651249
-0.0409939	-0.00372155	0.0304737	0.00659441	0.0200771	0.00705786	-0.011678	-0.00803346	-0.0243648	-0.00337353
0.00388329	0.00159818	0.0178039	-0.000524746	-0.0455283	-0.0089222	0.0942612	0.00633632	0.113321	0.00560879
-0.00765947	-0.00276893	-0.00677417	-0.00105122	-0.025917	-0.00390478	0.0455866	0.0126398	0.0683552	0.00665478
0.0290656	0.00474681	-0.00696017	-0.00135863	-0.0129463	-0.00524114	-0.0314242	0.00139496	-0.112106	-0.0104073
-0.000642741	0.000382954	-0.00300122	-0.000177242	0.00614566	0.00193196	0.0136741	-0.00157752	-0.00560962	-0.000971217
0.00415717	0.000757457	0.00923389	0.00212009	-0.024798	-0.00609605	0.00336948	0.00150794	0.0119733	0.00144286
0.0195537	-0.00241698	-0.0167919	-0.00264789	-0.0385709	-0.011092	0.00700171	0.00311543	0.0318375	0.00400924
0.151128	0.00894602	0.158507	0.0125011	0.102246	0.0100867	0.0582293	0.00319844	0.0149976	0.000537894
0.00727064	-0.000307167	-0.0178263	-0.00289535	-0.0521296	-0.00924266	-0.0438678	-0.00215437	-0.0186333	-0.00105802
0.0174314	0.00302291	0.025812	0.0040437	0.0396286	0.00647659	0.0249175	0.00294211	-0.049531	-0.005879
-0.0100122	-0.00233696	-0.0383575	-0.00868573	0.00339162	0.00263682	-0.045873	-0.0121664	0.0556499	0.00421942
0.11648	0.016526	0.12832	0.015286	0.198082	0.0241894	0.0748869	-0.00512486	0.00321572	-0.000914251
0.148649	0.028893	-0.186214	-0.0300822	-0.0946119	-0.0105464	-0.0146765	0.0145437	0.080526	0.00475619
0.0619302	0.0108441	0.0265431	0.00479125	-0.00562613	-0.000649504	-0.0183489	-0.00187158	0.0533236	0.00590656
-0.203444	-0.00906204	0.0051112	0.0024705	-0.014569	-0.00128925	-0.0017359	0.00507352	0.228809	0.0133803
-0.0882185	-0.00635194	0.0278457	0.0019539	0.0732567	0.0114535	-0.00963533	-0.00553965	0.0560997	0.00338879
0.0230753	-0.0042386	0.0550119	0.00656853	0.0245628	0.00510012	0.00508834	-0.00230104	-0.0431069	-0.00575522
0.0335128	0.00269325	0.0167022	0.00195458	-0.0361787	-0.00958078	0.0129123	0.0109537	0.078664	0.00800846
0.0765769	0.0070868	0.0178892	0.000391969	-0.024215	-0.0092247	-0.105023	-0.00221053	-0.232572	0.000485031
0.0608025	0.00278189	0.0147117	0.00101363	-0.0422909	-0.0115815	0.103044	0.0150805	0.22901	0.00407764
0.0337094	0.00269536	-0.0267379	-0.00349565	-0.0497139	-0.00492533	-0.046426	0.000911203	0.0234851	0.00162642
0.0152154	0.00210265	-0.00334086	-0.000270167	-0.0451068	-0.00790064	-0.0410937	-0.00537125	-0.00979386	-0.000528519
0.148398	0.0410067	-0.045315	-0.00641973	-0.0803162	-0.00741983	-0.196197	-0.011333	-0.216072	-0.0114689
0.00182069	-0.0063353	0.103174	0.00920287	0.0199246	0.0062379	0.00552326	-0.0072894	0.149927	0.0119377
-0.0263095	-0.00406974	-0.00419327	4.06508e-05	-0.0586707	-0.0113021	0.00424581	0.0013821	0.0526115	0.00702397
0.0113019	0.00335123	0.0150037	0.00318276	8.94462e-05	-0.00264015	0.0363307	0.00992781	0.0907517	0.00998298
0.0583929	0.00991496	0.0907473	0.0141895	0.0422543	-0.00520411	-0.0445673	0.0170843	-0.0879439	-0.00634425
-0.105303	-0.0120973	-0.0138975	-0.00162026	0.032998	0.000983052	0.0846726	0.0172016	-0.0339618	-0.0023341
-0.0640506	-0.00738847	-0.014591	-0.000158097	0.0268651	0.00145062	0.00507066	0.00547856	0.0664139	0.00482067
0.00269794	0.00302293	-0.0142273	-0.00222246	0.0210451	0.00728782	0.042384	-0.00081661	0.0322738	0.00389717
-0.136135	-0.0031726	-0.00882467	0.00161545	-0.0426633	-0.00564321	-0.0358675	-0.000603981	0.133354	0.0086932
-0.17143	-0.00187908	-0.0175148	0.00107067	-0.0263007	-0.00295224	-0.0134198	0.000422283	0.184914	0.00912117
0.0336704	-0.00971641	0.073282	0.00489638	0.112532	0.0208192	0.0808366	0.00995904	0.102269	0.00975849
0.0459133	0.0127248	0.165532	0.0182341	0.197814	0.0239398	0.0462773	-0.002132	-0.158577	-0.0166593
0.00831511	0.00314774	0.0292964	0.00291245	0.0416437	0.00678848	0.0493709	0.0124661	-0.00147582	-3.80943e-05
0.0877977	0.00574425	0.216239	0.0195338	0.145645	0.00996001	0.105688	0.0139508	-0.113288	-0.0100663
0.0181283	-8.15498e-05	0.0301109	0.0035154	-0.0295569	-0.00604775	-0.00784593	0.0103772	0.0693183	0.0071503
0.0118494	0.00286175	0.00247695	0.000871045	0.0658331	0.0123133	0.0338145	0.00166217	-0.0404134	-0.00458243
-0.172938	-0.0188189	-0.0513029	-0.00484666	0.125415	0.0130806	0.00362645	-0.000782103	-0.07553	-0.00596911
-0.0311297	-0.0024145	-0.00801251	0.000256486	0.0663067	0.00649653	0.0328931	7.58246e-05	-0.14416	-0.00933957
-0.0684403	-0.00257685	0.0290144	0.00570802	-0.0210176	-0.00452333	-0.0195374	0.00649365	0.126955	0.010611
0.000974606	0.00525488	0.070352	0.00944934	0.0356132	0.00399374	-0.0230624	0.00556362	-0.00831011	-0.000339442
-0.00760783	-0.00224394	-0.00943133	0.000416024	-0.0341399	-0.00857089	0.0297489	0.00886283	0.0722337	0.00713147
0.0290617	0.00826252	0.039499	0.00452885	-0.0297779	-0.00972808	0.0278927	0.019548	0.387137	0.0265607
-0.0579433	-0.00292371	0.0157571	0.001749	0.042214	-0.000643407	0.0602615	-0.00159497	-0.0542569	-0.00370062
-0.0137709	-0.00242315	0.0136868	0.0026277	-0.0434995	-0.00834937	0.0542866	0.0124031	0.0327619	0.0038394
-0.0385922	-0.00560091	-0.0354678	-0.00545965	-0.0517371	-0.00793221	0.0223195	0.00501738	0.283528	0.0237317
-0.0142848	-0.00393554	-0.0216996	-0.00203541	-0.00135316	-0.00178434	0.00744811	0.00197205	0.0818934	0.00718217
0.0287533	-0.00336637	-0.174365	-0.0180907	-0.171363	-0.0163099	-0.27493	-0.0246014	0.11598	0.00581988
0.191727	0.00645957	0.289322	0.0342983	0.306562	0.0308	0.200465	0.0257892	0.532432	0.0239268
-0.017498	-0.000245932	0.00593407	0.0020324	0.0322295	0.00573254	0.0428982	0.00710283	-0.0216069	-0.0024682
0.157642	0.0102769	0.334944	0.0132323	0.222307	0.0196205	-0.000588722	-0.00942605	-0.254621	-0.0197967
-0.042319	-0.0068637	-0.00196342	0.000219105	-0.0187168	-7.93343e-05	-0.0106201	-0.00521835	-0.0090033	-0.00077954
-0.0103571	-0.00394911	-0.00929706	-0.00199084	-0.0212542	-0.00439859	0.00333	0.000796089	0.034583	0.00491383
-0.0333238	-0.0079388	0.096001	0.0136745	0.0308296	0.00638395	0.0182444	0.00734444	0.0140673	0.00253859
-0.0226955	-0.0088519	-0.00916035	-0.00298084	-0.0183821	-0.000116109	-0.00751789	-0.0105268	0.0523266	0.00670455
-0.00874276	0.00235503	0.0634015	0.00903603	0.0300624	-0.002004	0.0257933	-8.79488e-05	-0.0437929	-0.00430374
0.0296881	0.00817239	0.0454412	0.00654826	-0.00915865	-0.00490895	-0.0764848	-0.00397961	-0.144139	-0.0110461
0.026314	0.000902966	-0.00781651	-0.00110553	0.0263597	0.00524638	0.00811649	0.00179312	-0.0266715	-0.0030727
0.00924961	-0.000321323	0.0410186	0.00617104	0.0312179	0.00363533	-0.00321016	-0.00466698	-0.0597994	-0.0057428
0.00485391	-0.00343505	-0.0157456	-0.00200158	-0.0480468	-0.00687151	0.00149448	0.00170342	0.0482047	0.00378377
0.0980762	0.00796932	0.0598706	0.00420381	-0.00345913	-0.000102363	-0.0946366	-0.00580179	-0.0476898	-0.00392919
0.0270507	0.00114459	-0.0733941	-0.00752185	-0.0453226	-0.00369911	-0.0518521	-0.000205847	-0.038835	0.000151398
0.0150043	0.00137523	-0.0394561	-0.00527614	-0.0183407	-0.00102319	-0.0231239	-0.00124944	-0.0013352	-8.91148e-05
-0.0102931	-0.0038426	-0.00767926	-0.00127856	-0.0107787	-0.000938106	-0.0181779	-0.00990706	0.112551	0.0137119
0.0579093	0.00820719	0.0715375	0.00850632	0.0495378	0.00170017	0.0827727	0.0182897	-0.0793538	-0.00599621
0.0157505	0.000324575	-0.0131836	-0.00307376	0.0125214	0.00285455	0.0294113	0.0046976	0.0797972	0.00800227
0.0351173	0.00184452	0.0327967	0.00262557	-0.0413835	-0.00751049	0.0730173	0.0224726	0.166155	0.012701
-0.0617552	-0.00614075	0.026626	0.00367651	0.105751	0.0155492	0.0472375	-0.00466257	-0.00726805	-0.00145552
0.0553799	0.0137859	0.052917	0.00653586	0.00583617	-0.00532941	0.143497	0.0136623	-0.0497103	-0.0013865
0.00814651	-0.00159781	-0.00450065	-0.00231115	0.0249219	0.00474433	0.0256745	0.00501674	-0.0137148	-0.00135409
0.0416028	0.00396689	0.0536353	0.00587492	0.0416432	0.00559277	-0.00216742	0.00356217	-0.033685	-0.00330076
0.165488	0.00691748	0.0479057	0.00433972	0.161891	0.0109469	-0.0947323	-0.0208883	-0.153278	-0.0117548
0.104907	0.013301	0.0985015	0.00868895	0.135542	0.0127759	0.0994332	0.00172151	-0.159025	-0.0113569
-0.0914891	-0.00570468	-0.0909277	-0.00674592	-0.0289146	-0.00276423	0.0287977	-0.0109281	-0.0587157	-0.00546585
-0.0857053	-0.00650795	0.0147208	2.07542e-05	-0.0413048	-0.00261717	0.128467	0.0126697	0.0978243	0.00593354
0.257863	0.0294108	0.302038	0.0283102	0.304613	0.0228191	0.270599	0.0155966	-0.0178173	-0.00162096
0.0286236	0.00209308	0.0181964	0.00280288	0.0242196	0.00700466	-0.0153672	-0.00595809	-0.0113275	-0.00131883
-0.00441342	-0.00257984	-0.153531	-0.0177949	-0.0454698	-0.00533225	0.0829998	0.00127622	-0.1505	-0.00833706
0.0635926	0.00764727	0.0151996	0.00352878	0.0285248	0.0029961	0.0412639	-0.00673987	-0.134216	-0.00944259
0.0345111	0.00536028	0.0098672	0.000524793	0.0389216	0.00313139	0.110088	0.0034289	-0.0887978	-0.00657022
0.109622	0.0130159	0.0714516	0.00643036	0.0810952	0.00547009	0.166067	0.014139	0.188173	0.0103163
-0.00671021	-0.000213378	-0.011906	-0.000989194	0.00841299	0.00169745	0.0186842	-0.00433772	-0.0324611	-0.00283058
0.0668147	0.00691749	0.0471313	0.00721799	0.0301249	0.0035197	0.0384103	-0.00420018	-0.0161883	-0.00252705
0.00115798	-0.000950338	0.0208348	0.00265654	0.0259608	0.00334145	0.0157497	0.00899414	0.0131207	0.000775849
0.0781135	0.0106096	0.0248953	0.00375148	-0.0294762	-0.00531312	0.0843336	0.016095	0.0470026	0.00346984
-0.0250927	-0.000223067	-0.00364054	0.000571475	0.0110287	0.00263785	-0.00115348	-0.00739501	-0.0379174	-0.00452949
0.0172375	-0.00326529	-0.00293673	-0.00130848	0.0248622	0.00363603	0.0137208	-0.00308729	-0.027568	-0.00272836
0.00985416	-0.002628	-0.0191267	-0.00216371	-0.023398	-0.0030397	0.0181588	0.00703985	0.158428	0.0127461
0.0965781	0.0160386	0.111651	0.0155936	0.00800986	-0.00398947	-0.0284153	0.00687844	0.0607073	0.00623302
0.0655741	0.00711143	0.0740364	0.00725347	0.152593	0.0112695	0.125337	0.0125702	0.0637682	0.00443377
0.00245935	0.000148197	-0.00374421	-0.0014096	-0.00610625	0.00284463	-0.0131929	-0.00402469	-0.0205604	-0.0016387
0.023709	0.000595148	0.0119057	0.000510751	0.0288028	0.00639436	-0.0310041	-0.00926959	-0.111078	-0.010024
0.0105198	0.00149386	0.00527908	0.000610245	0.00292559	-0.00105882	0.0161303	0.000358155	0.0474333	0.00414307
-0.0439592	-0.00396585	-0.0102286	-0.000801334	0.0201329	0.00392416	0.030221	0.00272015	-0.0412734	-0.00436837
0.0037328	-0.00354931	0.0370981	0.00242788	0.0637826	0.00961914	-0.0232764	-0.00578643	-0.0206316	-0.00231539
0.0152855	-0.000100282	-0.0187174	-0.00360437	-0.0282522	-0.00239693	0.00766235	0.00252719	-0.0135614	-0.00119031
-0.00280999	-0.00591562	-0.0263554	-0.00515744	0.00496593	0.000462688	-0.0496223	-0.0181588	0.0435882	0.00340466
0.13637	0.0226447	0.105696	0.0143979	0.122707	0.0156832	0.0120661	0.00242836	-0.0890728	-0.00985171
0.0250709	0.00086821	-0.0204451	-0.00142278	0.0143154	0.00490289	-0.0137585	-0.00494228	-0.0237786	-0.00238992
0.128196	0.00600521	0.332074	0.0128304	0.390666	0.0197311	0.0908415	0.0138646	-0.124791	-0.0091662
0.129141	0.0178787	0.0126372	0.00123678	0.010425	-0.00623219	0.00775603	-0.00104565	0.174457	0.003273
0.0453175	0.0093025	-0.0108161	-0.00127304	-0.00701317	-0.00128285	-0.0606123	-0.00428187	-0.106537	-0.00769651
-0.0421852	0.00179548	0.055707	0.0039167	0.00612813	0.000195575	0.0848135	-0.000404042	0.0136492	-0.00122528
0.0482846	0.0081522	0.0101822	0.00196726	-0.104942	-0.0154199	-0.0446665	-0.0092081	-0.0237849	-0.00184309
-0.00395313	-0.00242689	-0.0112152	-0.00397073	0.0275657	0.00736423	0.0111765	-0.00352933	0.0161452	0.00120114
-0.0365891	-0.00106601	-0.0424586	-0.00490788	-0.0318987	-0.0068377	0.0284099	-0.00377224	0.00693165	0.000495127
0.0590133	0.00479276	0.0500825	0.00546168	-0.00939269	-0.00513296	0.0161411	0.0186121	0.0869511	0.00830076
0.00445739	-0.000985212	-0.000247804	-0.00030065	-0.0193083	-0.00358177	0.0298822	0.00837243	0.0221233	0.00169648
-0.0812567	-0.0100896	-0.0783824	-0.0111005	-0.0491306	-0.00783133	0.0941565	0.0236938	0.138026	0.0101212
-0.0858514	-0.00196895	0.0588106	0.00362262	-0.0915073	-0.0103474	0.0941872	0.016756	0.0558839	0.00295767
-0.0392378	-0.0161526	-0.0766064	-0.00788364	-0.129121	-0.00449577	0.0202718	0.00593291	0.353553	0.0230255
0.13252	0.00881877	0.117666	0.00773384	0.105421	0.00776994	0.00739743	0.0115007	-0.0969056	-0.00672253
0.114685	0.0573633	0.0957977	0.0219089	-0.0216923	0.00739317	-0.434859	-0.0674092	-0.430871	-0.0229302
0.085291	0.0056951	0.00783695	0.00175157	-0.215815	-0.014672	-0.196044	-0.00970916	0.224343	0.00511064
0.068405	0.0126517	0.173891	0.0206301	-0.00179366	-0.00197082	-0.0616204	-0.00817935	0.0373516	0.00212084
-0.0499569	-0.00679998	-0.0175493	-0.000964984	-0.060751	-0.0104915	-0.0109919	0.00165383	0.11833	0.00767154
0.0511241	0.0091177	0.0744841	0.0074115	0.0300919	0.000698618	-0.0581935	0.00361427	0.130682	0.00817618
0.113779	0.0136456	0.288527	0.0290399	0.251884	0.0255093	0.0189583	0.00724683	-0.253037	-0.0267597
0.00663173	0.00352468	-0.0178932	-0.00443794	-0.00707051	0.00463658	0.0606458	0.016533	-0.229386	-0.00941358
0.275481	0.0270027	0.0811683	0.00447608	0.13457	0.0115705	-0.150434	-0.0154897	-0.308735	-0.022866
0.162294	0.022841	0.203054	0.0293349	0.221378	0.0394442	0.0252844	-0.00539154	-0.0841414	-0.00975078
0.0408502	0.00332866	0.0862429	0.00881937	0.0189122	0.00816729	-0.0695096	-0.0141535	-0.0783594	-0.00621986
0.188842	0.0333841	0.33227	0.0532148	0.22067	0.0436247	0.0384375	-0.00158954	-0.0668276	-0.00832802
0.023362	0.0022283	0.105871	0.0162856	-0.0235688	-0.0023262	0.0293194	-0.00032336	0.032563	0.00268084
0.0254921	0.00540255	-0.0101145	-0.00031237	0.0908661	0.00903191	0.0257694	-0.00066257	-0.0248898	-0.001829
0.0383275	0.00369966	0.0023562	-0.000696363	-0.0424019	-0.00380349	-0.0131756	0.00266863	-0.0665826	-0.00533326
-0.00583742	-0.00393196	0.000889402	-0.000907353	-0.0105299	0.00455333	-0.00600661	-0.00422399	-0.0111661	-0.00166056
0.321124	0.0434853	0.360434	0.0402401	0.238846	0.0267224	-0.00461734	0.00143885	-0.203635	-0.0168099
0.00863423	-0.00301891	0.00350188	-0.00187365	0.0859004	0.0156898	0.0353515	-0.00610539	-0.0438004	-0.00525639
0.00565645	-0.00286334	0.00966464	0.000495721	-0.00319574	-0.00111743	0.0481598	0.015781	0.181767	0.0221756
-0.00198151	-0.00556749	-0.000417926	-0.00166984	-0.0190258	-0.00134507	-0.0184873	-0.00441991	0.0426508	0.00511546
0.100879	0.0105115	0.367132	0.0222417	0.187699	0.0119033	-0.00896021	0.00144085	-0.149083	-0.0110055
-0.00777733	-0.0031535	-0.000855219	-2.33623e-05	0.0127047	0.00148532	0.0304444	0.00611474	0.0656723	0.00545318
-0.0102411	-0.00618675	-0.0488522	-0.00542674	0.0555396	0.00727041	-0.0086449	0.0033669	-0.00323352	-0.000495922
0.00374223	0.00014483	-0.00482768	-0.00187824	-0.016159	-0.00164656	-0.0364933	-0.00644437	0.0285266	0.00319497
0.0107894	-0.000971962	-0.00103827	-0.00047537	-0.0539227	-0.00470016	-0.0668958	-0.00848567	-0.0286051	-0.00219483
-0.0723587	-0.00794097	-0.0122421	-0.00185967	0.0148779	0.00585725	0.0161473	-0.00688832	-0.0120227	-0.00157088
-0.0281253	-0.00547767	-0.0416213	-0.0068761	0.0632741	0.0104876	-0.029312	-0.014144	0.0676218	0.003886
0.00294052	0.000498674	-0.0107328	-0.00137305	-0.0380515	-0.00637033	0.0148193	-0.00120806	-0.0224496	-0.00273538
-0.00584139	-9.87318e-05	-0.00761141	-0.00114632	0.00743481	0.00288643	0.000682214	-0.00890982	0.0442204	0.00494151
-0.0525659	0.00527829	-0.176786	-0.0148106	-0.123451	-0.0159408	0.189381	0.0232723	0.463773	0.0302422
0.0140013	0.000808004	0.0110941	0.00154173	0.000390712	0.000548943	0.0180891	0.0101006	-0.00404165	-0.000391573
-0.00641687	0.000353392	-0.10619	-0.0144726	-0.091901	-0.0170022	-0.0305203	-0.00950831	0.108714	0.0103867
0.0482454	0.00746748	0.00474012	0.00129331	-0.0402377	-0.00189902	-0.0766313	-0.0206735	0.575093	0.04471
0.000767758	-0.000789718	-0.0132254	-0.00281574	-0.00345103	0.000419871	0.0130872	-0.00437173	0.0593839	0.00599877
-0.0131126	-0.00624943	-0.0139161	-0.00355665	-0.0113981	0.00278871	-0.00427304	-0.00871757	0.0324948	0.00417084
-0.00821007	-0.00417517	-0.0126893	-0.00327868	-0.0252361	-0.00432551	0.00724802	0.00504531	0.0249728	0.00319214
-0.00602431	-0.00451781	-0.000557119	-0.000455882	-0.00422423	5.68526e-05	0.00210051	-0.00537641	0.0109056	0.00137512
0.00740706	-0.000745598	0.000450805	-0.000841797	0.00476379	0.000884098	-0.0302002	-0.0084055	-0.0361221	-0.00460544
-0.00262543	-0.00412813	0.00198058	-0.000222378	0.000506746	0.000986657	-0.007767	-0.00643776	-0.0134859	-0.00209906
0.037805	0.0100118	0.0688412	0.00850917	0.15107	0.0199955	0.0154547	-0.00879313	-0.116823	-0.0109654
-0.00331802	-0.00394906	0.00606445	0.000413281	0.00507295	0.00215902	-0.0051089	-0.00615355	-0.0132125	-0.00195912
-0.00368692	-0.00464305	0.0026277	-0.000864956	-0.000442745	0.00148977	-0.00982134	-0.00597386	-0.0197295	-0.0030139
-0.00727374	-0.00357383	-0.00881765	-0.00222871	-0.0166952	-0.000122059	-0.0130528	0.00111104	0.0306033	0.0037737
-0.0128914	-0.00739163	-0.0180357	-0.00535798	-0.0149263	-0.000317597	-0.00174808	0.00173939	0.0703675	0.00712921
0.00359457	-0.00110001	-0.0392496	-0.00680218	-0.0268034	-0.000333621	-0.0356622	-0.0076453	0.0286359	0.00242361
0.00370498	0.000415795	-0.0230215	-0.00449756	-0.0210113	-0.00172112	-0.0244767	-0.00987097	0.00747256	0.000653595
-0.0218459	0.00370098	0.0627914	0.00799303	0.0356621	0.00434807	-0.0195229	-0.00943115	-0.0773135	-0.00840589
0.0239637	-0.00152541	0.0377995	0.0036491	0.033284	0.00475405	0.0537346	0.0135279	-0.0198681	-0.00177731
0.0208253	0.00601607	0.0435599	0.00716767	0.0715693	0.0139175	0.0146643	-0.0106229	-0.0574873	-0.00757219
-0.0841272	0.000153028	0.00825222	-0.000713621	-0.0806262	-0.00856758	-0.0087981	0.00468953	0.191803	0.0105738
0.0159332	0.00233062	-0.0376316	-0.00720349	-0.0143858	0.00164529	-0.0421532	-0.00703812	0.269572	0.0225887
0.00102744	-0.00347605	-0.000468389	-0.000934687	-0.0183935	-0.00219468	-0.0149128	-0.00384556	0.186813	0.0255694
-0.0360233	0.000940274	0.123456	0.004517	0.193177	0.0107038	0.192944	0.030661	0.00294052	0.000930471
-0.0692156	-0.000517087	0.0952991	0.00872776	-0.0108797	-0.00453656	-0.00112654	0.00581222	0.0448515	0.00224209
-0.0414228	-0.00727924	-0.00128229	0.000488577	0.0572914	0.00924674	0.0223529	-0.00775298	-0.0144955	-0.00199466
-0.00758896	-0.00292259	-0.00782096	-0.00171457	0.0628188	0.00658517	0.0142936	0.00303067	-0.00715138	-0.000521414
-0.0109825	0.0110838	-0.024457	-0.0025082	-0.0828426	-0.0123728	0.0835858	0.0190708	0.340166	0.0272844
-0.0887962	-0.00716553	0.010768	0.000984455	0.000947227	-0.00379986	-0.0535855	0.0043415	0.0147782	0.000806542
-0.0156183	-0.00330766	-0.00957774	-0.00266906	0.0581636	0.00849994	-0.0187185	-0.00773891	-0.0660591	-0.00461798
0.203626	0.0278215	0.139878	0.0143051	0.0644946	0.0107466	-0.104535	-0.0129035	-0.109117	-0.00852993
0.145395	0.0200122	0.238563	0.0227201	0.215831	0.0248151	0.0674116	-0.00352631	-0.232709	-0.0222602
0.000219477	0.0019122	0.0362816	0.00505282	0.0428603	0.00859529	-0.0123204	-0.00615833	-0.0117861	-0.00229404
0.0373224	0.00804045	0.0517766	0.00953096	0.0469505	0.00808862	0.00868291	0.00209585	-0.0448492	-0.00616075
-0.0698662	0.00385838	0.00443363	0.0015544	-0.0815367	-0.013761	0.1817	0.0425713	0.529297	0.0432813
-0.180728	-0.0118575	-0.00897614	0.00198659	0.0533236	0.00442173	0.0241316	0.00283957	-0.0197645	-0.000565485
0.00770117	0.0031442	0.0130901	0.00243355	0.014715	0.00249881	0.0151389	0.0134738	-0.0369552	-0.00543789
-0.0283203	0.00503714	0.0358128	0.00456939	0.0269944	0.000887726	0.0910125	0.0190515	-0.103032	-0.00798861
0.0649412	0.00478018	0.0410216	0.00133957	0.023896	0.00044787	-0.0135265	0.00391269	-0.0774904	-0.00462817
0.0183789	0.00270601	0.0179209	0.000626887	0.0837885	0.00684651	0.20407	0.0199503	0.548289	0.00723026
0.127187	0.0161343	0.464946	0.0366502	0.324309	0.0327551	0.161402	0.0189901	-0.190349	-0.0140308
-0.138664	-0.00618518	0.0482135	0.00400701	0.0556656	0.00468388	-0.0619841	-0.00866923	0.0438848	0.00142581
0.0982684	0.0217058	0.180078	0.0283717	0.113683	0.0177408	0.0686235	0.0158249	-0.0230106	-0.00373923
0.014209	0.00293546	0.0104799	0.00141276	-0.00648072	-0.0039077	-0.00862871	0.00586392	-0.0267143	-0.00302944
-0.0794654	-0.00369057	0.0214292	0.000984605	-0.0428957	-0.00335325	-0.0639427	-0.00387969	0.0649026	0.00244467
0.0149849	0.00300023	0.0551245	0.00895963	-0.00702552	-0.00324684	0.0127124	-0.00143332	-0.0655659	-0.00567997
0.0188945	-7.27059e-05	-0.0143805	-0.0034761	-0.00352643	0.000625187	-0.00458044	0.00502505	-0.0144159	-0.00169576
0.0382726	0.00877234	0.367286	0.0267166	0.298549	0.027086	-0.0266655	-0.0171674	-0.188638	-0.0179352
-0.124025	-0.00517512	0.00236458	0.0036643	-0.0696472	-0.0132548	0.116873	0.0128056	0.0263682	0.00310208
0.275275	0.0262637	0.442364	0.0384572	0.400717	0.0439764	0.0824647	0.0114266	-0.0840349	-0.00739055
0.152725	0.00500952	0.211923	0.0181496	0.263545	0.0235071	-0.0125878	-0.0030391	-0.242927	-0.0196114
0.200545	0.0181483	0.184035	0.0159803	0.245985	0.0264307	-0.00661338	0.00344283	-0.143867	-0.0114415
0.274471	0.0227797	0.417758	0.0318793	0.33569	0.0369994	0.0405638	-0.00166434	-0.141972	-0.0125717
-0.0115354	-0.000850935	-0.0164109	-0.00324765	0.00470719	0.00361123	0.0162145	0.000410826	0.0214221	0.00185562
-0.0140651	-0.00386457	-0.030691	-0.00511941	-0.023917	-0.000876467	-0.0268015	-0.0131456	0.0182127	0.00186876
0.0125144	0.00284641	0.0144894	0.000995773	-0.0191931	-0.00342359	-0.0162816	0.00163294	0.279596	0.0255424
0.0424689	0.00226157	0.0117682	-0.00123509	0.00799889	-0.0022549	0.0486485	0.00980241	0.185473	0.0109105
0.0470287	0.00512492	0.0239248	0.0029575	-0.0243841	-0.00823167	0.00715892	0.0133217	0.0297121	0.00274379
-0.138413	-0.00586639	-0.0812469	-0.00352815	-0.0806533	-0.00522488	0.111639	0.00644686	0.0133662	0.00172685
0.0384569	0.00521577	0.02406	0.0022802	-0.0701513	-0.0105568	0.0465377	0.00919404	0.0238154	0.0013715
0.00413896	0.0013237	0.0489485	0.00798721	0.00408088	0.00234458	-0.0643493	-0.0173875	-0.00536469	-0.000954964
0.0761438	0.00657143	0.129121	0.0195696	0.0960135	0.0146463	-0.0179595	-0.000168046	-0.0934889	-0.00945592
0.017922	0.00236778	0.0090568	-0.000690421	-0.00293244	0.00162173	-0.0335834	-0.00188565	0.140745	0.0121345
0.00374875	-0.00303507	-0.00644968	-0.000804081	-0.0305612	-0.00114915	-0.00942531	0.00316048	0.0285028	0.00264988
0.0232551	0.00482629	-0.00341125	-0.00020229	0.0219906	0.0060958	0.0047958	-0.00976892	3.17646e-05	-0.000845018
0.236932	0.0232779	0.312621	0.0371386	0.323778	0.0444424	0.03408	-0.00186835	-0.106949	-0.0103772
-0.00873291	-0.00389568	-0.0211701	-0.00316914	-0.0241532	-0.00174197	0.00315408	-0.00154548	0.0337154	0.00269631
0.186316	0.00907187	0.29289	0.0227739	0.344263	0.0324355	0.0231146	-0.00747932	-0.190008	-0.0176261
-0.0166726	-0.00212067	0.0166334	0.00240637	0.0927637	0.0142152	0.0317279	-0.00254427	-0.0556976	-0.0053336
0.0238857	0.00876413	0.258664	0.0282347	0.231015	0.0263059	0.00970691	0.00187502	-0.1849	-0.0155169
0.0658176	-0.00096777	0.0961209	0.00878627	0.155021	0.0168005	0.0115801	-0.00567582	-0.0773903	-0.00632829
0.240234	0.0316931	0.340576	0.0433694	0.204807	0.032694	0.0590989	0.00544084	-0.105968	-0.0114758
0.0533604	0.0174495	0.144911	0.0261635	0.207399	0.0355908	0.0198656	-0.00788401	-0.000620542	-0.000137267
0.23582	0.0275658	0.425861	0.0465912	0.347676	0.0434665	-0.0454268	-0.0116059	-0.181874	-0.0184013
0.287091	0.0302206	0.414379	0.0413822	0.33744	0.0475826	0.0382601	-0.00292404	-0.111537	-0.0110171
-0.291947	-0.00790299	-0.11056	-0.0201182	-0.119571	-0.0174351	-0.143935	-0.0144006	0.00953208	-6.77088e-06
-0.0236816	-0.00893965	-0.00318745	-0.00116697	0.0957325	0.00950127	0.264882	0.0290972	0.362982	0.0258244
0.0362738	0.0117336	0.128233	0.0187975	0.0812555	0.00202685	-0.0232416	-0.00195575	0.360494	0.0187024
0.181747	0.0363901	-0.0322765	-0.00496696	-0.0172641	-0.0028342	0.410033	0.053538	0.262543	0.00985852
0.0740619	0.0240934	-0.00160587	-0.00583109	0.0650303	-0.000252012	0.540762	0.0351175	0.241445	0.00210401
-0.0392048	-0.00378673	2.59423e-05	-0.000201939	0.0363416	0.00601105	0.0115078	0.000166841	0.0199935	0.00210655
-0.00827296	-0.00619707	0.0608125	0.00204445	0.0408499	0.00506355	0.164049	0.0160264	0.548267	0.0157913
-0.0360214	-0.0031347	-0.0236172	-0.0017206	-0.0471042	-0.00435868	-0.000813424	0.000939012	0.131274	0.0068744
0.0268142	0.00034635	-0.0341004	-0.00697823	-0.0278273	-0.0159574	0.0654917	0.0187975	0.238501	0.0144183
0.0870141	0.021681	0.0773199	0.0119757	-0.0706064	-0.0117793	0.0485708	0.020654	-0.105897	-0.0105752
0.0315182	-0.00063409	-0.0234432	-0.00583484	0.0622801	0.00600019	0.186478	0.019995	0.236598	0.0147046
0.258137	0.0554835	0.163925	0.0298665	0.181538	0.0156004	0.156052	0.010227	-0.263038	-0.000612375
-0.0405867	-0.00910609	0.0047531	-0.00128683	-0.000636341	-0.00886319	-0.0107234	-0.00257236	0.11301	0.0082944
0.0606892	0.00556276	0.0964289	0.0112053	0.0758084	0.0105861	0.0338808	0.000345703	-0.160435	-0.0154166
0.0340112	0.00441048	-0.00731803	-0.00166053	-0.0229114	-0.00493253	-0.0017042	0.0081956	-0.0162486	-0.00131134
0.183099	0.0261611	0.434988	0.0486726	0.362638	0.0557575	0.0132689	-0.018579	-0.150636	-0.0172732
0.0837619	0.0160255	0.0231358	0.00596018	0.0850706	0.0103945	0.0564629	0.00262819	0.0342128	0.00212211
0.0164524	0.00689869	0.0236639	0.00332752	0.00591184	-0.00129375	0.041039	0.0101344	0.041474	0.00361249
-0.0163428	-0.0132904	0.0333509	0.00431812	0.0453483	0.0137744	0.00896246	-0.00423244	0.00844013	0.00094615
0.0121316	-0.00283187	0.047672	0.00796578	0.034788	0.00899781	0.0277419	0.00405045	-0.0242474	-0.00285677
0.0125991	0.0018072	-0.0205165	-0.00393312	-0.0515063	-0.00610102	-0.0402425	0.00212196	0.13134	0.0127085
0.025776	-0.00100135	0.0109815	0.00127662	-0.001622	-0.0023739	0.0387504	0.0145913	0.0319733	0.00324069
0.0055589	-0.00279053	0.0338842	0.00374974	-0.00728572	-0.000597097	0.0226696	0.00843786	0.013154	0.00128559
0.13329	0.0339739	0.0555501	0.00770625	0.168123	0.0310632	0.0278107	-0.00448002	-0.0310823	-0.00526946
-0.000822063	-0.00344036	-0.0270036	-0.00539913	-0.0167484	0.000394246	-0.00946011	-0.00345037	0.0427193	0.00419131
0.0147939	0.00342829	-0.042083	-0.00755657	0.0382116	0.00771655	-2.01281e-06	-0.00483463	0.0938807	0.00601767
0.0142087	0.00046574	0.0187119	0.00210927	0.046785	0.0082157	-0.00243226	0.000605268	0.0640778	0.00626
0.0508097	0.0119816	-0.00465361	-0.00207485	-0.00408022	-0.00697441	0.138302	0.0115008	-0.0152717	-0.00141446
0.00779219	-0.000669821	-0.0367652	-0.00539389	0.0280679	0.0054928	0.0503049	-0.00137422	-0.0111423	-0.00145329
0.0169724	1.93858e-05	-0.0286712	-0.00510159	-0.0526763	-0.0130646	0.0652254	0.0150706	0.140301	0.0146263
-0.000194433	-0.00341016	0.00430298	-0.000192209	0.0299953	0.00679692	0.0111693	-0.0054268	0.0239291	0.00256157
0.047861	0.00488091	0.0239094	0.00353168	0.0223078	0.00322534	0.0632396	0.0191079	0.233083	0.0259956
-0.287519	-0.0184712	0.020687	0.00726956	0.0254863	0.000600515	0.00398167	-0.00131461	0.021565	0.00295138
-0.00268785	-0.00144475	-0.0230452	-0.0039529	-0.028623	0.000164459	-0.0385346	-0.0111351	0.020949	0.0017225
0.183879	0.0243643	0.33565	0.0435885	0.281635	0.0429592	0.0302019	-0.00426131	-0.0713327	-0.00801798
0.0198387	0.00570282	0.023783	0.00476452	0.00477337	-0.0020591	-0.0526279	-0.00613644	-0.000546651	0.000448688
0.144987	0.0228403	0.298643	0.0368734	0.219542	0.0401686	-0.0192779	-0.0214973	-0.16728	-0.0190362
-0.00929202	0.00285136	0.0331208	0.00653086	0.0529592	0.0124343	0.0474051	0.00613402	-0.0780656	-0.0106216
0.0576365	-0.00189452	0.0590698	0.00401836	0.0277983	0.00998449	-0.0362707	-0.0150554	-0.223428	-0.0240213
0.00434118	-0.000314644	-0.00594506	-0.00182788	0.0077381	0.000138999	-0.00575987	-0.00027637	-0.0485098	-0.00410391
0.0183981	0.011772	0.00768849	0.00264114	-0.00356311	-0.0023868	0.0369729	0.00227366	0.115985	0.00897026
-0.00979456	-0.00116835	-0.00124543	0.000163465	-0.0066004	-0.000461956	-0.0217423	-0.00246568	-0.0594101	-0.00591818
0.22726	0.0221185	0.283679	0.0341929	0.252086	0.0328836	-0.0183183	-0.00496071	-0.153468	-0.0148719
-0.0252855	-0.003642	-0.0113087	-0.00156668	0.00689658	0.00113598	-0.00531885	0.00055176	0.0830307	0.00693259
0.0677322	0.0059442	-0.0207973	-0.00281999	0.115955	0.00826582	0.0653158	0.0053394	-0.0598599	-0.00437533
0.0266142	0.00691414	-0.0953477	-0.0142757	-0.0487451	-0.00412617	-0.0585645	-0.00655334	-0.0714818	-0.00539669
-0.00551417	-0.00213197	0.0493171	0.00785751	0.0205561	0.0038029	-0.0196439	0.00109098	-0.0284965	-0.00265053
0.0889376	0.0232475	0.027988	0.00485341	-0.113268	-0.013729	0.17269	0.0272976	0.48336	0.0278802
0.13429	0.0204419	0.080346	0.00880898	-0.0483868	-0.0147635	0.04197	0.0106376	0.161686	0.0108498
-0.0258732	0.019419	-0.0681983	-0.00622532	0.0524077	0.00718667	0.214054	0.0374644	0.150113	0.0153586
-0.102458	-0.00864884	-0.0621901	-0.00769071	0.00133855	0.000913695	-0.0547572	-0.00369763	0.0835097	0.00529666
0.0338627	0.00615417	0.0385187	0.00509112	0.0179619	-0.000566996	0.0686591	0.0166147	0.0440912	0.0045741
0.00884834	-0.00361929	0.00148818	-0.00130057	-0.0143695	-0.00438834	0.0731961	0.0189496	0.288609	0.0211347
-0.0832617	-0.0102609	-0.00318087	0.000813929	-0.0120604	2.79244e-05	0.0222003	-0.00321486	0.0597838	0.00690886
0.0282301	0.00346781	0.0157882	0.00232432	-0.0496327	-0.0127255	-0.0419235	0.00638407	0.257949	0.0273789
0.124517	0.0247675	0.0683985	0.00962166	0.04958	5.80265e-05	0.107452	0.026617	0.488502	0.0350106
0.0643517	0.0140363	-0.0366988	-0.00581316	-0.0621445	-0.0141898	0.111959	0.0169223	0.181359	0.00991914
-0.00242439	-0.00455231	-0.00536841	-0.000788511	-0.0514247	-0.00869621	0.0144954	0.00670527	0.269904	0.0251795
-0.127998	-0.0110266	-0.0467515	-0.00577789	-0.00556918	-6.28771e-05	0.0301846	0.0060502	0.229447	0.0219325
-0.00414007	-0.00294923	0.00629875	0.000909867	0.0746125	0.00638905	-0.0129115	-0.00264994	0.0146337	0.00181228
0.0404527	0.00447095	0.0402787	0.00579505	0.0833082	0.0132916	-0.0255237	-0.015869	-0.0337706	-0.00393557
0.192057	0.0206176	0.226017	0.0224515	0.249843	0.0292596	-0.0325643	-0.0208741	-0.224939	-0.0206342
0.124423	0.00552252	0.223768	0.032188	0.18134	0.0352033	0.0762524	0.0120031	-0.0368736	-0.00488994
0.0300818	-0.000494193	0.0489618	0.00547211	0.0618124	0.0124688	0.00924747	-0.00275969	-0.0487864	-0.00483583
0.0303251	0.000841879	0.0150043	0.00202603	0.03539	0.00636582	-0.0267905	-0.0046773	0.00212164	-4.00171e-05
-0.0621704	-0.00702509	0.139368	0.0187954	0.178595	0.0264464	0.0294481	-0.0164455	-0.171228	-0.0198733
0.130199	0.00860587	0.201691	0.0150952	-0.0451003	0.000956815	-0.0294022	-0.0130963	-0.172821	-0.0119823
0.274317	0.0348389	0.389106	0.0480296	0.28669	0.0421325	0.0589872	0.00433537	-0.122318	-0.0138353
0.124938	0.0156148	0.25635	0.0330438	0.156453	0.0322116	-0.000613382	-0.016758	-0.122085	-0.014435
0.133025	0.0122901	0.103073	0.0102582	0.0322654	0.00593539	-0.0494791	-0.00476097	-0.161733	-0.0127993
0.0498673	0.00818801	0.0610113	0.00658655	0.0803693	0.0106276	-0.0665258	-0.0133182	-0.218348	-0.0195632
0.0855847	0.00567927	0.144338	0.0096884	0.332524	0.0255373	0.00741299	-0.0200485	-0.187366	-0.0170251
0.0528317	0.00682285	-0.0217171	-0.00274586	0.000638378	-0.000851408	0.0146795	0.00448575	-0.135556	-0.00855646
0.117385	0.0171034	0.228335	0.0276584	0.237223	0.0403527	0.0152536	-0.0131944	-0.0971122	-0.0113858
0.0124266	-0.00372273	0.00737233	-0.000136525	0.000807007	0.00336559	-0.0118003	-0.00373174	-0.000390211	0.000341223
0.15653	0.0214295	0.111102	0.0117169	0.133289	0.01612	-0.0458683	-0.00242327	-0.26176	-0.0176778
0.0667435	0.0032949	0.0852875	0.0114632	0.0712444	0.0112727	-0.0308663	-0.0135411	-0.137745	-0.0145262
0.0103567	0.000456606	-0.000874775	-0.000546708	-0.000998005	0.00124296	-0.00563629	-0.00322015	0.0199482	0.00237927
-0.00864759	-0.00285371	-0.0131509	-0.00263156	-0.0239574	-0.00442567	-0.00629237	5.94852e-05	0.0901906	0.00884188
-0.00327018	0.00554996	0.0389041	0.00559959	0.058724	0.00642821	0.0447907	-0.00015755	-0.080546	-0.00665945
-0.0358846	-0.00311803	-0.0347154	-0.00500663	0.0363596	0.00944099	-0.0299474	-0.010867	0.0271496	0.00085795
0.0945255	0.00459178	-0.0282866	-0.00526388	0.0619175	0.00148729	0.142028	0.0154949	-0.103583	-0.0076449
-0.0191818	0.000699066	-0.018556	0.000312014	0.051452	0.00955583	0.0466597	-0.00795117	-0.0293327	-0.00357601
0.000212528	-0.00366879	-0.00874757	-0.00146558	0.00338857	-0.000647802	-0.0381283	-0.0102336	-0.0391366	-0.00330954
0.0550485	0.00742507	0.0424448	0.00470785	-0.0504029	-0.0113826	-0.128717	-0.000558412	-0.0479087	-0.00176535
0.00800064	0.000758197	-0.0212105	-0.00334318	-0.0264903	-0.00522016	0.0553577	0.0124645	0.0642494	0.00576126
0.0344104	0.000260616	0.00301698	-0.000774765	0.0730362	0.0100811	0.00676131	-0.00473568	-0.114676	-0.010993
0.00249665	0.00151843	0.00779129	0.0017948	0.0187667	0.00226785	0.0349507	-0.00234536	0.0316142	0.00272705
0.0175489	-0.00267313	-0.0236958	-0.00598968	-0.0249045	-0.00284607	-0.0297946	-0.00423904	0.0090834	0.00120617
-0.00588766	0.00104062	0.0324544	0.0038164	0.0733707	0.0101172	0.00328454	-0.00701645	-0.0398871	-0.00403788
-0.0388835	-0.00292399	0.0170892	0.0015108	0.10763	0.0145916	0.0157264	-0.0090804	-0.0300165	-0.00308299
0.167057	0.0222809	0.34746	0.0382097	0.306983	0.0475366	0.0248625	-0.0137966	-0.119157	-0.0134809
-0.00279108	-0.00240182	-0.0216593	-0.000346763	0.104506	0.00818725	0.0108536	-0.00840277	0.0205786	0.000337826
-0.00292685	-0.00768808	-0.0212704	-0.00560175	0.0377705	0.00468601	0.0202346	-0.000422356	0.0419243	0.00193636
0.00505322	0.000482797	-0.00415781	-6.89187e-05	-0.0209802	-0.00402446	0.0259218	0.00541986	0.0104869	0.00132164
0.00798156	0.00220468	0.0741291	0.00830835	0.0459061	0.0083298	-0.0185658	-0.0121108	-0.0443401	-0.00499918
0.0324813	-0.00411169	0.00566994	-0.00107502	0.0870556	0.0116354	-0.024725	-0.0107998	-0.0271333	-0.00163177
0.0289673	0.0111167	0.0803361	0.011238	0.140094	0.015999	0.057019	-0.0062596	-0.00394193	-0.000802271
-0.0185293	-0.00244749	-0.00966959	-0.000165962	-0.018886	-0.00197822	0.0411108	-0.00423446	0.06647	0.00651321
-0.062438	-0.00773888	-0.00718159	-5.58451e-05	-0.087107	-0.00793344	-0.0233461	-0.00192168	0.151876	0.0133182
0.152074	0.0187128	0.0379961	0.00307235	-0.110426	-0.0125265	0.0113056	-0.00369548	0.0223922	0.00175124
0.0412812	0.00188422	0.0927393	0.0134714	0.0146943	0.0027111	0.0269337	0.0147713	0.10291	0.00926057
0.0218005	0.00152147	0.0344016	0.00384322	0.0532011	0.00825571	0.0460756	0.0066622	-0.0239912	-0.0023995
0.0134552	-0.00164364	0.0384139	0.00182016	0.00291845	0.00118636	-0.0904091	-0.00587732	0.00998491	0.000789718
0.0281863	-0.00220138	0.0394312	0.00186881	0.0164851	0.0011488	-0.0341037	-0.002044	-0.0625234	-0.00377045
0.0157543	0.0045364	0.00643194	0.00194681	-0.00580343	-0.00376384	0.0153743	-0.0026711	0.00391977	0.000238182
0.0242292	0.0015588	-0.000811787	-0.0013187	-0.00929405	0.000286835	-0.0145425	0.00150887	-0.00901937	-0.000924085
-0.00131267	-0.00321105	0.00564481	-0.000654386	0.0387837	0.0113158	-0.000126246	-0.0140846	-0.00710226	-0.00199452
0.0975792	0.0207246	0.126094	0.0161139	0.150179	0.0127736	0.0623762	-0.00428133	-0.0824304	-0.00754944
0.0102164	0.00143866	0.00640277	0.000920265	0.0234808	0.00384932	0.0153766	0.00351546	-0.00509893	-0.000927912
-0.00234759	-0.000150026	0.00185306	-0.000268977	0.0168799	0.00444003	-0.00173157	-0.00629421	-0.00923991	-0.00158331
0.0851382	0.00868	0.116238	0.00835001	0.137285	0.00598429	-0.000870825	-0.00156025	-0.0633527	-0.00512451
0.0156502	-0.00087164	0.00379318	-3.75766e-05	-0.03491	-0.00962371	-0.0171878	0.00739583	0.0729645	0.0100822
-0.0354288	-0.00625783	0.00474354	0.000688241	-0.00667253	0.00327593	0.0202733	0.000672524	0.025392	0.00235073
0.0468134	0.00639315	0.0591849	0.00789562	0.10402	0.0106535	0.0107443	-0.00292972	-0.0708177	-0.00593516
0.00274691	0.00783141	0.0516623	0.00494195	0.0174486	0.000188907	0.0234665	0.00609348	0.176923	0.0137693
0.0539175	0.00742951	0.0148414	-0.000100044	-0.00427707	-0.00119571	0.0712836	0.011771	0.0906208	0.00560916
0.1338	0.014485	0.182176	0.0250789	0.177943	0.0309068	0.0326764	-0.0074895	-0.0368943	-0.00425708
0.0133421	0.00161449	-0.0299832	-0.00294356	-0.0390404	-0.00568521	-0.0208628	-0.000772535	-0.0330729	-0.00228945
0.154143	0.0243554	0.0725213	0.0105308	0.0987001	0.00950959	0.199454	0.0317081	0.189669	0.0143458
0.0945598	0.00810754	0.0993037	0.0136864	-0.0875707	-0.0136161	0.0083227	0.00521233	-0.0603894	-0.00647869
0.197001	0.0244154	0.105403	0.0113721	0.17504	0.0220606	-0.00746457	-0.00316096	-0.183498	-0.0177026
0.0804211	0.00665058	0.0183029	0.00325927	0.0103255	0.00178662	-0.0344644	-0.000992863	0.0256993	0.00161207
0.000242303	-0.00180614	-0.00805109	-0.00251306	0.0390574	0.00996486	0.00691646	-0.00691183	-0.00143187	-0.000894345
0.056158	0.009583	0.0698715	0.00843455	0.0380352	0.00520228	0.0714436	0.0146508	0.0522666	0.00402924
-0.015007	-0.00593623	-0.0124271	-0.00257292	-0.00585178	0.002489	-0.00587209	-0.00463719	0.0492879	0.00581865
0.0344552	0.000664891	-0.000410724	-0.00177704	0.0134197	0.00483623	-0.016977	-0.0041023	-0.0526822	-0.00520553
0.0160561	0.000423439	0.00398293	0.000137251	0.00454747	0.00215331	-0.00295954	-0.000612899	-0.0554937	-0.00512993
0.0144403	0.000332542	0.00379789	-0.000492029	5.05403e-05	0.00220492	-0.0357593	-0.00381779	-0.00688622	-0.000813414
0.0253623	0.00258688	-0.0157617	-0.00256289	-0.0030892	0.00101103	0.000656908	0.00265879	0.0508416	0.00470646
0.00504498	0.00263226	0.0154035	0.00250389	-0.123054	-0.0163768	-0.0300282	-0.0130973	0.0516953	0.00557393
0.0557937	0.00429606	0.0801141	0.00926594	0.0454165	0.00396695	0.0308641	0.00087175	-0.105862	-0.00921276
-0.0261208	-0.00175954	0.00784556	0.00231099	0.00954104	0.00230563	0.0150907	-0.00147471	0.0520311	0.00546768
-0.010734	-0.00526911	0.115143	0.0164157	0.0991753	0.0193311	-0.0179693	-0.0118423	0.0247969	0.00285484
0.249955	0.0166797	0.251883	0.020835	0.220112	0.0224447	-0.0248906	-0.012633	-0.242869	-0.0201554
0.243945	0.0302702	0.301653	0.0359422	0.237835	0.0361947	0.00965044	-0.00854308	-0.153442	-0.0165813
0.232296	0.0192408	0.345473	0.0198748	0.288974	0.0298963	0.0257377	-0.00688092	-0.184501	-0.01547
0.00216879	-0.00127708	-0.00876619	-0.00148457	-0.00987749	-0.00563339	0.0141289	0.00654792	0.0261592	0.00311692
-0.01831	-0.00550443	-0.00740071	-0.00228663	-0.023858	-0.00327954	-0.0631758	-0.0065544	-0.0165293	-0.00103779
0.0801716	0.00534995	0.0475674	0.00179722	-0.00173721	-0.00204587	-0.174105	-0.00315911	0.246406	0.0122579
0.0311128	0.00812409	0.014457	0.00231147	-0.0170889	-0.00608686	-0.0127391	0.00449195	0.266905	0.0266616
0.0508562	0.000523414	0.163012	0.0109742	0.0712324	0.00605493	-0.0213845	-0.00159991	-0.15934	-0.00904043
-0.0303973	-0.00520422	-0.0100497	-0.00242128	0.0276856	0.00689773	0.0761969	0.00635257	0.320753	0.0294291
-0.0609365	-0.0074094	-0.00375356	0.000859817	0.0411953	0.00595061	0.00909798	-0.00657784	0.0254324	0.00195378
0.0218005	0.00328819	0.013274	0.00238861	-0.0271642	-0.00435432	-0.0152152	-0.000503782	-0.0154591	-0.00137737
-0.0635107	-0.0105792	-0.0650076	-0.0066508	-0.0141548	0.00273202	-0.0299295	-0.00554368	0.171999	0.0104911
0.026835	0.00721305	-0.00392259	-0.000127846	0.0265958	0.00401784	0.053365	0.00484739	-0.03425	-0.00420103
-0.0129148	-0.00397582	-0.014328	-0.00416462	0.018039	0.00877912	-0.00215467	-0.0121008	0.0430745	0.00435871
0.00969356	-0.00126202	-0.0239874	-0.00411561	-0.0126732	-0.000770867	-0.000665356	0.004518	0.0270359	0.00198518
0.0372785	0.011366	0.0264058	0.0051141	-0.0233014	-0.00124762	-0.00441174	0.00360237	0.0151377	0.00186125
0.156412	0.0476991	0.505614	0.0604026	0.29255	0.0242389	0.0481226	0.00153854	0.150278	0.00950361
0.000798211	-0.00106554	0.00101905	-0.000767344	-0.0327518	-0.0025772	-0.0227136	-0.0111797	0.00859203	0.000652587
0.05948	0.0142718	-0.00166713	0.0010777	-0.0200904	-0.00427877	-0.029756	-0.00430429	-0.0971511	-0.010938
0.00767469	6.03311e-05	-0.0286111	-0.00311068	-0.0252906	-0.00422949	-0.00677317	0.00309898	-8.95757e-05	0.000502374
-0.00780186	-0.00183831	-0.0717428	-0.013877	0.0406004	0.00872945	0.0425825	-0.00220958	-0.150893	-0.0117319
0.0100904	-0.000501534	0.126606	0.00986713	0.0623226	0.00359132	0.0311794	0.00367767	-0.0195403	-0.00105751
0.0912641	0.0199433	0.106942	0.0135514	0.0308365	-0.00217362	0.0035508	0.00551218	0.0359389	0.00159746
0.0219188	-0.00328537	0.111332	0.0172905	0.0120612	0.00653872	0.0580344	0.00965477	0.0496866	0.00520583
0.0281976	0.0110942	-0.0877319	-0.00572749	-0.20614	-0.0213776	-0.164058	-0.0121724	0.0820179	0.0043347
0.144194	0.0320228	0.130241	0.0257265	0.0864175	0.00519661	0.0867081	0.0274012	-0.285054	-0.0117746
0.0510425	0.00648449	0.0630257	0.0055717	-0.014256	-0.00717689	0.0113744	0.0195643	0.328406	-0.0105129
-0.0545749	-0.00579765	0.0314067	-0.00102011	0.0756081	0.00770586	-0.0622425	-0.0180659	0.0237925	0.000334882
0.0316524	0.0028513	0.0148973	0.00145732	0.0208916	0.00270674	0.0850328	0.0120875	0.102749	0.00913544
0.0321948	0.00416207	-0.00375887	-0.00136155	-0.0709039	-0.0129026	-0.0860241	0.0020184	0.0452496	0.00432264
0.0148685	0.00307954	0.0580013	0.00874847	0.0428367	0.00764733	-0.0110486	-0.00984721	0.0661963	0.0061297
0.0616104	0.0118509	-0.0841956	-0.0114981	-0.013279	-0.0055661	0.0157724	-0.000973173	0.0258841	-0.00120399
-0.00617273	-0.0131354	-0.0210912	-0.0057176	0.0735297	0.00860023	0.117009	0.0144016	-0.0724334	-0.0043566
-0.00921984	-0.00998874	-0.0464179	-0.00900516	0.0442623	0.00461178	0.0949762	0.0176738	0.0131936	0.00119604
0.0191878	-0.00155575	2.00003e-05	-0.000711199	-0.0124936	-0.00314392	-0.00264895	0.00264407	-0.010662	-0.00103503
0.131707	0.00788091	0.164147	0.0183614	0.119966	0.0189009	0.0513435	0.0130623	-0.0673846	-0.00710191
-0.00700437	-0.0134259	0.0140583	0.00303347	-0.00078716	-0.00710064	-0.0279794	0.00143074	0.141932	0.0135329
0.0236653	0.00455401	0.0806992	0.014171	-0.0459751	-0.00910762	-0.0894359	-0.010491	-0.196937	-0.0191756
-0.00161651	0.0107261	-0.0102062	-0.00114234	0.142198	0.0161637	0.062716	0.0116487	0.0642258	0.00333177
0.0788212	0.023464	-0.138475	-0.0178118	-0.223881	-0.0329572	-0.516512	-0.0446259	-0.536397	-0.02894
0.000753724	-0.00430472	-0.000312522	-0.00209501	0.0802077	-0.000781988	0.179403	0.00669872	-0.165545	-0.00955362
0.0339363	0.00321759	0.0135698	0.00325345	-0.000947771	-0.00133157	0.0130538	0.00686227	-0.089285	-0.00741641
0.00596794	-0.00290308	0.0102316	0.000625743	0.0145345	0.00188493	-0.00210305	0.00394742	0.016247	0.00138754
0.0131548	-0.00138624	0.016915	0.00152937	0.0070545	0.00386523	-0.00210036	-0.00164587	-0.015187	-0.0019578
-0.00984971	-0.00473217	0.0174232	0.000384954	0.0807619	0.0151762	0.0246365	-0.00782766	-0.0117713	-0.0022547
-0.00389358	-0.00241548	-0.0175949	-0.00336631	-0.0250821	-4.22959e-06	-0.016026	-0.00468486	0.0704071	0.00874646
0.0233921	0.00109441	0.00574759	0.000641673	0.000459239	-0.00140318	0.000305505	0.00414161	-0.00521654	-0.00054526
-0.00181933	-0.00387987	0.00776994	0.000311215	-0.00432993	0.00120841	-0.0208253	0.000329301	0.0181994	0.00195739
0.0349467	0.00269211	-0.133956	-0.0149642	0.0149231	0.00281213	0.0827859	0.00993678	-0.101396	-0.00654462
0.0911955	0.00635599	0.112513	0.0125264	0.0939613	0.0134125	0.0369203	0.0102915	-0.0664828	-0.00654624
0.089558	0.0119919	0.0256754	0.00359271	0.0204504	0.00412345	-0.000915331	0.00131505	-0.0845982	-0.0069869
-0.00255148	-0.0022489	0.0142931	0.000670595	0.0180411	0.00432443	-0.0154012	-0.00781885	-0.0846023	-0.0083563
0.00329178	-0.00218427	0.0125933	-0.000112852	0.0357873	0.00428869	-0.0070086	-0.00595663	-0.141632	-0.00937855
0.0292969	0.00215086	0.0120507	0.00115939	-0.0635626	-0.0115314	-0.0607655	0.00155043	-0.0717396	-0.00521407
0.000927313	0.00272262	-0.0187831	-0.00303134	0.052857	0.00659655	0.0244418	0.00451043	0.0138877	0.00113488
0.00739449	0.00377619	0.00862272	0.000109065	0.0513142	0.00731717	0.0111193	0.00388207	0.0127595	0.00113031
-0.0209759	-0.00774955	-0.0106966	-0.00248663	0.0043382	0.00145419	-0.0108375	-0.00877539	0.136203	0.015907
-0.208071	-0.0107695	0.0288204	0.00519677	0.0192379	-0.000802715	-0.0375955	0.00157243	-0.0221794	-0.000243378
0.0224847	0.000145923	0.0482133	0.00223508	0.101421	0.0120251	-0.0160309	-0.00555846	-0.0518389	-0.00428933
0.147304	0.0125937	0.0807348	0.00951086	0.114117	0.0185982	-0.0452616	-0.0189111	-0.151007	-0.0142694
0.0384499	0.0024488	0.0503336	0.00792691	0.0498701	0.0052534	0.0362286	0.00605961	-0.0126274	-0.0010976
0.0340319	0.00213348	-0.00601149	-0.00189047	0.0165507	0.00225853	0.0182527	0.000948975	0.0189572	0.00100147
-0.000139526	-0.00678895	0.0781559	0.00697884	0.0220119	0.00251958	0.0058106	0.00526396	0.0235999	0.00172009
0.502472	0.0646103	0.293519	0.0390978	0.225938	0.0236904	-0.086129	-0.0127283	-0.225654	-0.0217183
0.0206632	0.00816349	0.0838079	0.0160875	0.00279679	-0.00215698	-0.0179735	-0.000644948	0.108841	0.0116439
0.336036	0.0370796	0.206205	0.0225347	0.0866853	0.00597489	0.0804521	0.0188236	-0.0133126	-0.00082603
0.0885586	0.00977796	0.0979263	0.0136013	0.129014	0.0246333	-0.00493441	-0.0148046	-0.111251	-0.0137082
0.206666	0.0132458	0.310417	0.0236784	0.364903	0.0307321	0.0822428	0.0026609	-0.144096	-0.0127764
0.0192936	0.000274515	0.0115268	0.00158396	0.00438946	-0.00230179	0.0075655	0.0114854	0.00605076	0.000820777
0.016463	0.00158937	0.0328898	0.00544477	0.0368985	0.00743473	-0.0163843	-0.0114569	-0.0900074	-0.0112496
0.0707633	0.012269	0.0129369	0.00141015	-0.0226105	-0.00795352	0.0754246	0.0240086	0.166284	0.00502863
0.0841806	0.0139995	0.12366	0.0188908	0.112367	0.0234133	0.00757113	-0.0115392	-0.101686	-0.012709
0.0479412	0.0103458	0.0957159	0.0183919	0.109701	0.024899	0.0295137	-0.00761476	-0.089301	-0.0125995
0.00921288	-0.00154184	-0.00517844	-0.0010393	-0.0150647	-0.00639107	0.0372657	0.0175091	0.218287	0.0228559
0.0274608	-0.00089423	0.00863412	-0.00135902	0.017193	0.00676161	-0.00845239	-0.00515996	0.179487	0.00903155
0.0577003	0.00693606	0.00218245	-0.000550658	-0.010292	0.00102844	0.00142276	0.00434638	-0.123683	-0.00671082
0.00527984	0.00397862	-0.0258046	-0.00555088	-0.0416551	-0.01115	0.0855766	0.0171745	0.340032	0.0254851
0.183461	0.0214016	0.198701	0.0238236	0.193868	0.0233038	0.0846189	0.00632902	-0.0539212	-0.00616169
0.0191889	0.002325	0.0123715	0.00171761	-0.0173871	-0.00642499	0.0151107	0.00953986	0.025165	0.00282773
-0.0510225	-0.0177026	0.150897	0.0126	0.147089	0.0179038	-0.00523167	-0.0197104	-0.417398	-0.0138254
0.0571324	0.00485367	0.0404116	0.00316841	-0.0319207	-0.00805803	-0.0467608	0.0062633	-0.0151961	-5.27518e-05
-0.129441	-0.00880695	0.0711549	0.00314958	0.0187986	6.51466e-05	0.0430219	-0.00175887	-0.221722	-0.0116655
-0.0118949	-0.000202015	0.0181632	0.00305183	-0.0155261	-0.00400234	-0.0174029	0.00302879	0.0691262	0.00883756
-0.0194212	-0.00482276	0.0329128	0.00654933	0.0352153	0.0102101	0.0113621	-0.00512989	0.0104649	0.00096472
0.0330268	0.00620062	0.0683702	0.00852776	0.0159597	-0.000437643	-0.0499824	0.000425115	0.0414977	0.00258503
0.018007	0.00216935	-0.000195101	-0.00049967	0.00373889	-0.00455721	0.0317399	0.0174872	0.0754559	0.00739338
-0.182315	-0.00819619	0.0344916	0.00402188	0.145097	0.0176038	0.0372771	-0.0104579	-0.106526	-0.0095244
-0.0189666	-0.00827941	-0.00751041	-0.00233813	-0.00889881	0.00167297	0.00928513	-0.00466563	0.0378759	0.00371855
-0.0489479	-0.00160144	0.02777	0.00644154	-0.0270943	-0.00424446	0.000963259	0.00689615	0.171951	0.0163887
-0.108123	-0.00451703	-0.0381569	-0.00565243	0.0891434	0.0166557	-0.0206808	-0.0135838	0.0349976	0.00261269
-0.0336138	-0.00119819	-0.0200649	-0.00405619	0.0740811	0.0118212	0.0341879	-0.00968849	-0.0221851	-0.00296949
0.0135801	0.00390031	0.116256	0.0159775	0.0876503	0.0168439	-0.00441775	-0.00815806	-0.0659716	-0.00804515
-0.0629736	-0.00416243	0.0494959	0.00395799	0.036097	0.00226728	0.0511709	-0.00799722	0.0439772	0.00142206
-0.0633275	-0.0155087	-0.0212742	-0.00422166	-0.00171387	0.00276812	-0.00392831	-0.0107371	0.0903569	0.0116891
-0.00167181	0.0012007	-0.0184896	-0.00225788	-0.014349	-0.00249231	-0.0200232	-0.00964524	0.0189176	0.00243505
0.0728963	0.00582908	0.0424474	0.00415802	0.00651863	-0.00500579	0.0259526	0.0210211	0.0819506	0.0059195
0.00861597	0.00277124	-0.0243267	-0.00471248	0.0103145	0.00349314	0.00142376	-0.00972119	0.0226408	0.00216605
0.0161825	-0.00016101	-0.0292202	-0.00518262	-0.0952712	-0.0153054	0.00578175	0.00358835	0.270904	0.0280468
0.0276517	0.00369607	0.0343337	0.00413272	0.0723812	0.0080429	0.0758661	0.0130402	0.0991136	0.00788743
-0.00833259	-0.000674901	-0.00817152	-0.00159297	0.062485	0.0121205	0.0434613	-0.00294126	-0.0070802	-0.00115187
0.0104606	0.00101331	0.0989013	0.00552764	-0.0235225	-0.00250281	-0.0369751	0.00187761	-0.225593	-0.012463
-0.0124215	-0.00405811	0.0263842	0.00490164	0.0261432	0.00726476	0.0298042	-0.00257411	0.00123748	-0.000430407
-0.0225731	-0.00658214	-0.0220318	-0.00403085	-0.00988819	0.000853686	0.0135777	-0.00203481	0.0109344	0.000670266
-0.00167672	-0.0020426	-0.0157252	-0.00310103	0.0160339	0.00278268	0.0530582	0.00351548	0.0589148	0.00506348
0.0555404	0.0097912	0.0213523	0.00256347	0.0715263	0.00419548	0.0621711	0.0299378	0.0309508	0.00317422
-0.0470826	-0.00243	-0.0270223	-0.00839378	0.0371282	0.00385893	0.293353	0.0439986	0.559433	0.0408591
-0.00452971	-0.00303433	-0.035969	-0.00749181	-0.0327229	-0.00401483	0.0229295	0.00942636	0.507955	0.0383841
0.0194405	0.00311147	-0.0208882	-0.00453874	-0.032196	-0.00286921	-0.027988	0.00357025	0.397081	0.0293239
-0.00934871	-0.000350795	-0.0279142	-0.00508677	0.00464138	-7.52998e-06	-0.00912887	-0.00598199	0.00994771	0.000460958
0.0704308	0.00323988	0.000553823	-0.00233373	-0.020392	-0.00557999	0.0186057	0.0118954	0.032353	0.00140086
-0.150893	-0.000726305	-0.0405791	-0.00161569	0.0413956	0.00387216	0.0418902	-0.00325926	0.0251176	0.00140597
0.169948	0.0300774	0.287097	0.0309707	0.356975	0.0354689	0.0886311	0.0311194	-0.0154679	-0.00193706
0.0416398	-0.00147085	0.0323827	0.00121197	0.0740748	0.00795207	0.0440121	0.00787516	-0.0122268	-0.00137375
0.0309671	0.00032987	0.0144417	0.000746887	-0.110859	-0.016245	-0.00098312	0.00529199	0.085008	0.0066343
0.018041	-0.00397347	-0.0345232	-0.00822322	0.0106731	0.00386313	-0.0510324	-0.0133727	0.0908615	0.00719482
0.0153006	0.00369801	-0.0160264	-0.00396741	0.043097	0.007203	-0.0428426	-0.00617524	-0.0834253	-0.00730629
0.0524462	0.00834322	0.0572376	0.00607682	0.0369826	0.00145492	0.035241	0.00165334	-0.0776848	-0.00560261
0.0335799	0.00318302	0.0352166	0.00301665	0.0487114	0.0116217	-0.0223323	-0.0110295	-0.0680047	-0.0072793
0.0413791	-0.00105465	-0.0165223	-0.00433649	0.0479502	0.0103559	-0.025087	-0.0127729	-0.111017	-0.0115661
0.0223203	0.00700662	0.0670435	0.00889712	0.0599094	0.00990677	0.0252205	-0.00166008	-0.0683184	-0.00680044
0.0905893	0.012769	0.0557552	0.0080289	-0.0180292	-0.0127713	0.048077	0.0256448	0.235067	0.0196814
-0.0984022	-0.00203228	-0.0198231	0.000549528	-0.160062	-0.0153666	0.171894	0.0200654	0.28915	0.0154143
3.82904e-06	0.00472003	0.028315	0.0054585	0.0337291	0.00443274	0.0114917	-0.00521251	0.184525	0.0172168
-0.00876052	-0.00211124	-0.008058	-0.00347774	0.00638324	0.00323272	0.00170671	-0.000362436	-0.0866182	-0.0082882
-0.0356466	-0.00290039	0.0733964	0.0129679	0.0631774	0.00968208	0.0358813	0.00538435	-0.064158	-0.00794179
0.0110474	0.00454232	0.021166	0.004474	0.0249302	0.00206897	0.0568525	0.0134272	-0.0489471	-0.00463117
-0.031706	-0.00329426	0.0504484	0.00605998	0.0396978	0.0094301	0.00287303	-0.00820559	-0.0863911	-0.00948694
-0.168605	-0.00913732	-0.00502107	-0.0008152	-0.0708432	-0.00760565	0.0492317	0.017813	0.334313	0.0207725
0.00696706	-0.00290243	-0.0022146	-0.00266105	0.0502682	0.0115045	0.00815161	-0.00488356	-0.00430229	-0.0012838
0.00875318	0.0127991	0.208007	0.0166687	0.381837	0.0299286	0.0517929	-0.00150117	-0.316303	-0.0300607
-0.00700904	-0.00357457	-0.00822695	-0.0026623	0.0482027	0.00925153	0.0450972	-0.000529063	0.0204328	0.00165897
0.00329046	-0.00139755	0.0156571	0.00212679	0.0529976	0.0134584	0.0238176	-0.0106707	-0.0149242	-0.00271541
0.0376923	-0.00893806	0.0510935	0.00243179	0.0690823	0.0157612	0.110594	0.0127155	-0.038377	-0.00507278
0.144872	0.0168036	0.372523	0.0377777	0.350523	0.0378352	-0.072439	-0.0175039	-0.254362	-0.0267923
-0.0360878	-0.00614946	0.0481694	0.00689365	0.072685	0.014854	0.0173991	-0.00458334	-0.0580544	-0.00710056
0.0725644	0.00519822	0.0713921	0.00819174	0.096522	0.00596149	0.0289032	0.00167008	-0.0643279	-0.0038847
-0.086442	-0.0102593	-0.035867	-0.00293438	-0.0601129	-0.00668593	0.01096	0.00133742	0.174246	0.00809318
0.0548289	0.00362878	0.0179432	0.00192976	0.00601729	-0.00218299	0.0156724	0.00622035	-0.0669274	-0.00429497
0.0153667	0.00280501	0.0150902	0.00255614	-0.0236835	-0.006725	0.0265798	0.00957318	0.104497	0.0103147
0.00725242	-0.00144351	-0.0065821	-0.00123645	-0.0201888	-0.00276721	-0.0139524	-0.00276449	-0.00863064	-0.000644573
-0.0123827	-0.00759123	-0.0577455	-0.00993458	-0.0104144	0.00211608	-0.00217161	0.00128143	0.0923805	0.00810396
0.00910775	6.86474e-05	-0.0216524	-0.00381042	-0.00677042	-0.00219704	0.0263129	0.00370159	0.0827697	0.00864292
-0.0109286	-0.00560377	-0.00273152	-0.000777714	0.00173609	0.00178009	0.000350505	-0.00779786	0.00604684	0.000291374
-0.0362876	-0.00412499	-0.0469853	-0.00687096	-0.0434552	-0.00295883	0.0228239	-0.00554328	0.166423	0.0152527
0.00538605	-0.00366718	-0.0268064	-0.00499228	0.0431489	0.00673833	-0.0357465	-0.00657868	-0.00503648	-0.000716261
-0.0181624	-0.00562068	-0.048395	-0.0068014	-0.0279086	0.000918181	0.0518476	-0.000845269	-0.0794935	-0.00516937
0.0241533	-0.00124746	-0.020366	-0.00191014	-0.0469204	-0.00446479	-0.0327815	-0.00230663	0.0512989	0.00205966
-0.0153523	4.85613e-05	-0.0121094	-0.00206579	0.0097435	0.00235532	0.0217372	-0.00101278	-0.0129366	-0.001197
0.00305794	-0.000951972	0.0236845	0.0020165	0.0246739	0.00417603	0.0765547	0.0128672	-0.0347456	-0.00338276
-0.171824	-0.0128671	0.0493132	0.00854895	-0.0518528	-0.00311669	-0.126426	-0.0276594	-0.0797424	-0.00814315
0.0238089	0.00558915	-0.00131626	-0.00118238	0.00922573	0.000952741	0.0249804	0.00407091	0.0210644	0.00229003
0.0209592	0.00374083	-0.00962413	-0.000833173	-0.0207683	-0.007022	0.0457924	0.000555298	0.0521231	0.00520262
0.0437987	0.00270631	0.0649306	0.00878274	0.0277806	-0.00071558	0.0520948	0.0149118	-0.0121707	-0.000955075
-0.0495886	-0.00285249	0.0337558	0.0068097	0.0248323	0.00178451	0.00747585	-0.014586	-0.132901	-0.013053
0.0792202	0.0122772	0.103963	0.0150501	-0.0293427	-0.0130929	-0.0864661	-0.00166384	0.324803	0.0277239
0.0458158	0.0106033	-0.0622329	-0.00649202	0.0342638	0.00163209	0.230026	0.0183445	-0.166024	-0.0139696
0.138312	0.0114623	0.0196572	0.00292418	0.108215	0.0154144	-0.0286559	-0.00223554	-0.296844	-0.0174468
0.0837933	0.0228157	-0.0220793	-0.0038419	-0.0194472	0.00397107	-0.0242555	-0.005242	0.315683	0.0165879
0.0605511	0.0177374	-0.0247774	-0.00450436	-0.0924027	-0.0113587	-0.0128547	0.00446254	0.187544	0.0179199
0.0203135	0.00425249	0.0411728	0.00559757	0.0292346	-0.00131772	0.174865	0.0203258	0.474976	0.0340758
0.0271857	0.0018521	0.0235877	0.000749254	0.0684878	0.0147938	-0.0333827	-0.0116593	-0.106598	-0.00956505
0.0125692	0.000398856	0.014763	0.00215782	0.0103721	0.00290941	-0.00405908	0.00254897	-0.0380793	-0.00394779
-0.0192592	-0.00628313	0.00696135	0.00180992	0.0118825	0.00299003	0.0229538	0.00353653	0.00353389	0.000633199
-0.0121341	-0.00305171	-0.0104957	-0.00244577	0.0417018	0.00969387	0.0157462	-0.00375616	-0.0125149	-0.00183925
-0.00125153	-0.00247163	-0.0112836	-0.00352415	0.015231	0.00538846	-0.0139231	-0.00883179	-0.0128489	-0.00182854
0.0135273	0.00304097	-0.0055778	-0.000615588	-0.0188696	-0.00379128	-0.0118354	-0.000886581	-0.0864099	-0.00736778
0.0617629	0.00180242	0.0177551	7.74951e-05	-0.000644876	0.0025596	-0.0260489	-0.0029198	-0.0577555	-0.00472714
-0.0166543	-0.00326994	0.0177559	0.00112233	0.0392846	0.00648329	0.0291859	0.0100586	0.0851458	0.00768021
0.0317531	-0.000413644	-0.0390436	-0.00632697	-0.0418842	-0.00412383	0.0158266	-0.00176947	-0.0625104	-0.00564413
-0.0339263	-0.00683721	0.0155127	0.000291275	0.0195823	0.0028577	0.0368714	0.010988	0.105288	0.00758463
0.0343929	0.00783279	0.17782	0.0134445	0.243338	0.0209771	0.0610506	-0.00112159	-0.239473	-0.0233014
-0.0771108	-0.00742754	-0.0402333	-0.00755749	0.0342898	0.00305371	-0.0356866	-0.0040663	-0.140464	-0.00729808
0.0500507	0.00448524	0.0612195	0.00396702	0.121288	0.0110884	-0.0613883	-0.0080452	-0.140495	-0.00961304
-0.0174716	0.000717889	0.13256	0.016238	0.0651716	0.00116242	0.0507241	0.0214493	-0.00464295	8.81683e-05
-0.180372	-0.0042627	0.0129494	0.000806151	0.103163	0.00304122	0.102097	0.015008	0.0284427	0.00303731
-0.0138678	0.00471835	0.134351	0.0104941	0.124215	0.00766015	0.108604	0.0235618	0.0138706	0.00236499
0.0465253	0.0125589	0.184281	0.0201462	0.082827	0.00713391	0.195753	0.0277672	0.395086	-0.00132326
-0.0104886	0.0184794	-0.193389	-0.0289666	-0.041169	-0.00332581	0.11446	0.00276636	0.343286	0.0234134
0.216582	0.0189291	0.449693	0.0325357	0.314272	0.0288509	-0.0133755	-0.00987793	-0.312558	-0.0303162
-0.109126	-0.00624713	0.0557923	0.00510489	0.0645959	0.00373494	0.0176813	0.00846747	0.0523855	0.00255673
-0.00471929	0.00277685	0.103148	0.0140525	0.0528122	0.00115482	0.0463632	0.0246466	0.107912	0.00961618
0.0817388	0.0110927	0.497235	0.032401	0.377317	0.0388602	0.00161672	-0.0125013	-0.197665	-0.0233915
0.0281261	0.0061889	0.203107	0.0220292	0.146759	0.0196201	0.0886142	0.00436768	-0.0432602	-0.00627769
-0.000906014	-0.0117747	0.0381718	0.00372857	0.00360759	-0.0014643	0.0728319	0.0281639	0.0450694	0.00446508
-0.315468	-0.00767684	0.0289579	0.00490866	0.092735	0.00882071	-0.00917641	-0.00342561	-0.0135661	0.000557392
0.141515	0.0161288	0.273504	0.0265523	0.163922	0.0150402	-0.0184161	-0.00388803	-0.273755	-0.0221491
0.031734	0.00355061	0.0273774	0.00162512	-0.0214307	-0.00390815	-0.00417231	0.00485845	-0.0294815	-0.00214938
0.149916	0.0126438	0.14297	0.0169619	-0.0227298	-0.00738821	-0.0760878	-0.00738664	0.053477	0.00452538
-0.223853	-0.00966116	-0.11311	-0.0170294	0.0183063	0.00610765	0.169045	0.0244447	0.188615	0.0124834
0.115178	0.0125148	0.0199737	0.00288555	0.116739	0.00905169	0.291682	0.0255695	0.341999	0.014512
0.029358	-0.00123072	-0.00898756	-0.00219304	-0.00453033	0.00322321	-0.0087562	-0.000123471	0.00564173	0.000435719
0.0351415	0.00381552	0.0502314	0.00386827	0.092674	0.0153622	-0.0257855	-0.0154378	-0.0959114	-0.00972955
0.0215734	-0.000867565	-0.200763	-0.0289041	-0.0408296	0.00115745	0.0304168	7.43463e-05	0.06923	0.00530125
-0.00223662	-0.00477365	-0.0177918	-0.00449315	-0.0104131	0.00118	-0.00130603	-0.00912285	0.0687455	0.0076152
0.0967378	0.00937255	0.0673291	0.00822286	0.0822938	0.0125386	-0.0130665	0.00367995	-0.0846053	-0.00777034
0.104552	0.0084918	0.0669486	0.00720448	0.0794073	0.0105804	-0.0172465	0.00218796	-0.100465	-0.00760263
0.0886454	0.00779757	0.0588481	0.00731616	0.0693646	0.0102159	-0.0228109	0.0022064	-0.0942877	-0.00817558
0.0160964	0.00266258	-0.0241385	-0.00273825	-0.0160903	-0.00023847	-0.0661236	-0.0114006	-0.083906	-0.0070665
-0.0111525	-0.00201098	-0.018536	-0.00340741	0.0396811	0.00783978	-0.00933248	-0.0124662	-0.0518138	-0.00552422
0.0214096	-0.000484259	-0.0137025	-0.00303856	-0.00540883	0.00207321	-0.0228147	-0.00129709	0.000299878	5.71695e-05
0.017467	0.00394924	0.00720169	0.00112425	0.00852167	0.00138131	0.01669	0.00715828	0.0619848	0.00667646
-0.148914	0.00191636	-0.107304	-0.00748334	0.00712975	0.000626926	0.0765432	0.00713002	-0.0646044	-0.00481893
0.0361294	0.00530001	0.0852858	0.00697521	0.0880925	0.00653784	0.0658731	0.0140466	-0.00786762	-0.00103683
0.0699428	0.00470494	-0.000350296	-0.00196328	0.0297955	-7.55557e-06	0.0573567	0.0120015	0.166284	0.0086276
-0.005196	-0.00343854	-0.0100446	-0.00280432	-0.00184408	0.00158836	-0.00473146	-0.00721372	0.0011687	-0.000211533
0.015398	-4.4014e-05	0.00634954	0.000842742	-0.0316694	-0.00294481	4.86695e-05	0.00550885	0.0838679	0.00695547
-0.00481034	-0.00182562	-0.0034366	-0.000757154	-0.0038263	-0.00024128	0.00577998	0.0019966	0.00822175	0.00105397
0.0207189	-4.09738e-05	-0.00574931	-0.00129654	-0.00697452	-0.000294622	0.00418527	0.00755144	0.069287	0.00665273
-0.00109594	-0.00445445	0.0081367	0.000740762	-0.00358977	-0.000388128	-0.0260842	-0.00435706	-0.0525646	-0.00411405
0.0427446	0.00835376	0.0202009	0.00286179	0.030141	0.0043196	0.00388721	0.00138342	-0.0939947	-0.00939757
-0.022196	-0.00559836	-0.0407074	-0.00720283	0.0399475	0.0110155	0.0015607	-0.0107374	0.0165217	0.000644748
-0.00596274	-0.00226358	-0.00153702	-0.000995841	-0.0228884	-0.00315685	-0.0143478	-0.00472967	0.0252972	0.00321671
-0.00541111	-0.000910841	-0.00838785	-0.00193947	0.0113888	0.00598295	-0.0140221	-0.0112802	-0.0369712	-0.004959
-0.00813146	-0.00352569	6.81107e-05	-0.00104403	0.0138073	0.00601506	0.000915838	-0.00622604	-0.0065179	-0.00121701
0.0273441	-0.000562051	0.0443526	0.00197092	-0.0366292	-0.00482628	-0.0199837	0.00384441	0.0562111	0.00330362
0.0241789	0.000871806	-0.0071436	-0.00265301	0.0327243	0.00971392	-0.0261587	-0.00961788	-0.0270916	-0.00303692
-0.00362977	-0.00465633	-0.0252684	-0.00418085	-0.00723312	0.00274898	0.00502459	0.00330519	0.0746563	0.00686296
0.0245081	0.00300936	-0.0386248	-0.00671857	-0.0395582	-0.000530577	0.0206881	0.00141312	-0.0478447	-0.00486085
0.0440419	0.00368176	-0.0412231	-0.00682234	0.0365867	0.00459536	-0.0134957	-0.00320532	0.0561433	0.00307071
-0.00539909	-0.00683592	-0.0196949	-0.00616706	0.0207257	0.00490639	-0.0125057	-0.00396411	0.0169973	0.00105106
-0.00994667	-0.0032801	-0.0368787	-0.00385305	-0.0395661	-0.00128764	0.0313892	0.00844714	0.0715957	0.0045638
-0.0175241	0.000780441	0.0186541	0.00362629	0.0260586	0.00761671	0.012638	-0.00319518	0.00157454	-0.000270869
0.0277228	0.00133	-0.027916	-0.00449518	-0.0320761	-0.000265514	-0.0369837	0.00148344	0.0382512	0.00294188
0.0132535	0.00306342	0.0290175	0.00270865	-0.00195474	0.000331536	-0.0208964	-0.00244676	-0.0228215	-0.00178431
0.0176789	0.000941075	0.0270619	0.0026805	0.0443325	0.0079767	0.00369689	0.00368334	-0.0565335	-0.00516419
0.0373628	0.00414007	-0.0449534	-0.00658942	-0.0908552	-0.0109254	-0.0915562	0.000503373	0.249411	0.0190521
0.0206912	-0.00188506	-0.0631543	-0.00686228	-0.121726	-0.00992877	-0.0809871	0.00400395	0.109597	0.00660265
0.0415091	-0.00128123	0.0484162	0.00375392	0.0659334	0.0109137	-0.0497845	-0.0104081	0.0402147	0.00370185
0.0168272	0.00590188	-0.00170445	-0.00215771	-0.0131891	-0.006326	-0.0632033	-0.00216037	0.310997	-0.0135204
-0.00421876	-0.00570841	0.0195419	0.00304221	-0.0753548	-0.0139046	0.0160883	0.0161396	0.201442	0.0206341
0.0657071	0.00515933	0.00756747	0.00140212	-0.0841646	-0.0141706	-0.0459322	0.00503151	0.170539	0.0112382
0.00552629	-0.00141948	0.00549936	0.000848037	-0.019421	-0.00538944	-0.0226217	0.00172864	0.0184643	0.00319024
0.037626	0.00445934	-0.0464636	-0.00633618	0.0433633	0.00691516	-0.026963	-0.0110407	-0.0833613	-0.00677364
-0.00698463	-0.00368098	-0.0238968	-0.00388685	0.0433662	0.0070808	0.0149894	0.00167995	-0.000842793	-0.000255878
-0.0298203	-0.00597414	-0.0981722	-0.0122227	-0.0326336	-0.00486116	-0.0544446	-0.0101286	-0.10613	-0.00648848
0.0173986	0.00352216	0.00178416	-0.000768871	0.0198642	0.00366348	-0.016888	-0.00389933	-0.027906	-0.00298839
0.012972	-0.000260114	-0.0202864	-0.00438586	-0.00724959	-0.00318707	0.0551197	0.0152065	0.123432	0.0102925
-0.00985459	-0.00153242	-0.00511066	-0.00100787	0.0122328	0.0026801	0.0486962	0.00547589	0.0737738	0.00878874
-0.0156151	-0.00377313	-0.0355868	-0.006367	-0.0497576	-0.00615538	0.0527638	0.00900319	0.195082	0.0175402
-0.0165479	-0.00436285	-0.00756707	-0.00201918	-0.001777	0.000145243	-0.0125623	-0.0032934	0.00839706	0.00128655
0.0799799	0.0203415	0.0260882	0.00574756	0.0168733	-0.00454788	0.103112	0.0128966	0.195014	0.0163518
-0.0150951	-0.00324923	-0.0164449	-0.00353708	0.000531203	0.00353209	-0.00219474	-0.0101645	0.0497145	0.00596483
-0.0089519	-0.00508994	-0.00712799	-0.00297799	-0.00543351	0.00532148	-0.0151318	-0.0108146	0.0710957	0.0077871
-0.020574	-0.000468208	0.020312	0.00191827	0.0063876	0.00466081	0.0242352	0.000618607	0.0493184	0.00318443
0.389292	0.0494524	0.389698	0.0371279	0.191848	0.0199879	0.0639753	0.0138669	-0.154711	-0.0135009
-0.0164714	0.00161258	-0.0201678	-0.00346917	0.0186069	0.00593178	-0.00368627	-0.00595333	0.0269935	0.00339157
0.134696	0.030233	0.156545	0.0197756	0.183098	0.0165545	0.140885	0.0146169	-0.100073	-0.00766522
0.0354501	0.00239727	-0.0406756	-0.0070862	0.146031	0.0167466	-0.176315	-0.0323884	-0.11746	-0.0083722
0.0387395	0.00758893	0.00921395	-0.000560126	0.0657286	0.00923575	0.0936861	0.00576982	0.531556	0.0287779
0.0141208	0.00286079	-0.0131941	-0.00364144	0.0416005	0.00684504	0.0369197	-0.0021107	0.0726762	0.00807132
0.0159143	-0.000572776	-0.0225829	-0.00382127	-0.0175856	-0.00239645	0.00735464	0.000567642	-0.022866	-0.00190217
0.0535944	0.00414868	0.0382141	0.000158362	-0.02274	-0.00626388	0.104435	0.0257424	0.429517	0.00627422
-0.0456308	-0.000388677	0.00396151	-0.000377576	-0.0961615	-0.0132477	-0.10918	0.00445062	0.436755	0.0214112
0.0202474	-0.00323891	0.0078722	-0.000597114	-0.00290471	0.00595251	0.0247427	0.011658	0.0688695	0.00562953
-0.0672712	-0.0117494	-0.0140233	-0.00177484	0.0368613	0.00985505	0.032114	-0.00108223	0.0472666	0.00372374
0.0516916	0.0168538	-0.063896	-0.00479965	-0.0499958	-0.00974586	0.294761	0.041074	0.281224	0.0143153
0.142507	0.021645	-0.0213628	-0.0089488	0.0492149	-0.00319577	0.152838	0.0340752	0.114302	0.00667671
0.0109867	0.011482	-0.135307	-0.0117192	-0.252129	-0.0333816	-0.2232	-0.0109914	0.0943181	0.00458081
0.043402	0.00326095	0.0595027	0.0027524	0.0791586	0.01367	0.187508	0.0133789	0.26308	0.0152125
0.0403167	0.0012108	0.00473841	-0.00139391	0.0446013	0.0108107	0.0405902	0.0043391	0.0679099	0.00528539
0.226073	0.0177916	0.369656	0.019045	0.176446	0.0121747	0.0598289	0.0050911	-0.0955234	-0.00846912
0.0172886	-0.000797464	0.0305903	0.00347489	0.00556314	0.00304601	0.000937235	-0.00217843	0.00572837	0.000294891
0.031207	0.00293239	0.031433	0.00430748	-0.00130863	0.00066958	-0.0246693	-0.00644854	-0.086027	-0.00902475
0.0236863	0.0050876	0.00336949	0.000330513	-0.0590925	-0.0106724	-0.0154269	0.00563884	0.0101629	0.00155916
0.0362228	0.00524993	0.123011	0.0148456	0.0423033	0.00272389	0.0439048	0.00983787	-0.0474197	-0.00442866
-0.0105944	-0.000592536	-0.029343	-0.00219927	-0.0278926	-0.00344118	-0.00464861	0.00496743	0.0640263	0.00424333
0.14396	0.00179105	-0.138781	-0.0241112	0.0149326	0.00356294	-0.0689488	0.0014252	0.171766	0.00812218
-0.0214855	-0.00507197	-0.0187338	-0.00318084	-0.0386429	-0.0047807	0.01376	-0.000419581	0.221124	0.0252397
0.00894219	-0.00411651	0.0947526	0.00823125	0.072026	0.0110282	-0.0147107	-0.00439319	-0.0167125	-0.00169771
-0.000783874	-0.0020967	-0.000747845	-0.000376615	-0.0178936	-0.00450286	0.00916779	0.00664661	0.0309344	0.00371353
-0.0563406	0.00248776	0.103437	0.0158739	0.125284	0.0265852	-0.00661664	-0.0104337	0.0072038	0.001319
-0.0207044	-0.00735834	-0.00970044	-0.00162279	0.0143721	0.00505946	-0.000830422	-0.00704715	0.0302525	0.00193541
0.0193191	0.000163058	0.000792058	-0.00155564	0.00138083	0.00450044	-0.00100323	0.0037246	0.0356437	0.00326654
0.0150523	0.0200724	0.161045	0.019083	0.108589	0.0102126	0.0898866	0.00850907	-0.0566067	-0.00600268
0.0675474	-0.00164542	0.0978683	0.00986165	0.030815	0.00784038	0.0581351	0.00362074	0.0857896	0.00795149
0.10846	0.0140423	0.268265	0.0362247	0.167516	0.0261576	-0.0288859	-0.0217839	-0.218339	-0.0269852
-0.0154395	0.00106433	0.0824198	0.00798332	0.0172346	0.00559181	0.022935	-0.00227579	0.0740178	0.00481263
0.0201002	0.00118102	-0.0559655	-0.00864186	-0.0631808	-0.00794529	-0.000160598	0.00413835	0.066463	0.00596528
-0.0401298	0.000116793	-0.0153812	-0.00322655	0.048141	0.00679204	0.00121777	-0.00358869	-0.0329213	-0.0040794
0.0653835	0.0114242	0.11294	0.0168483	0.0621158	0.00179838	-0.0504405	-0.0162342	-0.111627	-0.0106684
0.0317699	0.00908573	0.100523	0.0194042	0.000393514	-0.00445568	-0.0513351	-0.0111136	-0.0369836	-0.00360507
0.0577334	0.00386805	0.00649734	-7.67192e-06	0.005919	0.00101054	-0.0558337	0.00622182	0.125816	0.00838275
0.00736117	-0.00168652	0.0244881	0.0021671	0.0578935	0.012886	-0.00313406	-0.0107794	-0.0142891	-0.0022871
0.0940912	0.0123212	0.267949	0.022873	0.345067	0.0302482	-0.00898867	-0.0119841	-0.209755	-0.0182416
0.0191215	-0.00131329	-0.0284215	-0.00505976	-0.00171548	0.0034917	-0.000511125	0.000432987	0.0253661	0.00228333
-0.0242194	-0.00686928	0.00515416	-9.70127e-05	0.0124333	0.00270659	0.0201084	0.00664451	0.0114235	0.00105653
0.241715	0.0329521	0.0405188	0.00493789	0.0250586	0.00101762	0.0671474	-0.000761088	0.108655	0.00394146
-0.0112739	-0.00512141	0.00588419	0.000935612	0.000661425	0.00315025	0.0284267	-0.000964953	0.0502605	0.00573827
0.0195226	0.00105702	0.031192	0.00434882	0.0699245	0.0138786	0.0225457	-0.00778602	-0.0577739	-0.00720503
0.0317274	0.00190235	0.00874588	0.000746577	-0.0453827	-0.00995341	-0.0326994	0.00944643	0.238941	0.0251944
-0.0929336	-0.0041564	0.0705289	0.0059188	0.0461645	0.00926474	0.00382146	-0.00979943	-0.0284583	-0.00433303
-0.0234642	-0.00565427	0.00363301	-0.00082006	-0.0019167	0.00189987	0.0144548	0.00521123	0.132366	0.0108421
0.0162861	0.00258171	0.0144356	0.00165892	-0.0197522	-0.0026151	-0.0276907	-0.0012636	0.0350405	0.00325338
0.0421749	0.00789477	0.156453	0.018625	0.0991293	0.0123766	-0.0231183	-0.00341519	-0.110852	-0.00930481
-0.0023348	0.00138115	-0.0147876	-0.000967081	-0.0152361	-0.0018573	0.03555	0.0110236	0.129173	0.0110709
0.0174036	0.000363552	0.0192151	0.00237555	0.01785	0.00187341	0.0245293	0.0104911	0.032227	0.00352193
-0.000260963	-0.00291199	-0.0256915	-0.00593798	0.0235662	0.0059522	-0.0183567	-0.00786666	0.00881705	3.42677e-05
0.0243963	0.00317293	0.0210473	0.00276351	-0.0175519	-0.00575749	-0.00225353	0.00663805	0.0583405	0.00559572
0.121075	0.014872	0.0796522	0.00781333	0.0564776	0.00288071	0.0729849	0.0140376	0.206074	0.0220395
0.0168459	0.00133153	-0.0300812	-0.000908236	-0.028174	-0.00308824	-0.0751757	-0.00266089	0.111669	0.00572044
0.0465849	0.0111411	0.167186	0.0220138	0.138661	0.018138	0.0132607	-0.0103022	-0.0652721	-0.00787577
0.00832745	0.00154073	-0.0492619	-0.0060298	-0.0246345	-0.000939551	-0.0197623	-0.00233046	-0.232718	-0.00741538
-0.0107359	0.000891547	0.000317688	-0.00206512	-0.00225565	0.000261159	0.00750514	-0.0050922	-0.175552	-0.016553
-0.0215239	0.000550344	0.0425511	0.00693795	0.0702973	0.0170967	0.0447254	0.0035288	-0.0434075	-0.00576637
-0.109695	-0.0323597	0.00170056	-0.00602207	0.0614838	0.0115412	0.484859	0.0824361	0.432556	0.0333375
0.0628258	0.0146101	0.307301	0.0326695	0.357698	0.0437302	0.0503185	-0.0078704	-0.200473	-0.0210946
0.133304	0.00897622	0.154484	0.0108434	-0.0469826	-0.000634151	0.0425036	-0.00629278	-0.112228	-0.00855785
-0.016804	-0.00546036	-0.00706893	-0.002551	-0.00563266	-0.00243701	0.0208713	0.000776235	0.0823743	0.00901407
-0.165948	-0.00495301	-0.102461	-0.0126331	-0.123843	-0.0208861	0.135275	0.0302249	0.391795	0.0366549
0.035851	0.0102626	-0.0973724	-0.0180192	0.027996	0.000574577	0.184334	0.0220086	-0.00436483	-0.0012084
0.0390189	0.00346848	-0.0310211	-0.00332842	-0.0703213	-0.0108308	-0.0719949	0.00588422	0.00668351	0.000557179
-0.00514482	-0.00565752	0.00218429	0.000273979	0.0231939	0.00344461	0.036165	0.00135622	-0.0151586	-0.000711597
0.0940044	0.0108192	-0.0609512	-0.0104515	0.0913892	0.011219	0.125887	0.0123118	0.377685	0.0304924
-0.000188055	-0.00352806	-0.0028434	-0.00210889	0.0124267	0.00566447	0.00563886	-0.0043758	0.055053	0.00344913
0.031336	-0.00171611	-0.0613208	-0.00553381	0.0110723	-0.00085947	0.0749264	0.00286114	0.156513	0.00383218
0.00437397	-0.00100555	-0.00939226	-0.00203194	-0.0147049	8.37284e-06	-0.0158443	0.000925837	0.0542577	0.00504081
-0.0125523	0.00539049	0.165995	0.0180835	0.0232605	-0.00128841	0.0530919	0.0169889	-0.00934644	-0.00033207
0.00601459	-0.000938611	-0.00617638	-0.00177434	-0.0158514	-0.00124936	0.000994954	-0.000981521	0.108301	0.0120827
0.00144521	-0.00225624	-0.00434189	-0.00201174	0.0162422	0.00348508	0.0262727	-0.00449108	0.255221	0.0318409
-0.0292807	-0.0247075	-0.0357306	-0.0079956	0.00788334	0.00704093	0.0328425	0.00404434	0.0255889	0.00189897
-0.0211235	-0.022976	-0.0212244	-0.00648126	-0.00720314	0.0033958	0.0166609	0.00346452	0.00598066	0.000904511
-0.102927	-4.88789e-05	0.160253	0.0184298	0.193997	0.0201531	-0.00240761	0.0120734	-0.131011	-0.00906997
-0.117482	0.00177506	0.227931	0.0220635	0.24729	0.021335	-0.003964	0.0125785	-0.148483	-0.00880266
0.0128519	-0.000194289	0.00634411	0.00132548	-0.00793588	-0.000623558	0.00270129	0.00386206	0.0206251	0.00251706
0.00732461	-0.00106449	0.00907332	0.000641059	0.00640205	0.00373453	-0.00329774	-0.0021705	-0.0286535	-0.00325038
-0.00621147	-0.00533311	-0.0061835	-0.00172458	-0.0126915	0.000213399	0.0114271	0.00507564	0.0386452	0.00282686
0.00456964	-0.00184549	0.00640066	0.000614706	-0.0119304	-0.00183566	-0.0214603	-0.00674451	-0.00561897	-0.000650293
0.10799	0.0193873	0.204861	0.0184202	0.162526	0.0121505	-0.13728	-0.00203062	-0.0840558	-0.00363303
-0.0112311	-0.00129225	-0.0452478	-0.00390676	-0.0444128	-0.00438498	0.0161175	0.00521111	0.0127416	0.000740215
0.0103507	0.000663282	0.0113579	0.00126951	-0.0172043	-0.00463987	0.0193592	0.0104416	0.0592425	0.00663309
0.0105975	-0.00388379	0.011616	0.00317776	-0.00783826	-0.00319334	0.0416969	0.00392326	-0.00820744	-0.00156817
0.064122	0.00244423	0.105324	0.00884762	0.0672725	0.00718514	0.042573	0.000778265	-0.0318256	-0.00249997
0.0163648	-0.00199088	-0.0185666	-0.00260613	0.0140179	0.00157065	0.0115267	0.00793251	0.0690545	0.0051564
0.00468298	-0.00236486	-0.0157882	-0.0021057	-0.0317628	-0.00566723	0.00428806	0.00698456	0.0653162	0.0046531
0.0279563	0.0107072	0.138717	0.0213712	0.102772	0.0148327	0.0170109	0.00478991	-0.111429	-0.0131492
0.0150265	6.06852e-05	0.0407018	0.00678904	0.0256537	0.0052217	-0.00863039	0.000558952	-0.0520599	-0.00655651
0.0341529	0.00114127	-0.0117715	-0.00160241	-0.0166743	-0.00248647	-0.00803505	-0.00064972	-0.109343	-0.00851611
0.00868563	-8.89305e-05	0.11452	0.0112364	0.123882	0.0144658	0.00246625	-0.0058688	-0.0178038	-0.00216113
0.0539614	0.0138703	0.0862996	0.00925958	0.0747496	0.0119437	0.0237475	-0.000646926	0.0879756	0.00523387
0.0478819	0.00340401	0.0471821	0.0050988	-0.0438061	-0.0116452	0.0292741	0.0188971	0.23418	0.0176287
0.0101849	-0.00129438	0.0181767	0.00132147	0.0399305	0.00754143	0.0363287	0.0078045	0.0135522	0.00110947
0.0132928	0.00545608	-0.0338205	-0.00458958	-0.0323829	-0.00243579	-0.0606842	-0.00218978	0.335357	0.0340141
0.141837	0.0231718	0.279888	0.038082	0.244481	0.0373479	-0.0119277	-0.0191253	-0.147332	-0.0175409
0.0482849	0.0132148	0.0138757	0.00110688	0.0667461	0.0114638	-0.000161844	-0.0106714	-0.0694241	-0.00947019
0.0160223	-0.000243755	0.0253974	0.00357339	0.00987793	0.000615898	0.00424955	0.00307514	0.0273806	0.00369186
-0.0810796	-0.0235684	-0.0793168	-0.013148	-0.0361584	0.000422127	0.00207384	0.00664558	0.167083	0.0131874
-0.00953698	-0.00468882	-0.0174266	-0.00527417	0.0276051	0.00139479	0.0421037	0.0113369	0.0440714	0.0052003
0.0158946	-0.000777462	0.00603195	0.00134803	-0.00346526	-0.000920717	0.0263039	0.00813144	-0.0914116	-0.00655403
0.00981175	0.00375625	-0.00245061	0.000175874	-0.0556872	-0.0084058	-0.0722211	-0.0112308	-0.185517	-0.0190407
-0.0163507	-0.00446582	-0.0238784	-0.00441997	-0.0010398	0.00167826	0.00223713	-0.00337224	0.0543433	0.00538836
0.0372003	0.00702856	-0.0104559	-0.00205243	-0.0196511	-0.00513806	0.0453421	0.0123441	0.0607861	0.00675439
-0.16903	-0.00834092	-0.0766436	-0.00563424	-0.0140084	-0.00124888	0.0356029	0.00348601	0.162445	0.00824429
0.00666595	2.60488e-05	-0.0278213	-0.00412037	0.0197893	0.00317778	0.0283341	0.00493394	-0.0336186	-0.00430882
0.0108418	0.00862602	-0.00901209	0.000682738	-0.00504999	0.000900047	0.140748	0.022813	0.28897	0.0251141
-0.0952648	-0.000401718	0.0491876	0.00618579	-0.0332855	-0.00212377	0.0519183	0.00375132	-0.0709293	-0.00665973
0.0526076	0.00770128	0.0532721	0.00730023	0.0765058	0.0123484	0.0520704	0.00459666	-0.0714652	-0.0082426
0.235628	0.0322108	0.24098	0.0159498	0.078813	0.0128665	-0.0451914	-0.0112141	-0.269691	-0.0236979
-0.00179166	-0.00833344	-0.0566062	-0.0136854	0.0130647	0.00491698	0.0231286	-0.00245122	0.184197	0.0194536
0.00444424	-0.00421872	-0.00834797	-0.00231539	0.00299928	0.00210868	0.0262689	0.000556994	0.107183	0.00873618
-0.0295079	-0.00684935	-0.0802785	-0.00786312	-0.0231544	-0.000734202	0.0354685	0.00747024	0.0658739	0.00372031
0.0245344	0.000442866	-0.0312502	-0.00305526	-0.0603667	-0.00463214	-0.0689955	-0.0038574	-0.0546948	-0.0029557
0.0475513	0.0130034	0.0352706	0.00577352	0.0763971	0.00966958	0.0808452	0.00606542	0.000588769	0.00272206
0.0724244	0.00753493	0.108422	0.0102765	0.0574551	-0.00196691	0.0921195	0.0167806	-0.115433	-0.00617641
0.027089	0.00105764	0.0106256	0.000143488	0.0114347	0.00191885	-0.0435312	-0.00327455	-0.0303983	-0.00272363
-0.00639687	-0.00226098	-0.0313523	-0.00542497	-0.00443351	0.00214255	-0.0249848	-0.00875569	-0.00592391	-0.00122518
0.0341327	0.00591294	-0.0322278	-0.00497042	-0.00648776	0.000140397	0.0217814	-0.00533868	0.15357	0.0131238
0.0213285	0.00127207	-0.0149494	-0.00336396	0.0205511	0.00440499	0.00113206	-0.00656235	-0.036621	-0.00472899
0.0731527	0.000646685	0.0485461	0.00157418	0.100677	0.0108389	0.0255022	-0.00304058	-0.112366	-0.00913703
0.0579295	0.0133292	0.0615702	0.0130739	-0.00616546	-0.00748631	-0.0239584	0.00343552	0.0495697	0.00572598
0.00107661	-0.00162578	-0.00524	-0.000523846	-0.0838629	-0.0228025	-0.0637606	-0.00474976	0.344217	0.029214
-0.0608535	-0.00804084	-0.0243076	-0.00404792	0.0570967	0.00883363	0.0209799	-0.00623903	-0.0163417	-0.00235957
0.19602	0.0460705	0.24841	0.0391337	0.135	0.0095148	0.0710444	0.0213859	-0.106582	-0.00861856
-0.114989	0.000105846	-0.0588148	-0.00836248	-0.0686037	-0.0126304	0.107994	0.0211664	0.30296	0.0326736
0.00746475	0.00105434	-0.0280916	-0.00700645	0.00246014	0.00323747	-0.0638525	-0.00997253	0.218797	0.0172689
-0.00192374	-0.00107151	-0.0641754	-0.00998751	-0.0675041	-0.00328729	-0.150795	-0.0124152	0.145169	0.00444913
0.161182	0.0325346	0.170298	0.0258825	-0.0412305	-0.00857795	-0.0406055	-0.00752366	0.106061	0.0139642
0.0511474	0.0168496	0.194988	0.0263055	0.0668044	0.00396059	0.111939	0.0134939	-0.225193	-0.0109817
0.0337415	0.000273918	-0.10811	-0.0111923	-0.101175	-0.0150231	-0.0679544	-0.00812149	0.226721	0.0152035
-0.0448861	-0.00215786	0.0837356	0.0170724	0.0493505	0.0115004	0.00363096	0.000907752	0.0617841	0.00883419
0.195427	0.00600915	0.193785	0.0228936	0.177034	0.0208208	0.063517	0.0149533	0.0863121	0.00863716
-0.00754051	-0.00570544	0.0730988	0.00945854	0.098638	0.0140838	0.0793976	0.0141	-0.0198799	-0.00217098
-0.0244281	-0.00146978	0.00168433	-8.74209e-05	0.00996833	-0.00110044	0.0537457	0.00215037	0.105293	0.00625161
0.130944	0.0204093	0.0959556	0.0122541	0.0555226	0.000884409	0.0382348	0.0148737	-0.147731	-0.0100802
0.0172595	-0.00218759	0.0148236	-0.000149617	0.0432357	0.00884818	-0.0252617	-0.00427778	-0.0574969	-0.00416561
0.0055926	0.00210575	-0.0112347	-0.0025976	0.0183632	0.00227378	0.044265	0.00840259	-0.0203124	-0.0013358
0.0681815	0.0209017	0.0502504	0.00818693	-0.00483956	-0.00386915	-0.0572143	-0.000958368	-0.295911	-0.0169866
-0.0564741	-0.00161135	-0.00363785	-0.00116097	0.0168811	0.00462596	0.0503099	0.00935665	0.0477386	0.00415023
-0.148754	-0.000193486	-0.175865	-0.0145751	-0.198836	-0.0215838	0.152612	0.0172499	0.501269	0.0279844
0.0477075	0.0147864	0.362767	0.0311561	0.320578	0.0323697	-0.012992	-0.0113147	-0.194986	-0.0194682
0.0184286	-0.00118346	-0.0115325	-0.00281414	0.0152435	0.00745085	-0.0322781	-0.00267376	-0.00179528	-0.000233998
0.0282769	0.00796753	0.0029495	0.000697638	-0.00736685	-0.0041989	-0.00540693	0.00484703	0.0652059	0.00579891
0.0125299	0.00209352	-0.0255959	-0.00451211	-0.022774	-0.00151686	-0.0534515	-0.00576995	-0.0750619	-0.00570283
0.0178881	0.0017354	0.0221099	0.00617645	-0.001347	-0.000220042	0.0145709	0.00144211	-0.00188772	-0.000822002
0.0217255	0.00441965	0.0117907	0.00181274	-0.0217255	-0.00828413	0.0570942	0.0214614	0.140722	0.0156554
0.0222351	-0.00278367	0.219084	0.0142035	0.0161284	0.00477109	0.0360538	-0.00321727	-0.00335422	-0.00095023
-0.0619686	-0.0137545	-0.189084	-0.0350537	-0.123404	-0.00533242	-0.0864092	-0.00480832	-0.527325	-0.0179125
0.153933	0.0214416	0.0723338	0.00614021	0.123847	0.0124896	0.403705	0.00975246	0.10002	-0.0136309
0.00122499	-0.000322573	-0.0120963	-0.00195436	0.0187738	0.00555312	0.00886419	-0.00316846	0.0284899	0.00185603
-0.0210265	-0.00188854	-0.0391664	-0.00312891	1.16514e-05	-0.000823663	0.00272258	0.000156079	0.0697885	0.0037292
0.00380958	0.00359582	0.054618	0.00716882	0.106952	0.0107432	0.026622	-0.00731381	-0.0896741	-0.0085122
0.0454384	0.00889715	-0.0174132	-0.00416515	0.0380147	0.00310323	0.121128	0.0155876	0.0437765	-0.00315039
0.00643892	-0.00171336	0.0236859	0.0041657	-0.0129463	-0.00151175	-0.0207024	-0.00536778	-0.0676835	-0.00826536
0.0882262	0.00488905	0.239691	0.0238534	0.128664	0.0159633	0.00355611	0.00295897	-0.134725	-0.0125061
-0.00630094	-0.00459838	-0.0337391	-0.00613354	-0.0332225	-0.00621895	-0.00245975	0.00504402	-0.0330396	-0.00352338
0.0132627	-0.00107295	-0.0104147	-0.00190449	-0.0578271	-0.00890624	-0.00441993	-0.000907672	0.176987	0.0179505
0.199902	0.0101702	0.264551	0.0172011	0.134355	0.00804784	-0.0124701	-0.00248752	-0.340516	-0.0191041
0.0480388	0.0116284	0.0304879	0.00429937	0.00299553	0.00402076	0.0537027	0.00689201	-0.0860054	-0.00912021
0.00393345	0.000280085	-0.0168296	-0.00361507	-0.0387358	-0.00684311	0.00346504	0.0017964	0.0976384	0.0112191
-0.000282284	-0.00900801	-0.0152313	-0.00426051	-0.00249958	0.00359247	-0.0117096	0.00398395	0.179754	0.0147004
-0.164173	-0.0125227	-0.00727465	-0.000258222	0.00774994	0.000279377	-0.0241322	-0.00531634	-0.0191599	-0.00200295
0.040374	0.00576071	0.122023	0.0167409	0.124173	0.0160203	0.0305445	-0.00620445	-0.0746916	-0.00847494
0.00261489	-0.00350872	0.0225016	0.00213806	0.0157504	0.00391122	-0.00213569	-3.31675e-06	-0.0328102	-0.00288469
0.0635379	0.0078603	0.00638914	0.000810742	-0.030327	-0.00655218	0.0140515	0.0122928	-0.0511752	-0.00381862
0.0234084	0.00506625	-0.0309937	-0.00681369	0.0258951	0.00227219	0.00177	-0.00570269	0.00573092	0.000873867
-0.0312799	0.0184288	0.134874	0.0196911	0.0348866	0.00351575	0.192771	0.027087	0.0632963	0.00616818
0.0931149	0.00779237	-0.0113437	-0.000820618	-0.0422542	-0.00655291	0.108406	0.0215651	0.102878	0.00692124
0.0150938	0.00139503	0.00825655	0.000299207	-0.0195016	-0.00475261	-0.0374844	0.00195668	-0.0960669	-0.00727494
0.490892	0.0525858	0.483456	0.0578854	0.297754	0.0335345	0.113058	0.0077316	-0.0776424	-0.00984425
0.0984969	0.0408583	0.140588	0.0258498	0.0698751	0.00453826	0.0656816	0.0006362	0.121842	0.011273
-0.00565557	-0.0100313	-0.0634687	-0.0145197	0.00586553	-0.00209588	0.177608	0.0312515	0.31104	0.0346766
0.0378875	0.00956316	0.0078376	0.000899177	0.0190099	0.000662795	0.0510474	0.0126021	0.0452737	0.0051372
-0.0216962	-0.0027225	-0.000962866	0.000209002	-0.00421614	0.00375128	0.00663279	0.00188478	-0.00583069	-0.000845946
0.00526766	0.000907543	0.0198927	0.00261362	0.0531775	0.00653094	0.0333211	0.00918914	-0.058656	-0.00623168
0.0287349	0.00383305	0.00776616	-0.000174834	-0.0237743	-0.00840661	-0.0545966	0.00767001	-0.104573	-0.00777948
0.0034388	-0.00112471	-0.0184988	-0.00320109	-0.0303213	-0.00312169	-0.0252594	-0.00276327	-0.0132854	-0.00111134
-0.010349	-0.00264219	-0.0275061	-0.00516592	-0.0370389	-0.00240387	-0.0185541	-0.0112414	0.0265981	0.00313974
-0.0760758	-0.0166369	-0.0434192	-0.0122418	0.0377183	0.00462518	0.0545083	0.013249	0.0346321	0.00377826
-0.00514128	-0.00525035	-0.0102621	-0.00343308	-0.0209057	-0.00071021	-0.0115129	-0.00267795	0.0788437	0.00830104
-0.00608202	-0.00166486	0.0430452	0.00505632	0.0157292	0.00429971	-0.0746753	-0.00640155	0.151414	0.0113528
0.0145731	-0.00192446	-0.00670895	-5.49881e-05	-0.0205052	-0.00453872	0.0176905	0.00629456	-0.00915008	-9.65436e-05
0.0229339	0.00395803	0.0333376	0.00489536	0.0301428	0.00518235	0.0263823	-0.00265492	-0.0346487	-0.0044429
0.026648	0.00527251	0.119756	0.0116305	0.125267	0.0139133	0.0131148	-0.0010976	-0.0452762	-0.00373201
-0.0137759	-0.00372361	-0.00740971	-0.00195485	0.00205804	0.000999559	0.0146633	0.000180156	0.0308022	0.004195
0.0543341	0.00188455	0.0698536	0.00778916	0.108545	0.0175898	-0.0107284	-0.0105565	-0.118106	-0.01198
-0.0175739	0.00219157	0.0736967	0.0137174	0.118506	0.0229598	0.0331112	-0.00159699	-0.106752	-0.0137518
0.0451282	0.00491792	0.0184009	0.00126577	-0.0381852	-0.00744215	-0.0134879	0.0076152	-0.032528	-0.00268123
0.0797577	0.00654431	0.0870642	0.00703916	0.0233032	0.000623615	0.00472088	0.0162193	0.103523	0.00539414
0.0233194	-0.000746728	-0.0119283	-0.00158929	-0.00326818	0.000994595	-0.0322047	0.00314835	0.0351246	0.00231741
0.00624534	9.36335e-05	-0.00294384	-0.00107848	-0.0373715	-0.00676819	0.00423669	0.00532816	0.00847832	0.00075135
-0.124358	-0.000565268	0.0553318	0.00646687	0.0320464	0.000915005	-0.0563763	-0.00593943	0.0497898	0.00313259
-0.0178469	-0.00473285	-0.00586951	-0.00246542	0.0132668	0.00591647	0.00635323	-0.00853689	-0.00374914	-0.00106038
-0.0667917	-0.0132902	-0.0124734	-0.00148313	0.0128898	-0.00172303	0.0623814	-0.00050048	0.00540391	0.000324223
-0.0132352	-0.00445639	-0.049019	-0.00818234	-0.0434366	-0.00537812	0.0197947	0.00618961	-0.00557141	-0.000659303
0.000748325	-0.000819802	-0.00578808	-8.22947e-05	-0.018198	-0.00401339	0.0470101	0.00950346	0.0985916	0.0111449
-0.0049707	-0.00135464	-0.0296789	-0.00557795	-0.0112021	-0.00168822	-0.0453289	-0.00308069	0.0204731	0.00161504
0.0837746	0.00589561	0.074385	0.00771106	0.0616903	0.00791007	-0.0148288	0.000891244	-0.0119626	-0.000912432
-0.0220329	0.000272791	-0.0104072	0.000743014	-0.0532886	-0.0107221	0.0524379	0.0045444	-0.0428909	-0.00220669
-0.28037	-0.0117751	0.00830698	0.00293715	0.0745825	0.00725903	-0.0131614	-0.00495982	-0.0369046	-0.000457198
0.0988145	0.00588403	0.0945854	0.0108195	0.0389311	0.00522315	-0.0459031	-0.0179255	-0.0548151	-0.00632638
-0.16002	-0.0147594	0.0130904	0.00277344	-0.033904	-0.00545407	0.0110739	-0.00108421	0.182086	0.0122179
-0.0256371	-0.00607758	-0.00624377	4.02911e-05	-0.060768	-0.0116873	0.0621177	0.0194598	0.107086	0.00997058
0.0210963	0.00505867	-0.000517202	-0.00158469	0.00962784	-0.0010577	0.0279393	0.00762269	0.265085	0.0337823
0.0265227	-0.00185465	0.0573657	0.00461964	-0.000247163	-6.40019e-05	0.023389	0.00167979	0.0268997	0.00192676
0.0313439	0.0184956	0.0554447	0.0108602	-0.0420523	-0.00316135	-0.009865	-0.00258096	0.116761	0.00986094
0.0311961	0.00301351	0.0468311	0.00502805	0.00631435	-0.000772083	0.0200887	0.00810148	0.0292267	0.00267947
0.054494	0.00143253	0.0257965	0.00200111	0.0444653	0.00648872	0.0436025	0.0124056	0.0267341	0.00176223
-0.0162078	-0.00152028	0.0328844	0.00529145	0.0356127	0.00644283	-0.00112388	-0.00494995	-0.0287337	-0.00293914
0.00594333	-0.00350153	0.00660572	-0.00014154	-0.0115095	-0.00121774	-0.00763761	0.00120742	0.0473979	0.0049457
0.00145302	-0.0038277	-0.0130611	-0.00345681	-0.0131573	0.00168307	-0.000436608	0.000238686	0.0703039	0.00927316
0.0158625	-0.00174239	0.0109426	-0.000708674	-0.00272036	0.00435925	-0.027165	-0.00227513	0.0408188	0.00298482
0.0164069	-0.00164753	0.00682318	0.000369398	0.00201749	0.00291876	-0.0222447	-0.00706053	-0.0731601	-0.00851555
0.0211221	0.00432362	-0.00752434	-0.000863189	0.00863793	0.0019473	0.00595624	-0.00859984	-0.00764022	-0.00147665
-0.00492976	-0.00355204	0.00994665	5.85277e-05	0.0190328	0.00721265	-0.0161182	-0.0127397	-0.0532628	-0.00609286
0.106867	0.012058	0.133182	0.0179714	0.0754887	0.0124275	-0.0098471	0.00309675	-0.0732791	-0.00756698
0.0267226	0.00127759	-0.0193131	-0.0030136	-0.0430062	-9.90567e-05	-0.0465749	-0.00202488	0.113092	0.0079448
0.182229	0.0367303	0.157405	0.0266166	0.130836	0.0241037	0.0524228	0.000598482	-0.106914	-0.0143829
0.00267675	-0.00632814	0.00572023	0.000116782	-0.0421843	-0.00722136	0.000843742	0.00462601	0.1015	0.0135692
-0.00544416	-0.00126676	0.00821527	0.00168721	-0.00686745	-0.0016388	0.017798	0.00260147	-7.89099e-05	-0.000566338
0.0276539	0.00102087	0.0460363	0.005347	0.0267778	0.00516947	-0.0257266	-0.00520465	-0.0862324	-0.00725264
0.0216765	0.000893029	0.00297701	0.000339237	-0.0448577	-0.00469213	0.0281453	-0.00236047	-0.0634357	-0.00395655
0.0372622	0.00281502	0.0228617	0.00209505	0.0268096	0.00450785	-0.00948289	-0.00410891	-0.00770548	-0.00137483
0.0819081	0.00147454	0.092586	0.00857653	0.182227	0.0248276	0.0228511	-0.00950298	-0.182787	-0.0157838
0.0420143	0.00271867	-0.0108827	-0.00168419	0.111827	0.0133931	0.061498	0.00519806	-0.00366937	-0.000695791
-0.00523217	0.00859876	0.121369	0.0161311	0.131416	0.01701	0.0893203	0.0164902	-0.0976011	-0.00984418
-0.00608885	-0.00358903	-0.00327913	-0.000957599	0.00376815	0.00344902	0.00695381	0.00145197	0.00462237	0.000403427
0.0237027	0.00451352	0.0328238	0.00689452	0.0386144	0.00572099	0.0119039	0.00926547	0.00133276	0.000299386
-0.0412861	0.0086382	0.119994	0.0172581	-0.157237	-0.0173116	-0.0124565	-0.00280759	0.0517166	0.005661
-0.00344049	-0.00342704	0.00352625	-3.9402e-05	-0.00688767	0.00147515	-0.00749356	-0.00832358	0.00698833	0.000252577
-0.0156299	-0.00389532	0.00368783	0.00022187	0.0257269	0.00448968	0.00759733	-0.00273921	0.0214579	0.00179901
0.00234272	-0.000381785	-0.0152186	-0.00194874	-0.0169557	-0.00306563	0.0315509	0.00670096	0.0804513	0.00656566
-0.00738654	-0.00513034	-0.032218	-0.00580878	-0.0141271	-0.00030594	0.00597604	0.000861327	0.0321934	0.00268587
-0.0302317	-0.00456237	-0.0251767	-0.002648	-0.0339607	-0.00830277	0.0361476	0.00537216	0.0271679	0.00251447
0.014736	0.00258047	-0.0571116	-0.00828379	-0.00587862	0.0011913	0.0830754	0.0143416	0.113601	0.00639095
0.00158943	-0.00187749	-0.0175079	-0.00208672	-0.00847925	-0.00342978	0.0481772	0.0116548	0.0549521	0.00492421
0.00887191	-0.000206205	-0.0170929	-0.00216496	-0.0132523	-0.00211118	-0.00617461	-0.000432202	-0.0456112	-0.00469935
0.0376796	-0.000589795	0.0330196	0.00305643	0.0189486	0.00328421	-0.0223228	0.00498926	-0.00633908	-7.09821e-05
-0.0199911	-0.00815991	-0.0314063	-0.00575184	-0.0522395	-0.00490654	0.0082718	-0.00123993	0.0410314	0.00352679
-0.00398049	-0.00447895	-0.0194171	-0.00426717	-0.0119178	-0.000816	0.0118976	0.00283604	0.0184599	0.00214405
0.0180502	-0.000402743	-0.00591786	-0.00171578	-0.00625648	-0.00176627	0.0129682	0.0111708	0.14733	0.0129357
0.00511732	-0.00391765	-0.0133962	-0.00398901	-0.000710443	0.00199937	-0.0337131	-0.00785481	0.0191793	0.00210934
-0.000109388	-0.00241299	0.0407483	0.00662089	0.0234182	0.00225688	-0.00330764	-0.00446821	0.0209102	0.00201632
-0.000696482	-0.00530576	-0.0272324	-0.00349696	-0.0183372	-0.00700677	0.0262906	0.0006697	0.00798843	0.0010234
-0.026907	-0.00424124	-0.0106517	-0.00170881	-0.0198009	-0.00460152	0.0157508	0.000471567	0.0821553	0.0086481
0.052433	0.0140232	0.0357219	0.00644611	0.0106491	-0.00317416	0.00366924	0.0119	0.017185	0.00236735
-0.00786995	-0.0058757	0.022153	0.00392768	0.0522171	0.00949554	0.0416595	0.0117661	0.00537293	0.000650463
0.0246541	0.00410858	-0.0316289	-0.00470447	-0.0531545	-0.00659104	-0.00379061	0.00457182	0.0866434	0.00668232
0.0239927	0.0015808	-0.00112242	-0.000483144	-0.0298075	-0.00257938	0.00903609	0.00480394	0.0943344	0.00694482
-0.00209466	4.53561e-05	-0.0346172	-0.00608741	-0.0117936	0.00159039	-0.0288128	-0.00814535	0.0193629	0.00171659
-0.00739291	-0.000699091	-0.0166044	-0.00281664	0.028001	0.00617552	-0.0134918	-0.00424531	-0.0783712	-0.00718657
-0.0329899	0.00502485	0.019241	0.00299093	-0.0648741	-0.00519035	0.0809382	0.0190193	0.340935	0.0166685
0.0187353	0.00129899	0.0240399	0.00476782	0.0414063	0.010368	-0.00860869	-0.0126508	-0.0307343	-0.00469757
0.0670824	0.00866467	0.120993	0.0122332	0.120504	0.0111428	0.0557714	0.00822188	-0.0675474	-0.00547421
0.0143775	0.00262569	0.0026939	0.000167342	-0.0037535	0.000844875	-0.0318087	-0.0134205	-0.054154	-0.00589512
0.0203504	-0.00443076	0.0264069	0.00111231	0.0726771	0.0105427	0.0457024	0.00164887	-0.0804445	-0.00869867
0.0486912	0.0034824	0.0183916	0.00319396	-0.0249258	-0.00308199	-0.0117367	0.00443513	-0.0491057	-0.00366389
0.0818862	0.0164938	0.219849	0.0259271	0.163949	0.0170266	0.0724746	0.0188277	-0.141949	-0.0125785
-0.0333047	-0.00111533	-0.0366172	-0.00447075	0.0578857	0.00759614	-0.0623909	-0.00692876	0.125784	0.00790741
-0.045646	-0.00512958	0.0296223	0.00385522	-0.0123741	-0.00429073	0.0214994	0.00417385	0.203056	0.0150223
0.0357953	0.00371438	0.0207703	0.00211302	-0.0179073	-0.00524489	0.000479309	0.00803913	-0.0551778	-0.00432477
0.0212919	0.000781681	-0.0118003	-0.0015767	0.0420269	0.00521682	0.0369417	-0.00219994	0.0012	-0.000588311
-0.0370187	-0.00372053	-0.00326993	-0.00132054	0.0391833	0.00567614	0.0158127	0.000177245	-0.048318	-0.00567906
0.00252867	-0.00341479	0.0239905	0.00408971	0.0326913	0.00585259	-0.00564139	-0.00675901	-0.022512	-0.00257641
0.00773434	0.000605115	0.0120108	0.00328585	0.0162269	0.00312367	0.00310884	-0.00651245	0.00813632	0.000316254
0.0614984	-0.000841695	0.00955817	-0.00130662	-0.0439687	-0.00197884	-0.0144117	0.00296822	-0.0172831	-0.000132563
0.0953397	0.0137816	0.199914	0.0245948	0.147297	0.0161982	0.0316413	-0.0148301	-0.162198	-0.0161488
0.105563	-0.0014037	0.145599	0.0152008	0.211242	0.031591	0.0313674	-0.0102199	-0.108728	-0.011829
0.00437727	-0.00381128	-0.00322665	-0.000490767	-0.0145521	-0.00387833	0.00423121	0.00622649	0.011654	0.00157638
-0.147761	-0.0194184	-0.0124993	-0.00288928	0.0417828	0.00744935	0.0508403	-0.00308563	0.184909	0.0144154
0.0419787	0.0292647	-0.0715981	-0.00658655	-0.0451543	-0.00981963	-0.0311918	0.00712131	0.249667	0.0193793
-0.0417672	-0.00139278	-0.0190652	-0.00108759	-0.00910079	0.00184506	0.138452	0.0178056	0.160737	0.0114027
0.0372167	0.0193963	0.0211681	0.00711994	0.0782497	0.0185201	0.0345387	0.000751421	-0.0396428	-0.0050948
-0.0167077	-0.00203375	0.0381967	0.00584037	-0.00661872	-0.000229791	0.00938577	0.00269156	0.0280715	0.00319364
0.022655	-0.000432618	0.0212234	0.00111545	0.0490652	0.00965716	-0.00803007	-0.00547887	-0.063407	-0.00669136
0.0206138	-0.000483046	0.0155361	-0.000723998	0.0209307	0.00114834	0.0151304	0.00867986	0.0791097	0.00392403
-0.00537535	-0.000337932	0.0210386	0.00261767	0.0746342	0.0150234	0.0148994	-0.00699974	-0.0302757	-0.00401988
0.000715474	-0.00254761	0.017803	0.00221342	0.000829228	0.00102208	0.00809969	-0.000526971	-0.00512104	-0.000486104
0.12834	0.0313552	0.168997	0.027369	0.12313	0.0157868	0.0307388	0.00909416	-0.00148477	-0.000272895
-0.00846569	-0.00535325	-0.0166603	-0.00329916	-0.0481339	-0.00317043	0.0175383	0.00365539	0.054511	0.00404563
-0.065169	-0.00650633	3.11818e-06	-0.000948655	0.00312454	-0.00184612	-0.0192578	-0.00133726	0.113229	0.00478268
0.0343596	0.00411148	0.0705649	0.00535842	0.0277329	0.00368771	-0.0223394	-0.00406311	-0.00742998	3.63901e-05
0.0634548	0.00774916	0.0493191	0.0047102	-0.00622987	-0.00674508	-0.0250983	0.00422655	0.0397606	0.00244618
-0.00714574	0.0152854	0.133595	0.00938369	0.177316	0.0133878	0.104664	0.00989026	0.0302717	0.00183406
-0.0150583	-0.000687431	0.0116942	0.00222156	0.00143601	-0.00359223	0.00376669	0.00853823	-0.0104574	0.000111594
0.0570553	0.00565181	0.0128997	0.00259769	-0.000925217	-0.0010471	-0.0282302	-0.00843906	0.0197303	0.000783724
0.00560823	-0.000913296	-0.0194991	-0.00363258	-0.0328229	-0.0061234	-0.0377335	-0.00351217	-0.0831944	-0.00774728
0.0336278	0.00528178	-0.0226501	-0.00380335	-0.0248361	-0.0021535	-0.0140356	-0.0021319	-0.00893661	0.00029786
0.0253913	0.00455989	0.0689448	0.00598628	-0.0334352	-0.00477799	-0.0464881	0.000933917	-0.0278856	-0.0004501
0.0133559	-0.000722431	-0.0106281	-0.00302681	-0.0163446	0.00161849	0.0165654	0.00521822	0.0946727	0.00963914
0.0288661	0.000318866	0.0792881	0.0113317	-0.0151126	-0.00538212	-0.0973116	-0.0144823	-0.23152	-0.0237453
0.0386991	0.00498181	0.0773413	0.0120662	-0.0330394	-0.00913037	-0.0605834	-0.00457084	-0.138863	-0.0139843
0.22939	0.0327981	0.0808435	0.00852958	0.0537817	0.00422405	0.0859709	0.00925751	0.0053325	0.00195993
0.0402804	0.00727306	0.0970021	0.0152049	0.104126	0.0188511	-0.0276632	-0.0125047	-0.153202	-0.0187496
0.0394949	0.00144221	0.109981	0.00691485	0.0609807	0.00932002	-0.00166945	-0.00450685	-0.207504	-0.014488
-0.00206354	-0.000420427	0.0548051	0.00634122	0.0856511	0.0106059	-0.0121299	0.00145325	-0.127916	-0.0111738
-0.0251429	-0.0116066	-0.0381486	-0.00703117	-0.0307032	0.000846018	-0.00114771	0.00342905	0.229216	0.017917
0.0449623	0.000392985	0.0128944	0.000152247	-0.0735502	-0.00887706	-0.0343683	-0.00157666	-0.0460711	-0.00293273
-0.00417976	-0.000974976	0.00214647	1.20738e-05	0.0192617	0.000677836	0.00779807	0.0027243	-0.0451891	-0.00386424
-0.0033429	0.0187069	0.0709908	0.0114992	0.0112528	0.00012796	0.0288362	0.0119303	0.0254819	0.0033365
0.0406354	0.00405003	-0.00246837	-0.00132557	0.090091	0.012549	0.0464104	0.000404709	-0.0137936	-0.0015087
0.0782639	0.00569911	0.0423412	0.0032699	0.122702	0.0205599	0.0344439	0.00540224	0.00756225	0.000275725
0.0536894	0.00389306	0.0514947	0.00623454	0.0488308	0.00770614	0.0306543	0.00586629	-0.0615725	-0.0055898
-0.0971698	-0.00039057	-0.162286	-0.0185011	-0.105328	-0.00457642	0.230935	0.0192304	0.51399	0.0203369
0.0510151	0.00764053	0.129507	0.0170233	0.0781462	0.0135919	0.0283183	0.00516943	-0.0681688	-0.00712398
-0.0209393	-0.00144912	0.0453851	0.00650662	0.0512058	0.00694965	0.00153447	0.0022919	-0.0810685	-0.00829844
0.00503865	-0.00368318	0.00825103	-0.000573871	0.017785	0.00720031	-0.00857496	-0.00518548	0.032239	0.0030736
-0.0180788	-0.00674515	-0.041053	-0.00678933	-0.0237856	-0.00028807	0.00124167	-0.00052807	0.0760579	0.00651449
0.0181602	0.000320745	-0.00265835	-0.000375092	-0.0147556	-0.00213456	-0.00434995	0.00752584	0.0254669	0.00290548
0.0779719	0.00616678	0.149855	0.0157341	0.0849948	0.0103759	-0.0161428	-0.00443081	-0.0891642	-0.00673746
-0.000506594	-0.00134292	-0.0304569	-0.00543445	-0.0151384	-0.000169345	-0.0147581	-0.00877319	0.0488187	0.00467085
-0.00101014	-0.00533609	0.00524267	0.0006079	-0.050087	-0.00629075	0.0366075	0.0112731	0.0410803	0.00279607
0.020324	0.000414087	0.00683211	-0.00133125	0.0507243	0.00898236	-0.00996661	-0.00769787	-0.0570421	-0.00571738
0.00212951	-0.00170857	-0.0170807	-0.00264246	-0.00756903	0.00052176	0.00604657	0.000242474	0.0290832	0.00253867
0.0118496	-0.00295557	-0.000643809	-0.00144506	-0.00364509	0.00133005	-0.00859472	-0.00179228	0.0223444	0.00177538
0.0100097	-0.00300775	0.000556518	-0.00279786	0.0609754	0.0112946	0.00370717	-9.82908e-05	0.0191901	0.00102416
0.0108701	0.000302464	0.0212726	0.00370367	-0.0367898	-0.00778002	-0.0137882	0.00401394	0.0159811	0.0021906
0.115812	0.0113117	0.0656118	0.00868093	0.0378322	0.00400001	-0.0462156	-0.0142184	-0.178895	-0.0166671
0.110258	-0.000392022	0.157628	0.00691832	0.242059	0.0199872	0.0459737	-0.0107928	-0.185788	-0.0177938
0.0204248	0.00350075	0.014992	0.00154031	0.0118227	0.000767944	-0.00261648	0.00153786	0.0120034	0.00110826
-0.00322952	-0.00165421	-0.00689524	-0.00193263	0.0657818	0.00723483	0.0172368	0.00512086	0.0483055	0.00284359
-0.00738068	-0.00336056	-0.032215	-0.00538076	0.0496773	0.00913371	-0.00139078	-0.00601295	-0.0778179	-0.00576084
-0.360637	-0.00955215	0.108738	0.00624818	-0.0694993	0.00273906	-0.187192	-0.0276333	-0.917956	-0.0395096
0.000496568	-0.000469276	-0.0621843	-0.00422421	-0.0940657	-0.00929972	-0.214982	-0.0128667	-0.0870892	-0.00333079
-0.0285179	-0.00550991	-0.000868633	-0.000679616	0.0168461	0.00406895	0.0198646	-0.00313414	0.0539727	0.00506548
0.0023712	-0.00185279	-0.00916106	-0.00180579	-0.0140952	-0.00412621	0.0368172	0.0083686	0.0970729	0.00924501
0.0789238	0.00719685	-0.0471292	-0.00654545	0.0381501	0.00604836	-0.0412711	-0.00268411	-0.0712489	-0.00435194
0.00520213	0.00174479	0.00647282	0.00106896	-0.0231709	-0.00254687	-0.0158299	-0.000441109	-0.023882	-0.0018159
0.243839	0.0245219	0.165028	0.00641575	0.323082	0.0221444	-0.00486631	-0.0190001	-0.266611	-0.0221307
-0.191159	-0.00929031	-0.0605585	-0.00340629	-0.0595107	-0.00599849	-0.0856142	-0.00102118	0.0972813	0.0060616
-0.00539301	-0.00297614	0.00812455	8.64824e-05	-0.0336014	-0.0080596	-0.00540167	0.0073652	0.111635	0.0116802
0.0514486	0.0201832	0.00587459	-0.000246593	0.130075	0.0278258	0.28215	0.0302113	0.491207	-0.0083882
0.107887	0.0136894	-0.114688	-0.0085801	-0.13114	-0.0137848	0.00780868	-0.0117611	0.0816258	-0.00453185
0.0520797	0.00885359	0.0497871	0.00666012	0.0838617	0.0097026	0.128739	0.0202391	-0.00650764	-0.000880492
0.0532535	0.00583297	0.021143	0.00199592	-0.0461045	-0.0102711	0.00502982	0.00792658	0.0488089	0.00233828
0.0637508	-0.000609213	-0.048644	-0.00719713	-0.00656968	-0.00251904	0.0516252	0.00910617	0.00598523	0.000677911
0.0174014	0.0043253	0.00135669	-4.46247e-07	-0.0517466	-0.0115161	-0.0359902	0.00199736	0.10134	0.00937891
-0.00440107	-0.00163118	0.00416468	-0.0006182	-0.0103804	-0.00083108	-0.15378	-0.0240538	-0.22514	-0.0175994
0.0191632	0.000641559	0.0275421	0.0039651	-0.0029117	0.000696159	-0.00706297	-0.00111444	-0.022388	-0.00249477
-0.0242062	0.00306682	0.192889	0.019972	0.145566	0.012571	0.00947013	0.00251378	-0.0461427	-0.0053621
0.0409941	0.0111965	0.0242886	0.00391512	0.0359203	0.00367343	-0.0229286	-0.00606605	-0.140314	-0.0177901
-0.0943757	0.00230073	0.0443343	0.00826277	0.0351672	0.000798887	0.00893126	0.00826917	0.0112034	0.000428536
0.0181946	0.00184185	0.108334	0.0133261	0.103389	0.0157331	0.0484761	0.00163774	-0.0330637	-0.00330819
0.0987412	0.00868961	0.213442	0.0194145	0.266251	0.038962	0.0761882	-0.00786087	0.0247659	0.00183066
0.0631901	0.00924179	0.0584078	0.00597886	0.154642	0.0165326	-0.00390804	-0.00529502	-0.13477	-0.010504
0.0205632	0.0085809	-0.00433263	-0.00177655	0.0586487	0.0106167	-0.00654509	-0.0136835	-0.112307	-0.0131248
-0.0101731	-0.00493512	-0.0139815	-0.00300927	-0.0201675	-0.00837203	0.154922	0.0308402	0.342138	0.0294201
0.0107044	-0.00169519	-0.00329159	-0.00102583	-0.0444644	-0.010049	-0.0460115	-0.00692605	0.023985	0.00360225
0.0194433	0.00178065	-0.000669669	-0.000438635	-0.0729095	-0.0145196	-0.0487537	0.00394404	0.182227	0.0121724
-0.00222209	-0.0017476	-0.0365648	-0.00571592	-0.0106021	-0.00400148	-0.0269512	0.00114401	0.11088	0.00798587
0.0130913	-0.00169664	-0.0146057	-0.00280405	-0.0583343	-0.0115887	-0.00809787	0.00623168	0.223401	0.0203809
0.21883	0.0201055	0.520887	0.0428417	0.482682	0.0651386	0.0945632	-0.000758934	-0.0858397	-0.0100863
0.0258854	-0.00352658	-0.025625	-0.00460821	-0.0779132	-0.00511513	-0.0246093	0.00164055	-0.016648	0.00458377
-0.086587	-0.0146739	-0.025763	-0.00315728	0.0747843	0.00560928	0.0222293	0.00134001	-0.0879536	-0.00864812
0.000305973	-0.00268676	0.0047981	0.000679166	0.0417891	0.00633732	0.041682	0.00904845	0.261321	0.0188783
0.0140949	-0.0015427	-0.0038794	-0.00108017	-0.0213668	-0.00271596	-0.0005162	0.00186132	0.0132384	0.00122402
-0.0723437	0.00159778	0.00249193	0.00556853	-0.0570202	-0.00413557	-0.0411409	0.00565969	0.312723	0.0362269
-0.0773989	0.00169974	0.014703	0.00721428	-0.0322127	-0.000694805	0.0174544	0.0155461	0.471314	0.0484002
0.0345864	-6.67159e-05	-0.101371	-0.0124778	0.0105807	0.00392153	-0.0582681	-0.0131302	-0.125249	-0.00615327
0.00416747	-0.00256854	-0.00490224	-0.00251829	0.0339773	0.00895712	-0.0238421	-0.00295822	0.0138211	0.000770487
-0.0111568	-0.00257399	0.0131874	0.000839912	0.0487845	0.00904669	0.0131687	-0.00513842	-0.0362052	-0.0037819
-0.00282976	0.000625767	-0.0412484	-0.00868507	0.0425027	0.00791027	0.091883	0.00857528	-0.00116334	-0.000825147
-0.113202	-0.000281896	0.215023	0.018066	0.0232158	0.0110857	-0.0744291	-0.0208077	-0.230066	-0.0267997
0.0165437	0.000685448	-0.0482868	-0.00678631	-0.00862771	-0.000432847	-0.0934607	-0.0111125	0.104652	0.00322426
0.116601	0.00505586	0.0808626	0.00889104	0.0909649	0.0112387	-0.0562022	-0.0158676	-0.239674	-0.0155501
-0.00841677	-0.00513876	-0.0233542	-0.00401165	-0.0199589	0.00140649	-0.019149	-0.00509698	0.0466795	0.00345753
0.068059	0.0073062	0.070342	0.00711793	0.234059	0.0254909	0.0234596	-0.00488107	-0.137343	-0.0128458
0.0759866	0.00400962	-0.0065989	-0.000765697	0.0628078	0.00538804	0.0744552	0.0167985	-0.0411406	-0.00296239
0.152415	0.0111708	0.142422	0.00843805	0.122097	0.0134196	0.0691113	-0.0032844	-0.180797	-0.0142433
-0.000602788	0.00053096	-0.00990363	-0.00210959	-0.00960151	0.000650657	-0.0376493	-0.0147395	-0.0219259	-0.00314732
-0.00263116	-0.0012847	-0.00310608	-0.00190814	0.0279587	0.00778597	-0.0309395	-0.00882522	-0.0228988	-0.00243083
0.0338004	0.00887419	-0.0205916	-0.00334202	-0.0392046	-0.00847378	-0.0460837	-0.00346092	-0.00934269	-0.000522508
0.0920653	0.0037751	0.030093	0.00127376	0.03515	0.00101163	0.00584407	0.00447881	0.0431175	0.00304375
0.0193619	0.00517752	0.0122084	0.00303752	0.0207599	0.0015464	0.0567184	0.0119571	-0.0220817	-0.00259505
0.0156888	-7.77973e-05	-0.007474	-0.00188329	-0.041637	-0.00781636	-0.0168974	-0.00502027	0.0150875	0.00188945
0.00143316	-0.00312496	-0.0233754	-0.00644151	-0.0127578	-0.000269617	-0.00982516	-0.00334495	0.0744727	0.009013
0.0435882	0.00286215	0.0638773	0.00748707	0.0528345	0.0089857	-0.0278072	-0.00748833	-0.173952	-0.0173577
0.114739	0.0320106	0.0409342	0.00579788	0.0064201	0.00908558	0.0985005	0.00561121	-0.0328182	-0.00133814
0.0269368	-0.000938851	-0.0129068	-0.00243044	0.0195037	0.00223335	0.0121999	0.00383893	0.00552997	8.33943e-05
-0.00395088	-0.00354858	-0.0131711	-0.00200198	-0.024422	-0.00204366	-0.00363376	-0.00125215	0.0262207	0.00287488
-0.00932697	-0.00106586	-0.0225243	-0.00390357	-0.00866672	0.00310243	-0.0240567	-0.00970646	-0.0814579	-0.00789307
0.0349452	0.00248633	0.0184203	0.00220228	0.0393797	0.00566017	0.00240425	-0.00101849	-0.0620917	-0.00521559
0.00226334	0.00371297	0.00860406	0.0018276	0.0507788	0.00665078	0.0284655	-0.00142396	-0.0363143	-0.00352377
-0.00218226	0.000764386	-0.0601496	-0.00679474	-0.0142759	-0.000936728	-0.0525992	-0.0088664	-0.0570491	-0.00480591
-0.0885777	-0.002707	0.00759964	0.00375555	0.0258506	0.00411942	0.0397189	-0.00981206	0.00478321	3.90781e-05
-0.0168016	0.000137533	0.0102563	0.00152787	0.0449464	0.00670863	0.0613474	0.000919905	-0.105466	-0.00916924
-0.00377492	-0.00101867	-0.00647105	-0.00104459	-0.0338341	-0.00198765	0.0398523	0.00832352	0.0484706	0.0036822
0.0469265	0.00526744	0.12195	0.0137939	0.0148011	0.00289015	-0.00414184	0.00634176	0.143022	0.0104778
0.0190138	0.00371597	0.0143702	0.00244827	-0.0341915	-0.0100092	-0.0229635	0.00723817	-0.0126134	-0.000570552
0.0113756	-0.000969781	-0.00605462	-0.00216918	-0.0197165	-0.00278941	-0.0123896	0.00307053	0.0243454	0.00191808
0.0105626	0.000764722	-0.0245003	-0.00357373	-0.00754329	0.00024157	0.00790774	0.00487822	0.114211	0.0105328
0.0319505	0.00362675	0.0176113	0.00282335	0.00387823	0.000649519	-0.0247765	-0.00437306	-0.100406	-0.0122653
0.00590577	0.000233631	0.0184341	0.00160791	0.0946476	0.0150046	0.0364361	-0.00391144	-0.0780192	-0.00829135
-0.060574	-0.00584557	-0.0427029	-0.00525158	0.0225136	0.00451618	0.0591449	0.00907282	0.0487227	0.0052659
0.040989	0.0151485	0.0454414	0.00768652	0.0393685	0.00370676	-0.0162002	0.000214258	-0.060355	-0.00655051
0.0227817	0.00335667	0.0255423	0.0040523	0.0187068	0.00177868	0.00591344	0.00356326	0.0309169	0.00277706
0.0985407	0.0128754	0.0300433	0.00218357	-0.0252141	-0.00830314	0.0541841	0.0261241	0.305868	0.01452
0.00474369	-0.000529918	-0.0136032	-0.00265536	-0.0146945	-0.00237991	-0.0112996	-0.00503604	0.0227569	0.00219882
0.0147795	-6.25717e-06	-0.0125853	-0.0049847	0.0292216	0.00568778	0.0618607	0.0027211	0.349151	0.0372721
0.0701086	-0.000820176	0.122667	0.0103022	0.177169	0.0164956	0.063165	0.0116374	-0.158406	-0.013098
-0.217307	-0.0264838	-0.100859	-0.0118841	-0.0294964	-0.00362075	0.0256799	0.00402229	0.165553	0.0144534
-0.0610075	-0.014499	-0.0024194	0.000503195	-0.0222006	-0.00287812	-0.0293523	-0.00720903	0.122294	0.0127773
0.0940827	0.00697521	0.0358103	0.00183682	0.0494735	0.0076188	-0.00345509	0.00224608	-0.0962259	-0.00631916
0.0714747	0.00821486	0.0237395	0.00229916	0.113471	0.0141078	0.0771663	0.00508222	-0.120203	-0.00988389
0.0212217	-0.00174167	-0.0031379	-0.00172085	-0.00620161	0.00204288	0.0022885	0.00587647	0.00964953	0.001322
0.132641	0.018247	0.000693672	-1.06147e-05	-0.0152954	-0.00997199	-0.168186	-0.0103188	-0.459464	-0.0107414
0.0481524	0.0116476	0.0287268	0.00227971	0.0558034	0.000106624	0.240383	0.0425576	0.201506	-0.00336474
0.0467194	0.0196172	0.177508	0.0223375	0.217373	0.0250053	0.0422313	0.00649928	-0.144736	-0.0143717
-0.0228777	0.0102533	0.0319351	0.00736001	0.0798678	0.0130586	-9.67714e-05	-0.0118611	0.0430835	0.00357096
0.0261094	0.00407961	0.00285881	-0.000675945	0.00580525	-0.00439501	-0.00909185	0.00512197	-0.0250778	-0.00189786
-0.0315158	-0.00508055	-0.0428579	-0.008646	0.00329732	0.00149779	0.0282955	-0.00349154	0.360902	0.0305838
-0.194778	-0.00727834	0.00220103	-0.000695956	-0.00624148	-0.00126065	0.136332	0.0225633	0.188701	0.00814021
-0.335873	-0.0122754	-0.22725	-0.0162869	-0.158623	-0.0165088	0.253688	0.0233702	0.29309	0.0214911
0.0181189	-0.000400872	-0.0593463	-0.0118016	0.0184392	-0.00355083	-0.0293968	-0.00263666	0.0141655	-0.0100346
0.114141	0.0158673	0.0417802	0.00518387	0.0119556	0.000606474	-0.23563	-0.0212282	-0.448177	-0.0192551
0.0785349	0.00326133	0.0224169	0.00100918	-0.0116947	-0.00537546	0.0495739	0.0202277	0.0317755	0.00266728
0.194106	0.0300956	0.215858	0.0297077	0.080278	0.00526446	0.0452807	0.00939725	-0.0658655	-0.00673923
[truncated: 6,774 more rows]

## Sheet: FigureS10
Figure S10
cell type	tissue	enrichment	p
IPC	cortical_plate	0.543093	1
Interneuron	cortical_plate	1.59918	5.121e-10
Dividing	cortical_plate	0.527782	1
OPC	cortical_plate	0.89288	0.988872
RG	cortical_plate	0.563264	1
Microglia	cortical_plate	0.81733	0.993313
Vascular	cortical_plate	0.925165	0.974925
CR	cortical_plate	2.1562	4.10093e-13
Neuron	cortical_plate	1.68005	2.12163e-22
Other	cortical_plate	0.678347	1
Excitatory Neuron	cortical_plate	1.85951	0.0642312
IPC	subplate	0.526435	1
Interneuron	subplate	1.60869	6.97007e-10
Dividing	subplate	0.492565	1
OPC	subplate	0.863969	0.997737
RG	subplate	0.475803	1
Microglia	subplate	0.87763	0.946046
Vascular	subplate	0.954023	0.881574
CR	subplate	1.89792	7.55126e-09
Neuron	subplate	1.6722	4.03201e-21
Other	subplate	0.676359	1
Excitatory Neuron	subplate	1.08677	0.488901
IPC	intermediate	0.611521	0.999964
Interneuron	intermediate	1.2505	0.0207883
Dividing	intermediate	0.587389	1
OPC	intermediate	1.16672	0.00620667
RG	intermediate	0.694754	0.999976
Microglia	intermediate	1.14901	0.0877883
Vascular	intermediate	1.14334	0.00371827
CR	intermediate	1.19428	0.151865
Neuron	intermediate	1.16452	0.0286784
Other	intermediate	0.792486	0.999559
Excitatory Neuron	intermediate	0.940494	0.623986
IPC	subventricular	2.05824	3.48681e-24
Interneuron	subventricular	0.756194	0.997359
Dividing	subventricular	1.92287	3.24224e-31
OPC	subventricular	1.47816	1.02531e-17
RG	subventricular	2.12415	4.21774e-48
Microglia	subventricular	1.07079	0.216249
Vascular	subventricular	1.15081	0.000278846
CR	subventricular	0.780774	0.956386
Neuron	subventricular	0.278639	1
Other	subventricular	1.68771	4.8255e-32
Excitatory Neuron	subventricular	1.01276	0.558136
IPC	ventricular	1.71865	4.0899e-14
Interneuron	ventricular	0.836859	0.973052
Dividing	ventricular	1.79469	3.4291e-26
OPC	ventricular	1.49167	5.58468e-20
RG	ventricular	2.05378	2.45939e-46
Microglia	ventricular	1.10856	0.10144
Vascular	ventricular	1.17582	1.3598e-05
CR	ventricular	0.575399	0.999843
Neuron	ventricular	0.263494	1
Other	ventricular	1.66332	2.20277e-32
Excitatory Neuron	ventricular	1.11232	0.468029

## Sheet: FigureS11
Figure S11
scan	gestational age
0	21.14
1	21.86
2	22.71
3	22.71
4	23.43
5	23.43
6	23.86
7	23.86
8	24
9	24.14
10	24.29
11	24.43
12	24.71
13	24.71
14	24.71
15	24.86
16	25
17	25
18	25
19	25.14
20	25.14
21	25.14
22	25.29
23	25.43
24	25.43
25	25.43
26	25.57
27	25.57
28	25.86
29	25.86
30	25.86
31	25.86
32	25.86
33	25.86
34	26.14
35	26.14
36	26.14
37	26.14
38	26.29
39	26.43
40	26.43
41	26.57
42	26.57
43	26.57
0	26.71
44	26.71
45	26.86
46	26.86
47	27
48	27
49	27.14
50	27.14
51	27.14
52	27.29
53	27.43
54	27.43
55	27.43
56	27.43
57	27.57
58	27.57
59	27.57
60	27.71
61	27.71
62	27.86
63	27.86
64	27.86
65	28
66	28
67	28
68	28.14
69	28.14
70	28.14
71	28.14
72	28.14
73	28.29
74	28.29
75	28.29
76	28.57
77	28.57
78	28.57
79	28.71
80	28.71
81	28.71
82	28.71
83	28.71
84	28.71
85	28.86
86	28.86
87	28.86
88	29
89	29
90	29.14
91	29.29
92	29.43
93	29.43
94	29.43
95	29.57
96	29.57
97	29.57
98	29.71
99	29.71
100	29.71
101	30
102	30
103	30.14
104	30.14
105	30.14
106	30.29
107	30.29
108	30.43
109	30.43
110	30.43
111	30.43
112	30.57
113	30.71
114	30.71
115	30.86
116	31
117	31
118	31
119	31.14
120	31.29
121	31.29
122	31.29
123	31.43
124	31.43
125	31.43
126	31.57
127	31.57
128	31.57
129	31.71
130	31.86
131	31.86
132	31.86
133	31.86
134	31.86
135	32
136	32
137	32
138	32
139	32.14
140	32.14
141	32.14
142	32.14
143	32.29
144	32.29
145	32.29
146	32.29
147	32.57
148	32.57
149	32.57
150	32.71
151	32.86
152	32.86
153	33
154	33
155	33.14
156	33.14
157	33.29
158	33.29
159	33.29
160	33.43
161	33.57
162	33.57
163	33.71
164	33.71
7	33.86
0	33.86
165	33.86
166	34
167	34.29
168	34.29
71	34.43
169	34.57
170	34.57
171	34.57
172	34.71
173	34.86
174	35
175	35.14
176	35.29
177	35.29
178	35.29
179	35.43
180	35.86
181	36.14
182	36.57
183	36.57
184	36.71
185	36.71
186	36.71
187	36.71
53	37.14
188	37.43
189	38.29

## Sheet: FigureS13
Figure S13
ZRT scaling				ZRT neo
hyperallometric	normalised expression			hyperallometric	normalised expression
1	1.21259			0	1.7505
0	1.7505			0	-1.25708
0	-1.25708			0	1.38734
1	1.62201			1	1.08169
1	0.718142			1	-1.78144
0	1.38734			0	1.54104
0	-1.74198			1	-1.06545
1	1.08169			0	0.716443
1	1.20298			0	1.78902
1	0.886525			0	-1.6831
1	1.65284			0	1.72364
1	-1.78144			0	1.78203
1	0.87899			1	1.31732
0	1.54104			1	1.62866
1	1.44515			1	-1.70975
0	-1.25734			1	-0.848415
0	-1.48122			1	1.45495
1	-1.06545			1	0.627145
0	0.716443			0	-1.58988
1	-0.233045			0	-1.66939
1	0.832418			1	1.71158
1	1.4038			1	1.07717
1	1.44715			1	1.65219
0	1.4829			1	1.79758
1	1.80634			1	-0.200999
1	-1.84502			1	1.70381
1	1.49385			0	-1.71567
0	1.90455			1	-1.21275
1	1.63133			0	-1.73987
1	-1.82291			0	1.39528
1	0.171384			0	-1.82418
0	-0.599194			0	0.868503
1	1.11142			0	-0.860683
0	1.78902			0	0.67718
1	1.89953			1	-1.62466
0	-1.6831			1	1.86349
0	1.72364			1	0.489353
0	-0.781705			0	-1.46781
0	1.78203			0	-1.13395
0	1.63239			0	1.49313
0	-1.48943			1	1.25945
0	-0.934623			0	1.18655
1	1.10103			1	-1.38978
1	1.31732			1	0.399876
1	1.62866			1	1.45074
0	-1.23384			1	1.5857
0	-0.641591			1	-1.16831
1	-1.70975			1	1.66467
1	-0.848415			0	0.199534
1	-1.70284			0	-1.33809
0	1.14553			0	1.78849
1	1.45495			0	-1.714
0	1.60956			1	0.863027
1	-0.133112			0	-1.43017
1	-1.22751			1	-1.66414
0	1.78032			1	0.820556
1	0.627145			1	1.89438
0	-1.58988			0	0.735907
0	-1.66939			0	0.0146285
0	-1.35891			1	1.38734
0	1.36052			0	-1.45525
0	-0.0146215			0	-1.81067
1	1.71158			0	-1.49716
1	1.07717			0	-1.74788
1	1.65219			0	1.04077
1	1.79758			1	1.53984
0	-0.428504			0	1.90063
0	1.04603			1	1.83701
1	0.11131			0	-1.16422
0	-1.18688			1	1.12491
1	-0.200999			0	-0.522389
0	-0.683405			1	1.22139
0	0.0320854			0	0.990985
1	1.70381			1	0.879022
0	1.19267			1	1.45244
0	-1.71567			0	-1.72015
1	1.59285			0	-1.57059
0	0.941443			0	-1.22796
1	-1.55151			1	0.842191
1	-1.21275			1	1.61425
1	-1.42165			1	1.85841
1	0.150927			0	-1.53602
0	-1.30836			0	-0.635628
1	-0.270478			1	-1.5
0	1.33467			1	1.54561
0	-1.73987			0	-1.58304
1	1.6508			0	-1.63261
0	1.39528			1	1.09128
0	0.172837			1	1.02224
1	1.76772			0	-1.3993
0	-1.82418			0	-1.83374
0	0.868503			1	1.61172
0	-1.44438			0	-0.798137
0	1.20208			1	-1.16046
1	1.25674			0	1.50899
1	1.64664			1	1.65962
1	1.36496			0	-0.868225
0	-1.50641			0	-1.52697
0	0.67718			0	1.06913
0	1.20731			1	1.34743
0	0.189542			1	1.85534
1	-1.35545			1	0.402956
1	-1.62466			1	1.50158
1	1.86349			0	-1.68425
1	0.489353			1	1.46491
0	-1.46781			0	-1.77426
1	0.979064			0	-0.515406
1	1.29615			1	-0.411057
1	0.999225			0	-1.66114
1	0.740603			1	1.60246
0	-1.13395			0	1.23077
1	0.493936			1	-0.170636
0	0.939			0	1.94255
0	1.22412			1	1.39046
0	-0.668112			1	0.571135
1	1.14107			0	-1.68127
0	1.76294
0	-1.44893
0	1.49313
0	0.282599
1	-1.59193
0	1.59029
0	1.64946
1	1.13514
0	1.14778
0	-1.66315
1	1.50858
1	-1.83194
0	1.18655
1	-1.36248
1	-1.38978
0	-1.5011
0	0.348009
1	0.399876
1	-0.0672195
1	1.45074
1	1.5857
1	0.43751
0	-0.361992
1	0.639793
0	1.55771
0	1.74017
1	-0.146698
0	-1.64844
0	-1.8546
0	-0.354088
1	-1.16831
0	-0.761223
1	1.66467
1	1.67138
1	-1.6358
0	1.59366
1	1.84413
0	0.199534
1	0.712239
0	1.51705
1	1.12853
0	-1.33809
0	1.78849
1	-1.68548
1	-1.15904
0	1.28892
0	1.37316
0	-1.714
1	-0.739873
1	0.863027
0	-1.00946
0	-1.41157
1	1.87945
0	-1.43017
1	0.712279
1	0.53623
0	-1.42896
1	-1.23451
0	-1.42291
1	-1.66414
1	-1.50949
1	1.73765
0	1.49557
1	1.82932
0	0.299691
0	1.40317
1	0.820556
1	1.7942
1	1.89438
1	-0.335675
0	1.15215
1	1.28228
0	0.735907
0	-1.57387
1	1.72381
1	-1.11224
1	1.65005
0	0.0146285
1	1.7138
1	0.494998
0	1.92264
0	-1.50639
1	-0.416003
0	-1.37516
0	0.304868
1	1.38734
1	1.76858
0	-1.61414
0	-1.12472
1	1.35175
0	-1.45525
1	1.46613
0	-0.183538
1	1.03027
0	-0.136352
1	-0.825658
1	0.680114
1	1.35695
0	-0.847567
0	1.70944
1	-1.62188
1	1.53375
1	1.74427
0	-1.81067
0	-0.279107
1	1.80628
0	1.3643
1	-0.331059
1	-1.09349
1	1.24075
1	1.68238
0	-1.49716
0	0.993945
1	-1.65578
1	-1.69929
1	1.67369
0	-1.74788
1	0.737482
0	-1.62839
0	-0.608424
0	1.04077
1	-1.19227
0	-1.36899
1	1.78817
0	-1.29089
0	1.08509
1	1.53984
1	1.46937
0	1.90063
1	1.83701
0	1.18064
0	0.379568
0	-1.82827
1	1.12491
0	-0.522389
0	-0.385263
1	-1.2598
0	-0.311412
1	-1.60266
1	0.479783
0	-1.12312
1	1.73407
0	-0.223957
0	-1.54114
0	-1.71714
0	-1.72804
0	0.424814
0	-1.77487
1	-1.49648
1	1.22139
1	0.990985
1	0.879022
0	1.45507
1	1.45244
1	-1.15633
1	1.28913
1	-0.554013
0	-1.69268
0	-1.72015
0	1.72358
0	-1.57059
1	1.36445
0	1.55606
0	-1.04513
0	-1.56593
0	-1.22796
1	-0.768294
1	0.842191
0	1.40853
1	-1.96537
1	1.61425
0	-1.60454
1	1.85841
0	-1.53602
0	-0.635628
0	1.74958
0	1.36206
0	0.0145745
0	-1.79325
1	-0.722754
1	1.36201
0	-0.60879
1	-1.5
0	0.109002
1	-1.31652
1	1.54561
0	-1.58304
0	1.51688
1	-1.5461
1	-1.48777
0	-1.28331
1	-1.58724
1	1.09005
0	-1.63261
1	1.09128
0	-0.854521
0	-0.918618
0	-1.66104
1	1.02224
1	-1.35485
0	1.80471
0	-1.74191
0	-1.61217
1	-1.10498
0	-1.49019
1	-0.0855631
0	-1.57826
1	1.39878
0	-1.05304
0	-0.0254389
1	0.527663
0	-1.18954
1	1.83272
0	-1.23006
0	1.00967
0	-1.3993
0	-1.19413
0	-1.83374
1	0.331329
1	1.62136
0	0.876835
0	-0.934349
1	1.61172
1	1.07501
1	0.276076
0	-1.35852
1	-0.494404
1	1.64114
1	1.69191
0	0.457156
0	-1.30379
0	0.64347
0	-0.449682
1	0.411112
0	-0.798137
1	-1.16046
0	1.11591
0	-0.510134
1	1.78074
0	1.50899
1	0.470771
1	1.56187
0	1.56201
0	0.304697
0	1.48483
1	1.81481
1	1.65962
0	1.70086
0	1.62262
0	-0.868225
0	1.763
1	-1.31914
1	1.35672
0	-1.56324
0	0.502609
0	-1.22545
0	1.92637
1	0.469671
1	1.32605
0	1.70026
1	1.7572
0	-1.44638
1	0.980037
1	1.67437
0	-0.703898
0	-0.318599
0	-1.52697
0	1.5498
0	-0.893762
0	1.06913
1	1.34743
1	1.85534
1	1.4109
0	-0.416795
1	0.912484
1	0.402956
1	1.83475
0	1.18753
0	-1.12408
0	-1.56668
1	1.50158
0	0.235701
0	-1.68425
0	-1.74181
1	1.46491
0	1.82234
0	1.81925
0	1.13068
0	-1.77426
0	1.23683
0	-0.515406
0	-0.274909
0	-1.38275
0	-0.462583
1	-0.411057
0	0.639742
0	-0.0474595
1	0.753022
1	1.5213
0	1.67861
0	-1.66114
0	0.887953
1	1.60246
0	1.23077
0	-0.62292
1	-0.170636
0	1.94255
0	1.44141
0	0.222244
0	1.74623
0	-1.55168
1	1.39046
1	0.571135
0	-1.68127
0	-1.02495
1	1.29538
1	1.17089

[truncated: 6 more sheets: FigureS14, FigureS16, FigureS17, FigureS18, FigureS21, FigureS22]
